# Supplementary material for: The Trihelix transcription factor GT2-like 1 (GTL1) promotes salicylic acid metabolism, and regulates bacterial-triggered immunity
Source: PLoS Genet. 2018 Oct 23;14(10):e1007708. doi: 10.1371/journal.pgen.1007708 (PMC6198943; doi:10.1371/journal.pgen.1007708)
Supplement: S1 Table — GO terms of up- and down-regulated genes. Isolation of GTL1 in the in vivo MPK4-Tandem Affinity Purification approach combined with an LC-MS/MS analysis before and after flg22 application. (XLSX) [file pgen.1007708.s005.xlsx]

## Sheet: gtl1-2 RNAseq
S1 Table	Transcriptome composition of gtl1-2 /WT of 14 day-old seedlings. GO terms of up- and down-regulated genes.
Isolation of GTL1 in the in vivo MPK4-Tandem Affinity Purification approach combined with a LC-MS/MS analysis before and after flg22 application.
test_id	gene_id	locus	sample_1	sample_2	status	value_1	value_2	log2(fold_change)	test_stat	p_value	q_value
AT1G13245	AT1G13245	1:4525485-4526064	WT_dir	GTL1-2_dir	OK	0.218219	6.97328	4.99799	-6.3376	0.0001	0.00539889
AT1G13340	AT1G13340	1:4567934-4571118	WT_dir	GTL1-2_dir	OK	0.12754	3.0276	4.56916	-4.36818	0.0024	0.0537038
AT1G14870	AT1G14870	1:5128374-5129523	WT_dir	GTL1-2_dir	OK	0.16009	2.25275	3.81473	-4.17832	0.0004	0.0159754
AT1G14890	AT1G14890	1:5137013-5137957	WT_dir	GTL1-2_dir	OK	3.12517	24.6951	2.98222	-8.19283	5e-05	0.00309365
AT1G16150	AT1G16150	1:5532414-5534877	WT_dir	GTL1-2_dir	OK	0.517908	3.1433	2.60151	-4.03284	5e-05	0.00309365
AT1G16390	AT1G16390	1:5602872-5604663	WT_dir	GTL1-2_dir	OK	1.27303	7.66108	2.58928	-5.35812	5e-05	0.00309365
AT1G17710	AT1G17710	1:6090559-6092027	WT_dir	GTL1-2_dir	OK	0.150498	0.836039	2.47382	-3.54735	0.00045	0.0172648
AT1G17745	AT1G17745	1:6100960-6105265	WT_dir	GTL1-2_dir	OK	0.514574	2.69085	2.38661	-3.52865	5e-05	0.00309365
AT1G18330	AT1G18330	1:6305965-6308013	WT_dir	GTL1-2_dir	OK	9.70741	48.8412	2.33094	-5.98757	5e-05	0.00309365
AT1G18835	AT1G18835	1:6496097-6496396	WT_dir	GTL1-2_dir	OK	2.98084	14.8424	2.31594	-5.84962	5e-05	0.00309365
AT1G19020	AT1G19020	1:6568072-6568597	WT_dir	GTL1-2_dir	OK	0.203299	0.966536	2.24922	-2.6419	0.00375	0.0706842
AT1G19050	AT1G19050	1:6577832-6579178	WT_dir	GTL1-2_dir	OK	0.397872	1.84161	2.21059	-4.4098	5e-05	0.00309365
AT1G19510	AT1G19510	1:6756283-6757377	WT_dir	GTL1-2_dir	OK	0.333952	1.4962	2.16359	-2.35683	0.00665	0.103853
AT1G20510	AT1G20510	1:7103453-7105881	WT_dir	GTL1-2_dir	OK	1.04778	4.48803	2.09874	-3.8729	5e-05	0.00309365
AT1G21250	AT1G21250	1:7439265-7442113	WT_dir	GTL1-2_dir	OK	0.239373	0.966377	2.01332	-2.53124	0.0049	0.0851168
AT1G21310	AT1G21310	1:7453235-7455009	WT_dir	GTL1-2_dir	OK	4.20613	14.8186	1.81685	-5.2748	5e-05	0.00309365
AT1G21400	AT1G21400	1:7493425-7496710	WT_dir	GTL1-2_dir	OK	0.515363	1.76015	1.77203	-3.21849	0.00015	0.00732707
AT1G21540	AT1G21540	1:7548613-7550565	WT_dir	GTL1-2_dir	OK	0.364504	1.24075	1.76721	-2.40082	0.00235	0.052706
AT1G23110	AT1G23110	1:8195775-8198331	WT_dir	GTL1-2_dir	OK	0.609533	2.07266	1.76571	-2.75356	0.0021	0.0492527
AT1G23720	AT1G23720	1:8388654-8391540	WT_dir	GTL1-2_dir	OK	1.2418	4.21657	1.76364	-3.02404	0.00035	0.0144523
AT1G25560	AT1G25560	1:8981676-8983041	WT_dir	GTL1-2_dir	OK	64.4721	217.492	1.75422	-6.079	5e-05	0.00309365
AT1G26380	AT1G26380	1:9126736-9128528	WT_dir	GTL1-2_dir	OK	0.364166	1.22797	1.75361	-2.8805	0.0008	0.0258574
AT1G29910	AT1G29910	1:10472279-10473299	WT_dir	GTL1-2_dir	OK	14.7071	48.9968	1.73617	-5.86155	5e-05	0.00309365
AT1G30700	AT1G30700	1:10892569-10894572	WT_dir	GTL1-2_dir	OK	0.589411	1.92521	1.70767	-2.7185	0.00125	0.034655
AT1G33170	AT1G33170	1:12027083-12030539	WT_dir	GTL1-2_dir	OK	0.395551	1.19178	1.59118	-3.56071	5e-05	0.00309365
AT1G33240	AT1G33240	1:12051470-12054546	WT_dir	GTL1-2_dir	OK	19.789	59.1074	1.57864	-5.43859	5e-05	0.00309365
AT1G33960	AT1G33960	1:12346231-12348513	WT_dir	GTL1-2_dir	OK	72.1864	215.445	1.57752	-5.40261	5e-05	0.00309365
AT1G35710	AT1G35710	1:13220939-13224681	WT_dir	GTL1-2_dir	OK	2.00598	5.9246	1.56241	-4.61014	5e-05	0.00309365
AT1G49860	AT1G49860	1:18458665-18459906	WT_dir	GTL1-2_dir	OK	0.7056	2.08381	1.5623	-2.11445	0.01	0.133676
AT1G51800	AT1G51800	1:19214147-19217970	WT_dir	GTL1-2_dir	OK	3.28212	9.63724	1.55399	-4.33316	5e-05	0.00309365
AT1G51830	AT1G51830	1:19243024-19246010	WT_dir	GTL1-2_dir	OK	5.46391	15.983	1.54853	-5.45844	5e-05	0.00309365
AT1G51850	AT1G51850	1:19252846-19256783	WT_dir	GTL1-2_dir	OK	0.191286	0.556702	1.54118	-2.36718	0.0028	0.0595764
AT1G51860	AT1G51860	1:19257633-19261479	WT_dir	GTL1-2_dir	OK	0.582577	1.68168	1.52938	-2.67955	0.00095	0.0290667
AT1G51890	AT1G51890	1:19274657-19278528	WT_dir	GTL1-2_dir	OK	6.31436	18.0471	1.51506	-4.38681	5e-05	0.00309365
AT1G52400	AT1G52400	1:19515142-19518411	WT_dir	GTL1-2_dir	OK	1.3694	3.89405	1.50772	-3.66686	5e-05	0.00309365
AT1G53270	AT1G53270	1:19862877-19864650	WT_dir	GTL1-2_dir	OK	1.61479	4.59109	1.50749	-2.69582	0.00115	0.0328163
AT1G53830	AT1G53830	1:20098521-20100889	WT_dir	GTL1-2_dir	OK	1.17947	3.34005	1.50174	-3.0373	0.0014	0.0376359
AT1G58340	AT1G58340	1:21653007-21655439	WT_dir	GTL1-2_dir	OK	2.82133	7.98323	1.5006	-3.39515	5e-05	0.00309365
AT1G60590	AT1G60590	1:22314169-22316970	WT_dir	GTL1-2_dir	OK	7.4255	20.9233	1.49455	-3.88808	5e-05	0.00309365
AT1G61890	AT1G61890	1:22867769-22871280	WT_dir	GTL1-2_dir	OK	23.6657	66.3098	1.48642	-4.52298	5e-05	0.00309365
AT1G65060	AT1G65060	1:24167201-24171502	WT_dir	GTL1-2_dir	OK	19.3237	53.7385	1.47558	-5.09079	5e-05	0.00309365
AT1G65310	AT1G65310	1:24257215-24258473	WT_dir	GTL1-2_dir	OK	2.12702	5.88494	1.46819	-2.55537	0.0009	0.0280656
AT1G65690	AT1G65690	1:24431429-24432953	WT_dir	GTL1-2_dir	OK	1.2495	3.45559	1.46759	-4.00104	5e-05	0.00309365
AT1G65840	AT1G65840	1:24489779-24493024	WT_dir	GTL1-2_dir	OK	4.28698	11.8199	1.46319	-2.75204	0.00045	0.0172648
AT1G67810	AT1G67810	1:25426487-25427349	WT_dir	GTL1-2_dir	OK	0.70569	1.93322	1.4539	-2.58391	0.0008	0.0258574
AT1G68840	AT1G68840	1:25880322-25882222	WT_dir	GTL1-2_dir	OK	69.2463	186.304	1.42785	-5.46724	5e-05	0.00309365
AT1G69530	AT1G69530	1:26141835-26143500	WT_dir	GTL1-2_dir	OK	1.10916	2.9839	1.42772	-2.2722	0.0032	0.0649667
AT1G70170	AT1G70170	1:26423873-26425356	WT_dir	GTL1-2_dir	OK	3.34001	8.97242	1.42565	-4.38346	5e-05	0.00309365
AT1G72450	AT1G72450	1:27274064-27276317	WT_dir	GTL1-2_dir	OK	8.11853	21.4623	1.40251	-2.81856	0.00055	0.020074
AT1G73010	AT1G73010	1:27464571-27466256	WT_dir	GTL1-2_dir	OK	2.60367	6.87312	1.40042	-3.2608	0.0001	0.00539889
AT1G74460	AT1G74460	1:27987960-27989801	WT_dir	GTL1-2_dir	OK	7.32913	19.339	1.3998	-3.53682	5e-05	0.00309365
AT1G74770	AT1G74770	1:28089570-28094834	WT_dir	GTL1-2_dir	OK	0.800824	2.109	1.397	-2.59457	0.0009	0.0280656
AT1G75040	AT1G75040	1:28177702-28178940	WT_dir	GTL1-2_dir	OK	1.3073	3.40832	1.38247	-2.41655	0.0037	0.0700807
AT1G76590	AT1G76590	1:28740690-28742207	WT_dir	GTL1-2_dir	OK	0.819733	2.11566	1.36788	-2.42098	0.0022	0.0506832
AT1G76930	AT1G76930	1:28895300-28896883	WT_dir	GTL1-2_dir	OK	0.439096	1.12794	1.36108	-2.60166	0.0015	0.0394534
AT1G77210	AT1G77210	1:29008938-29012096	WT_dir	GTL1-2_dir	OK	0.578839	1.48418	1.35844	-2.31637	0.0031	0.063666
AT1G78000	AT1G78000	1:29329734-29333146	WT_dir	GTL1-2_dir	OK	1.09626	2.79347	1.34947	-3.43898	5e-05	0.00309365
AT1G78290	AT1G78290	1:29452554-29459400	WT_dir	GTL1-2_dir	OK	1.18742	3.00185	1.33802	-2.31129	0.0035	0.0683517
AT1G78340	AT1G78340	1:29472891-29473863	WT_dir	GTL1-2_dir	OK	0.424904	1.07197	1.33506	-2.03135	0.00795	0.115977
AT1G80440	AT1G80440	1:30241606-30243071	WT_dir	GTL1-2_dir	OK	2.54752	6.41564	1.3325	-3.00186	5e-05	0.00309365
AT2G03200	AT2G03200	2:966450-967918	WT_dir	GTL1-2_dir	OK	25.6435	64.4302	1.32914	-4.39589	5e-05	0.00309365
AT2G04032	AT2G04032	2:1289831-1291383	WT_dir	GTL1-2_dir	OK	13.6828	34.1829	1.32091	-4.35216	5e-05	0.00309365
AT2G04495	AT2G04495	2:1564165-1565106	WT_dir	GTL1-2_dir	OK	3.66746	9.12811	1.31553	-3.1212	5e-05	0.00309365
AT2G05380	AT2G05380	2:1966815-1968037	WT_dir	GTL1-2_dir	OK	1.38801	3.45219	1.3145	-2.28713	0.00415	0.0758046
AT2G05540	AT2G05540	2:2033155-2034217	WT_dir	GTL1-2_dir	OK	0.648285	1.60746	1.31008	-2.12958	0.005	0.0859347
AT2G17880	AT2G17880	2:7766961-7767931	WT_dir	GTL1-2_dir	OK	1.11916	2.77062	1.30779	-2.80311	0.00255	0.0563486
AT2G18050	AT2G18050	2:7845922-7846884	WT_dir	GTL1-2_dir	OK	6.54026	16.1445	1.30362	-4.47461	5e-05	0.00309365
AT2G18150	AT2G18150	2:7892132-7893653	WT_dir	GTL1-2_dir	OK	14.8486	36.5166	1.29823	-2.99106	0.0001	0.00539889
AT2G18690	AT2G18690	2:8097419-8098827	WT_dir	GTL1-2_dir	OK	79.2384	194.346	1.29436	-4.44501	5e-05	0.00309365
AT2G19810	AT2G19810	2:8550312-8551858	WT_dir	GTL1-2_dir	OK	34.7335	84.4133	1.28114	-4.50927	5e-05	0.00309365
AT2G21100	AT2G21100	2:9048130-9049404	WT_dir	GTL1-2_dir	OK	2.00763	4.84049	1.26966	-3.7279	5e-05	0.00309365
AT2G22420	AT2G22420	2:9513218-9514535	WT_dir	GTL1-2_dir	OK	0.71167	1.70342	1.25915	-2.44849	0.0035	0.0683517
AT2G22500	AT2G22500	2:9563223-9564751	WT_dir	GTL1-2_dir	OK	27.308	65.3447	1.25875	-4.32722	5e-05	0.00309365
AT2G22890	AT2G22890	2:9742392-9743347	WT_dir	GTL1-2_dir	OK	2.00414	4.77232	1.25171	-2.13745	0.00625	0.100257
AT2G23540	AT2G23540	2:10024345-10026233	WT_dir	GTL1-2_dir	OK	4.78763	11.3755	1.24854	-3.91972	5e-05	0.00309365
AT2G23900	AT2G23900	2:10174514-10176626	WT_dir	GTL1-2_dir	OK	3.71413	8.82063	1.24786	-3.39757	5e-05	0.00309365
AT2G24120	AT2G24120	2:10248910-10254641	WT_dir	GTL1-2_dir	OK	0.708809	1.67889	1.24404	-2.47405	0.00355	0.0687085
AT2G25090	AT2G25090	2:10670466-10672653	WT_dir	GTL1-2_dir	OK	5.08548	12.0217	1.24118	-3.92258	5e-05	0.00309365
AT2G25510	AT2G25510	2:10856371-10857156	WT_dir	GTL1-2_dir	OK	1.38755	3.27584	1.23933	-3.06115	0.00035	0.0144523
AT2G26660	AT2G26660	2:11338931-11340950	WT_dir	GTL1-2_dir	OK	5.22892	12.3298	1.23757	-3.1173	0.0001	0.00539889
AT2G28160	AT2G28160	2:12004707-12006122	WT_dir	GTL1-2_dir	OK	3.2459	7.6008	1.22754	-3.4366	5e-05	0.00309365
AT2G28200	AT2G28200	2:12024148-12025306	WT_dir	GTL1-2_dir	OK	8.0466	18.7555	1.22086	-3.97186	5e-05	0.00309365
AT2G28305	AT2G28305	2:12081112-12084664	WT_dir	GTL1-2_dir	OK	2.57783	5.98877	1.2161	-3.73484	5e-05	0.00309365
AT2G28780	AT2G28780	2:12340033-12343421	WT_dir	GTL1-2_dir	OK	1.55781	3.59512	1.20653	-2.26698	0.0029	0.0610378
AT2G29460	AT2G29460	2:12626535-12627678	WT_dir	GTL1-2_dir	OK	1.42257	3.279	1.20475	-2.38652	0.00195	0.0469784
AT2G30040	AT2G30040	2:12821709-12823169	WT_dir	GTL1-2_dir	OK	10.3998	23.873	1.19882	-3.12087	5e-05	0.00309365
AT2G30210	AT2G30210	2:12887445-12889874	WT_dir	GTL1-2_dir	OK	22.254	51.0626	1.19821	-3.47619	5e-05	0.00309365
AT2G32550	AT2G32550	2:13819378-13822839	WT_dir	GTL1-2_dir	OK	255.694	586.616	1.198	-3.93185	5e-05	0.00309365
AT2G32650	AT2G32650	2:13851061-13853343	WT_dir	GTL1-2_dir	OK	15.4343	35.1504	1.1874	-4.6431	5e-05	0.00309365
AT2G34930	AT2G34930	2:14737065-14739904	WT_dir	GTL1-2_dir	OK	0.428852	0.973835	1.1832	-2.07745	0.00705	0.107938
AT2G35380	AT2G35380	2:14892600-14893993	WT_dir	GTL1-2_dir	OK	1.28917	2.92656	1.18276	-2.72122	0.00045	0.0172648
AT2G35770	AT2G35770	2:15033594-15036518	WT_dir	GTL1-2_dir	OK	13.6743	30.9407	1.17804	-3.97452	5e-05	0.00309365
AT2G36120	AT2G36120	2:15165436-15166465	WT_dir	GTL1-2_dir	OK	81.6428	184.082	1.17295	-4.03194	5e-05	0.00309365
AT2G37130	AT2G37130	2:15597920-15600077	WT_dir	GTL1-2_dir	OK	1.67077	3.76432	1.17187	-2.80469	0.0002	0.00932536
AT2G38240	AT2G38240	2:16012534-16014753	WT_dir	GTL1-2_dir	OK	3.84626	8.64266	1.16802	-2.9959	0.00015	0.00732707
AT2G38390	AT2G38390	2:16079680-16081509	WT_dir	GTL1-2_dir	OK	0.848165	1.89306	1.1583	-2.99879	0.00205	0.0484297
AT2G40370	AT2G40370	2:16858165-16860606	WT_dir	GTL1-2_dir	OK	22.7292	50.1448	1.14156	-4.06705	5e-05	0.00309365
AT2G40610	AT2G40610	2:16948862-16950557	WT_dir	GTL1-2_dir	OK	14.2809	31.3844	1.13597	-3.77754	5e-05	0.00309365
AT2G41090	AT2G41090	2:17135720-17136852	WT_dir	GTL1-2_dir	OK	14.608	31.9598	1.1295	-3.89134	5e-05	0.00309365
AT2G41380	AT2G41380	2:17251940-17253057	WT_dir	GTL1-2_dir	OK	12.9977	28.4303	1.12917	-3.6344	5e-05	0.00309365
AT2G41660	AT2G41660	2:17367821-17369189	WT_dir	GTL1-2_dir	OK	40.5802	88.17	1.11951	-3.87562	5e-05	0.00309365
AT2G41905	AT2G41905	2:17495679-17496142	WT_dir	GTL1-2_dir	OK	0.448668	0.96932	1.11133	-2.46791	0.00145	0.038502
AT2G42620	AT2G42620	2:17756139-17758468	WT_dir	GTL1-2_dir	OK	0.99446	2.14243	1.10726	-2.49087	0.0013	0.0356357
AT2G43510	AT2G43510	2:18067171-18067802	WT_dir	GTL1-2_dir	OK	3.85602	8.28786	1.10389	-3.36495	5e-05	0.00309365
AT2G43570	AT2G43570	2:18076223-18077463	WT_dir	GTL1-2_dir	OK	0.445179	0.952567	1.09743	-1.98452	0.00735	0.110704
AT2G43590	AT2G43590	2:18081330-18082767	WT_dir	GTL1-2_dir	OK	179.94	383.635	1.09222	-3.75226	5e-05	0.00309365
AT2G46750	AT2G46750	2:19208319-19210958	WT_dir	GTL1-2_dir	OK	1.38968	2.95989	1.09079	-2.54969	0.0007	0.0236447
AT3G01420	AT3G01420	3:159465-162837	WT_dir	GTL1-2_dir	OK	7.31047	15.5608	1.08988	-3.05995	5e-05	0.00309365
AT3G02040	AT3G02040	3:344907-350010	WT_dir	GTL1-2_dir	OK	4.37061	9.29872	1.0892	-3.06525	5e-05	0.00309365
AT3G02380	AT3G02380	3:487235-488693	WT_dir	GTL1-2_dir	OK	1.18869	2.5246	1.08668	-2.29012	0.00185	0.0454685
AT3G02790	AT3G02790	3:604844-605421	WT_dir	GTL1-2_dir	OK	1.01759	2.15657	1.08358	-2.39563	0.0026	0.0570653
AT3G03530	AT3G03530	3:842498-845043	WT_dir	GTL1-2_dir	OK	0.93836	1.98828	1.08331	-1.97969	0.00815	0.117836
AT3G04720	AT3G04720	3:1285523-1286562	WT_dir	GTL1-2_dir	OK	0.872523	1.84441	1.07989	-2.05351	0.00715	0.10904
AT3G05630	AT3G05630	3:1635199-1640348	WT_dir	GTL1-2_dir	OK	2.34195	4.92637	1.07281	-2.77281	0.00015	0.00732707
AT3G06530	AT3G06530	3:2022432-2033791	WT_dir	GTL1-2_dir	OK	2.24085	4.70766	1.07097	-2.83937	0.0001	0.00539889
AT3G07350	AT3G07350	3:2347467-2348791	WT_dir	GTL1-2_dir	OK	7.14953	14.9729	1.06644	-3.18261	5e-05	0.00309365
AT3G08870	AT3G08870	3:2700354-2702581	WT_dir	GTL1-2_dir	OK	1.35437	2.82377	1.06	-2.45047	0.0012	0.0338466
AT3G09162	AT3G09162	3:2807666-2808268	WT_dir	GTL1-2_dir	OK	8.0738	16.8147	1.0584	-2.91362	5e-05	0.00309365
AT3G09220	AT3G09220	3:2827238-2830542	WT_dir	GTL1-2_dir	OK	32.7172	68.0662	1.05689	-3.63944	5e-05	0.00309365
AT3G10320	AT3G10320	3:3195313-3197346	WT_dir	GTL1-2_dir	OK	119.978	249.384	1.0556	-4.16033	5e-05	0.00309365
AT3G12500	AT3G12500	3:3962381-3963984	WT_dir	GTL1-2_dir	OK	5.30315	10.9493	1.04592	-2.34755	0.00185	0.0454685
AT3G12700	AT3G12700	3:4037069-4039142	WT_dir	GTL1-2_dir	OK	4.10312	8.44023	1.04056	-3.28461	5e-05	0.00309365
AT3G13100	AT3G13100	3:4208734-4214173	WT_dir	GTL1-2_dir	OK	13.7958	28.3387	1.03855	-3.10333	5e-05	0.00309365
AT3G14940	AT3G14940	3:5025237-5029710	WT_dir	GTL1-2_dir	OK	18.8771	38.7566	1.03781	-3.21798	0.0001	0.00539889
AT3G15356	AT3G15356	3:5174401-5175469	WT_dir	GTL1-2_dir	OK	4.46788	9.1306	1.03112	-2.70736	0.0004	0.0159754
AT3G15450	AT3G15450	3:5212983-5216261	WT_dir	GTL1-2_dir	OK	28.0889	57.3197	1.02903	-3.42764	5e-05	0.00309365
AT3G18050	AT3G18050	3:6180858-6182854	WT_dir	GTL1-2_dir	OK	126.777	257.66	1.02318	-3.53614	5e-05	0.00309365
AT3G18600	AT3G18600	3:6399570-6403348	WT_dir	GTL1-2_dir	OK	2.40009	4.85071	1.01511	-2.19162	0.00275	0.0590932
AT3G19850	AT3G19850	3:6898180-6901255	WT_dir	GTL1-2_dir	OK	5.39331	10.8843	1.01301	-3.03009	5e-05	0.00309365
AT3G20660	AT3G20660	3:7225134-7228595	WT_dir	GTL1-2_dir	OK	28.2569	56.9703	1.0116	-3.82706	5e-05	0.00309365
AT3G21150	AT3G21150	3:7412635-7413539	WT_dir	GTL1-2_dir	OK	71.4406	144.019	1.01145	-3.44568	5e-05	0.00309365
AT3G22620	AT3G22620	3:8008533-8010844	WT_dir	GTL1-2_dir	OK	3.88357	7.82512	1.01073	-2.25984	0.0017	0.0429741
AT3G22910	AT3G22910	3:8116334-8119388	WT_dir	GTL1-2_dir	OK	5.4353	10.9226	1.00688	-3.60248	5e-05	0.00309365
AT3G23880	AT3G23880	3:8621985-8623162	WT_dir	GTL1-2_dir	OK	118.608	238.087	1.00528	-3.52513	5e-05	0.00309365
AT3G25180	AT3G25180	3:9167283-9169282	WT_dir	GTL1-2_dir	OK	173.528	347.871	1.00338	-3.40716	5e-05	0.00309365
AT3G25890	AT3G25890	3:9475349-9477460	WT_dir	GTL1-2_dir	OK	1.04945	2.10119	1.00157	-2.16848	0.00365	0.0695391
AT3G26220	AT3G26220	3:9596076-9597833	WT_dir	GTL1-2_dir	OK	1.03222	2.06228	0.998491	-1.94579	0.00835	0.119575
AT3G26230	AT3G26230	3:9598004-9599959	WT_dir	GTL1-2_dir	OK	10.5669	21.0577	0.994799	-3.46742	5e-05	0.00309365
AT3G26470	AT3G26470	3:9686097-9690827	WT_dir	GTL1-2_dir	OK	16.8122	33.4829	0.993913	-3.43433	5e-05	0.00309365
AT3G26510	AT3G26510	3:9710336-9712660	WT_dir	GTL1-2_dir	OK	30.7507	61.2405	0.993868	-3.42171	5e-05	0.00309365
AT3G26740	AT3G26740	3:9827800-9828680	WT_dir	GTL1-2_dir	OK	3.90465	7.76178	0.991193	-2.45785	0.00195	0.0469784
AT3G26830	AT3G26830	3:9887947-9889705	WT_dir	GTL1-2_dir	OK	0.935572	1.85968	0.991134	-2.05062	0.0048	0.0837529
AT3G27150	AT3G27150	3:10009441-10011641	WT_dir	GTL1-2_dir	OK	9.28396	18.4513	0.990909	-2.96634	0.00015	0.00732707
AT3G28345	AT3G28345	3:10593752-10598775	WT_dir	GTL1-2_dir	OK	21.552	42.7971	0.98969	-3.4335	5e-05	0.00309365
AT3G29035	AT3G29035	3:11033664-11035308	WT_dir	GTL1-2_dir	OK	4.26132	8.4545	0.988421	-2.97729	0.0001	0.00539889
AT3G29240	AT3G29240	3:11191490-11192986	WT_dir	GTL1-2_dir	OK	3.02205	5.9875	0.986426	-2.23438	0.00345	0.0679884
AT3G29590	AT3G29590	3:11398916-11400266	WT_dir	GTL1-2_dir	OK	61.384	121.453	0.984467	-3.45828	5e-05	0.00309365
AT3G32980	AT3G32980	3:13526096-13529997	WT_dir	GTL1-2_dir	OK	20.9036	41.2772	0.981591	-3.27587	5e-05	0.00309365
AT3G44540	AT3G44540	3:16124020-16127954	WT_dir	GTL1-2_dir	OK	1.32101	2.60741	0.980973	-2.27412	0.00165	0.0420923
AT3G44550	AT3G44550	3:16138016-16141546	WT_dir	GTL1-2_dir	OK	146.112	288.343	0.980709	-3.45897	5e-05	0.00309365
AT3G45140	AT3G45140	3:16525409-16529352	WT_dir	GTL1-2_dir	OK	4.30783	8.49721	0.980029	-2.15029	0.00545	0.0910201
AT3G45730	AT3G45730	3:16789979-16790582	WT_dir	GTL1-2_dir	OK	1805.48	3560.05	0.979516	-3.39695	5e-05	0.00309365
AT3G47340	AT3G47340	3:17437883-17441243	WT_dir	GTL1-2_dir	OK	4.90699	9.66788	0.97836	-2.53161	0.001	0.0297557
AT3G48360	AT3G48360	3:17908191-17910525	WT_dir	GTL1-2_dir	OK	13.9059	27.3914	0.978024	-2.94912	5e-05	0.00309365
AT3G49120	AT3G49120	3:18207650-18210132	WT_dir	GTL1-2_dir	OK	12.3455	24.3088	0.977498	-3.35783	5e-05	0.00309365
AT3G49790	AT3G49790	3:18468050-18469763	WT_dir	GTL1-2_dir	OK	14.4107	28.3126	0.9743	-3.27512	5e-05	0.00309365
AT3G50440	AT3G50440	3:18713696-18718494	WT_dir	GTL1-2_dir	OK	2.56805	5.04382	0.973843	-2.46847	0.00235	0.052706
AT3G50480	AT3G50480	3:18733067-18734388	WT_dir	GTL1-2_dir	OK	76.4914	150.186	0.973386	-3.30196	5e-05	0.00309365
AT3G50570	AT3G50570	3:18766748-18767529	WT_dir	GTL1-2_dir	OK	5.12763	10.0114	0.96528	-2.77841	0.00025	0.0112011
AT3G50750	AT3G50750	3:18861838-18863234	WT_dir	GTL1-2_dir	OK	3.85755	7.52154	0.963342	-2.3188	0.0027	0.0582113
AT3G50930	AT3G50930	3:18929525-18931839	WT_dir	GTL1-2_dir	OK	41.0059	79.9407	0.963099	-3.51421	5e-05	0.00309365
AT3G51330	AT3G51330	3:19053367-19056224	WT_dir	GTL1-2_dir	OK	2.63616	5.12617	0.959443	-2.80712	0.0007	0.0236447
AT3G51870	AT3G51870	3:19243949-19246936	WT_dir	GTL1-2_dir	OK	15.9498	30.9747	0.957548	-3.26935	5e-05	0.00309365
AT3G53480	AT3G53480	3:19825306-19831797	WT_dir	GTL1-2_dir	OK	7.76161	15.0604	0.956334	-2.44917	0.0011	0.0316676
AT3G54040	AT3G54040	3:20013760-20015437	WT_dir	GTL1-2_dir	OK	18.3414	35.5738	0.955712	-3.29884	5e-05	0.00309365
AT3G54420	AT3G54420	3:20145909-20147063	WT_dir	GTL1-2_dir	OK	0.854318	1.6567	0.955464	-1.9496	0.0079	0.115977
AT3G55230	AT3G55230	3:20471790-20472889	WT_dir	GTL1-2_dir	OK	16.9883	32.8068	0.949453	-3.31941	5e-05	0.00309365
AT3G55860	AT3G55860	3:20727590-20729618	WT_dir	GTL1-2_dir	OK	255.309	492.991	0.949316	-3.24394	5e-05	0.00309365
AT3G56040	AT3G56040	3:20791248-20797572	WT_dir	GTL1-2_dir	OK	103.87	200.494	0.948784	-3.11732	5e-05	0.00309365
AT3G56970	AT3G56970	3:21084109-21085150	WT_dir	GTL1-2_dir	OK	17.8427	34.2777	0.941937	-3.3549	5e-05	0.00309365
AT3G58810	AT3G58810	3:21749965-21752008	WT_dir	GTL1-2_dir	OK	9.76905	18.6916	0.936101	-2.97467	5e-05	0.00309365
AT3G59930	AT3G59930	3:22139550-22140320	WT_dir	GTL1-2_dir	OK	93.1668	178.209	0.93568	-3.18328	5e-05	0.00309365
AT3G60420	AT3G60420	3:22334423-22337617	WT_dir	GTL1-2_dir	OK	1.62821	3.10875	0.933043	-2.23846	0.00235	0.052706
AT3G60450	AT3G60450	3:22340956-22342315	WT_dir	GTL1-2_dir	OK	29.7898	56.7734	0.930396	-3.21847	5e-05	0.00309365
AT3G60530	AT3G60530	3:22373214-22374387	WT_dir	GTL1-2_dir	OK	3.01207	5.73788	0.929761	-2.70621	0.0003	0.0127664
AT4G02075	AT4G02075	4:913418-916476	WT_dir	GTL1-2_dir	OK	1.31414	2.49383	0.92425	-2.35248	0.0017	0.0429741
AT4G02270	AT4G02270	4:992174-993038	WT_dir	GTL1-2_dir	OK	6.4769	12.2769	0.922572	-2.43433	0.00065	0.0227034
AT4G02280	AT4G02280	4:994926-998967	WT_dir	GTL1-2_dir	OK	13.722	25.9799	0.920904	-2.86092	0.0002	0.00932536
AT4G02290	AT4G02290	4:1002393-1005253	WT_dir	GTL1-2_dir	OK	111.54	211.079	0.920226	-3.10759	5e-05	0.00309365
AT4G04745	AT4G04745	4:2412753-2413328	WT_dir	GTL1-2_dir	OK	67.1695	127.105	0.920144	-3.01574	0.00015	0.00732707
AT4G05020	AT4G05020	4:2572620-2576595	WT_dir	GTL1-2_dir	OK	5.40183	10.2086	0.918259	-3.05864	5e-05	0.00309365
AT4G11360	AT4G11360	4:6906013-6906759	WT_dir	GTL1-2_dir	OK	11.0652	20.8963	0.917219	-3.08747	5e-05	0.00309365
AT4G11650	AT4G11650	4:7024855-7026146	WT_dir	GTL1-2_dir	OK	4.95816	9.36151	0.916937	-2.05474	0.0053	0.0894346
AT4G12480	AT4G12480	4:7406104-7406937	WT_dir	GTL1-2_dir	OK	7.10737	13.4141	0.916366	-2.94837	5e-05	0.00309365
AT4G12490	AT4G12490	4:7409620-7410406	WT_dir	GTL1-2_dir	OK	2.44369	4.61123	0.916089	-2.20704	0.0032	0.0649667
AT4G12690	AT4G12690	4:7480640-7482150	WT_dir	GTL1-2_dir	OK	265.613	500.699	0.914617	-2.97928	5e-05	0.00309365
AT4G12970	AT4G12970	4:7586142-7586849	WT_dir	GTL1-2_dir	OK	4.91574	9.25842	0.913358	-2.60736	0.0013	0.0356357
AT4G13390	AT4G13390	4:7783817-7785326	WT_dir	GTL1-2_dir	OK	3.5766	6.7349	0.913066	-2.81649	5e-05	0.00309365
AT4G14400	AT4G14400	4:8294445-8298602	WT_dir	GTL1-2_dir	OK	11.3293	21.2986	0.910699	-2.75716	0.00025	0.0112011
AT4G14622	AT4G14622	4:8389039-8390833	WT_dir	GTL1-2_dir	OK	2.70036	5.07002	0.908841	-2.49108	0.00045	0.0172648
AT4G15160	AT4G15160	4:8646149-8647252	WT_dir	GTL1-2_dir	OK	5.41715	10.1705	0.908782	-2.92059	0.00015	0.00732707
AT4G15770	AT4G15770	4:8978005-8978876	WT_dir	GTL1-2_dir	OK	9.77003	18.3283	0.90764	-2.77575	0.0002	0.00932536
AT4G16260	AT4G16260	4:9200009-9201552	WT_dir	GTL1-2_dir	OK	1.8412	3.45133	0.906502	-1.89204	0.0089	0.124792
AT4G17280	AT4G17280	4:9676126-9680389	WT_dir	GTL1-2_dir	OK	2.57648	4.82581	0.905372	-2.54661	0.0006	0.0214569
AT4G17340	AT4G17340	4:9699252-9700410	WT_dir	GTL1-2_dir	OK	19.5989	36.6645	0.903607	-3.08695	5e-05	0.00309365
AT4G17470	AT4G17470	4:9742758-9744860	WT_dir	GTL1-2_dir	OK	2.76085	5.16457	0.903535	-1.97845	0.0084	0.119851
AT4G19160	AT4G19160	4:10477295-10480141	WT_dir	GTL1-2_dir	OK	1.60785	3.00579	0.902614	-2.1106	0.00505	0.0865651
AT4G19690	AT4G19690	4:10707425-10709015	WT_dir	GTL1-2_dir	OK	24.877	46.4755	0.901657	-3.14271	5e-05	0.00309365
AT4G19810	AT4G19810	4:10763933-10765753	WT_dir	GTL1-2_dir	OK	4.5568	8.50409	0.900135	-2.61749	0.0002	0.00932536
AT4G22485	AT4G22485	4:11844505-11846476	WT_dir	GTL1-2_dir	OK	6.16959	11.51	0.899643	-2.98336	0.0001	0.00539889
AT4G22505	AT4G22505	4:11851227-11853018	WT_dir	GTL1-2_dir	OK	1.12798	2.10416	0.899503	-2.07569	0.005	0.0859347
AT4G22880	AT4G22880	4:12004767-12006209	WT_dir	GTL1-2_dir	OK	3.53293	6.5871	0.898777	-2.31748	0.00105	0.0307275
AT4G23260	AT4G23260	4:12167353-12170086	WT_dir	GTL1-2_dir	OK	352.312	656.479	0.897897	-2.99748	5e-05	0.00309365
AT4G23990	AT4G23990	4:12456488-12460753	WT_dir	GTL1-2_dir	OK	15.0439	27.98	0.895221	-3.05253	5e-05	0.00309365
AT4G25790	AT4G25790	4:13122151-13123347	WT_dir	GTL1-2_dir	OK	7.28221	13.5429	0.895086	-3.33747	0.00025	0.0112011
AT4G28520	AT4G28520	4:14087555-14089796	WT_dir	GTL1-2_dir	OK	41.9721	77.9989	0.894024	-2.69239	0.00025	0.0112011
AT4G28940	AT4G28940	4:14274340-14277095	WT_dir	GTL1-2_dir	OK	5.17572	9.61245	0.893146	-3.00617	5e-05	0.00309365
AT4G30280	AT4G30280	4:14825807-14827047	WT_dir	GTL1-2_dir	OK	1.55406	2.88201	0.891035	-2.19173	0.0031	0.063666
AT4G30290	AT4G30290	4:14828711-14830016	WT_dir	GTL1-2_dir	OK	36.3542	67.4102	0.890845	-3.05783	5e-05	0.00309365
AT4G31940	AT4G31940	4:15451987-15454160	WT_dir	GTL1-2_dir	OK	22.6121	41.8639	0.888613	-3.0766	5e-05	0.00309365
AT4G33030	AT4G33030	4:15935415-15937807	WT_dir	GTL1-2_dir	OK	4.00677	7.41191	0.887406	-2.18785	0.005	0.0859347
AT4G34250	AT4G34250	4:16394707-16396495	WT_dir	GTL1-2_dir	OK	10.2625	18.9369	0.883824	-2.26272	0.00205	0.0484297
AT4G35750	AT4G35750	4:16940506-16941862	WT_dir	GTL1-2_dir	OK	6.2603	11.5507	0.883679	-2.64948	0.00085	0.0269813
AT4G36040	AT4G36040	4:17049170-17050274	WT_dir	GTL1-2_dir	OK	1.86118	3.42701	0.880734	-2.36419	0.00165	0.0420923
AT4G36430	AT4G36430	4:17204477-17205966	WT_dir	GTL1-2_dir	OK	3.41125	6.27969	0.880395	-2.23481	0.00175	0.04384
AT4G36610	AT4G36610	4:17265389-17267314	WT_dir	GTL1-2_dir	OK	4.03385	7.42568	0.880365	-2.59693	0.0006	0.0214569
AT4G36850	AT4G36850	4:17353290-17355891	WT_dir	GTL1-2_dir	OK	10.6141	19.531	0.879783	-2.98071	0.0001	0.00539889
AT4G37070	AT4G37070	4:17464784-17467109	WT_dir	GTL1-2_dir	OK	12.7188	23.3957	0.879279	-3.12096	5e-05	0.00309365
AT4G37370	AT4G37370	4:17569827-17571704	WT_dir	GTL1-2_dir	OK	50.976	93.4584	0.874506	-2.96438	5e-05	0.00309365
AT4G38150	AT4G38150	4:17900608-17902160	WT_dir	GTL1-2_dir	OK	3.92363	7.1926	0.874327	-2.41851	0.0011	0.0316676
AT4G38620	AT4G38620	4:18053550-18054999	WT_dir	GTL1-2_dir	OK	2.28728	4.1923	0.874111	-2.17641	0.00335	0.0670344
AT4G39675	AT4G39675	4:18413774-18414240	WT_dir	GTL1-2_dir	OK	5.84225	10.7033	0.873461	-2.47564	0.0028	0.0595764
AT5G01220	AT5G01220	5:86584-89986	WT_dir	GTL1-2_dir	OK	11.6822	21.3606	0.870641	-2.54526	0.00055	0.020074
AT5G01540	AT5G01540	5:210978-213472	WT_dir	GTL1-2_dir	OK	65.5908	119.514	0.865615	-2.95844	0.0001	0.00539889
AT5G01550	AT5G01550	5:214516-216583	WT_dir	GTL1-2_dir	OK	6.60241	12.0275	0.865268	-1.97018	0.00795	0.115977
AT5G01740	AT5G01740	5:280721-281445	WT_dir	GTL1-2_dir	OK	25.7409	46.8549	0.864141	-3.36256	5e-05	0.00309365
AT5G01870	AT5G01870	5:337176-337820	WT_dir	GTL1-2_dir	OK	4.29044	7.80422	0.863128	-3.14265	5e-05	0.00309365
AT5G02020	AT5G02020	5:386017-388123	WT_dir	GTL1-2_dir	OK	17.1113	31.118	0.862801	-2.76158	5e-05	0.00309365
AT5G03545	AT5G03545	5:894705-895400	WT_dir	GTL1-2_dir	OK	2.39753	4.35951	0.862617	-2.40898	0.0008	0.0258574
AT5G04530	AT5G04530	5:1291821-1293688	WT_dir	GTL1-2_dir	OK	1.7463	3.17056	0.860438	-2.39925	0.00135	0.0367993
AT5G06090	AT5G06090	5:1835105-1836722	WT_dir	GTL1-2_dir	OK	23.5451	42.5396	0.85338	-2.60967	0.0001	0.00539889
AT5G06760	AT5G06760	5:2089491-2090430	WT_dir	GTL1-2_dir	OK	52.0473	94.0161	0.853083	-3.04051	0.0001	0.00539889
AT5G06860	AT5G06860	5:2132349-2133587	WT_dir	GTL1-2_dir	OK	10.8834	19.5999	0.848721	-2.74326	0.00015	0.00732707
AT5G07130	AT5G07130	5:2210566-2212620	WT_dir	GTL1-2_dir	OK	10.0707	18.1089	0.846533	-2.94468	0.0001	0.00539889
AT5G07475	AT5G07475	5:2364744-2365605	WT_dir	GTL1-2_dir	OK	2.70068	4.85184	0.845212	-2.44194	0.00075	0.0247754
AT5G08250	AT5G08250	5:2653578-2655732	WT_dir	GTL1-2_dir	OK	9.21652	16.5576	0.845196	-2.75711	0.0003	0.0127664
AT5G08640	AT5G08640	5:2803956-2805606	WT_dir	GTL1-2_dir	OK	17.2446	30.9439	0.843511	-2.92998	0.0001	0.00539889
AT5G09480	AT5G09480	5:2950913-2951693	WT_dir	GTL1-2_dir	OK	3.36888	6.0441	0.843259	-2.29607	0.0049	0.0851168
AT5G09520	AT5G09520	5:2958291-2958856	WT_dir	GTL1-2_dir	OK	3.46818	6.21697	0.842035	-2.30993	0.001	0.0297557
AT5G10230	AT5G10230	5:3209539-3211423	WT_dir	GTL1-2_dir	OK	31.9657	57.2597	0.840996	-3.00439	0.0001	0.00539889
AT5G10380	AT5G10380	5:3267634-3268813	WT_dir	GTL1-2_dir	OK	136.729	244.881	0.840763	-2.80318	0.00015	0.00732707
AT5G11110	AT5G11110	5:3536225-3541133	WT_dir	GTL1-2_dir	OK	11.7306	21.0094	0.840752	-2.02678	0.00375	0.0706842
AT5G13580	AT5G13580	5:4370691-4373201	WT_dir	GTL1-2_dir	OK	4.90144	8.77184	0.839675	-2.50388	0.0004	0.0159754
AT5G15210	AT5G15210	5:4937578-4939007	WT_dir	GTL1-2_dir	OK	38.5713	68.9261	0.837522	-2.78379	0.00015	0.00732707
AT5G15960	AT5G15960	5:5209897-5210727	WT_dir	GTL1-2_dir	OK	14.1656	25.3125	0.837457	-2.63241	5e-05	0.00309365
AT5G16030	AT5G16030	5:5238177-5243329	WT_dir	GTL1-2_dir	OK	14.6847	26.2367	0.837266	-2.82594	5e-05	0.00309365
AT5G17220	AT5G17220	5:5658459-5659386	WT_dir	GTL1-2_dir	OK	8.59745	15.3442	0.835709	-2.41414	0.00075	0.0247754
AT5G17300	AT5G17300	5:5690226-5692902	WT_dir	GTL1-2_dir	OK	3.64493	6.50459	0.835566	-2.46243	0.00195	0.0469784
AT5G17460	AT5G17460	5:5757097-5759795	WT_dir	GTL1-2_dir	OK	66.4097	118.503	0.835459	-2.92748	5e-05	0.00309365
AT5G17760	AT5G17760	5:5860420-5862422	WT_dir	GTL1-2_dir	OK	6.32598	11.2664	0.832667	-2.45948	0.00075	0.0247754
AT5G18670	AT5G18670	5:6225955-6228132	WT_dir	GTL1-2_dir	OK	1.8454	3.28527	0.832082	-2.03063	0.0062	0.0997013
AT5G19190	AT5G19190	5:6457259-6458031	WT_dir	GTL1-2_dir	OK	4.74018	8.41849	0.828618	-2.44576	0.00035	0.0144523
AT5G19410	AT5G19410	5:6545236-6547111	WT_dir	GTL1-2_dir	OK	4.33768	7.70229	0.828362	-2.096	0.004	0.0740361
AT5G20150	AT5G20150	5:6802371-6803625	WT_dir	GTL1-2_dir	OK	3.85586	6.84598	0.828206	-2.11377	0.00395	0.0733894
AT5G20410	AT5G20410	5:6896575-6898783	WT_dir	GTL1-2_dir	OK	10.503	18.5814	0.823053	-2.61199	0.0003	0.0127664
AT5G22920	AT5G22920	5:7664990-7667265	WT_dir	GTL1-2_dir	OK	164.986	291.656	0.821921	-2.81722	5e-05	0.00309365
AT5G23020	AT5G23020	5:7718120-7721839	WT_dir	GTL1-2_dir	OK	25.0039	44.1933	0.821673	-2.38432	0.0008	0.0258574
AT5G23190	AT5G23190	5:7803140-7805815	WT_dir	GTL1-2_dir	OK	44.6549	78.92	0.821573	-2.84445	0.0001	0.00539889
AT5G24160	AT5G24160	5:8183074-8186640	WT_dir	GTL1-2_dir	OK	16.4141	29.0034	0.821288	-2.35288	0.0009	0.0280656
AT5G24200	AT5G24200	5:8203002-8205793	WT_dir	GTL1-2_dir	OK	0.976196	1.72148	0.81841	-2.18815	0.0097	0.131469
AT5G24770	AT5G24770	5:8500475-8502224	WT_dir	GTL1-2_dir	OK	2.00712	3.53931	0.818339	-2.12879	0.00355	0.0687085
AT5G25280	AT5G25280	5:8773788-8776000	WT_dir	GTL1-2_dir	OK	58.9155	103.801	0.817107	-3.16118	5e-05	0.00309365
AT5G25930	AT5G25930	5:9050793-9055251	WT_dir	GTL1-2_dir	OK	1.3448	2.36696	0.815647	-2.54901	0.00835	0.119575
AT5G26340	AT5G26340	5:9243510-9247066	WT_dir	GTL1-2_dir	OK	13.4493	23.6529	0.814484	-2.62852	0.00025	0.0112011
AT5G27660	AT5G27660	5:9789467-9792299	WT_dir	GTL1-2_dir	OK	5.69112	9.99659	0.812723	-2.52266	0.00055	0.020074
AT5G35375	AT5G35375	5:13592254-13593149	WT_dir	GTL1-2_dir	OK	5.12913	8.9897	0.80956	-2.53004	0.0007	0.0236447
AT5G35735	AT5G35735	5:13900751-13902997	WT_dir	GTL1-2_dir	OK	24.0873	42.1865	0.808507	-2.94047	5e-05	0.00309365
AT5G37600	AT5G37600	5:14933335-14935841	WT_dir	GTL1-2_dir	OK	16.5336	28.9161	0.806472	-2.53576	0.0009	0.0280656
AT5G37690	AT5G37690	5:14973352-14976169	WT_dir	GTL1-2_dir	OK	111.673	195.193	0.80562	-2.91817	5e-05	0.00309365
AT5G40590	AT5G40590	5:16251436-16252412	WT_dir	GTL1-2_dir	OK	6.24607	10.9116	0.804844	-2.4015	0.0012	0.0338466
AT5G41080	AT5G41080	5:16441743-16443985	WT_dir	GTL1-2_dir	OK	32.3733	56.5435	0.804558	-2.73732	0.0001	0.00539889
AT5G41750	AT5G41750	5:16693908-16698943	WT_dir	GTL1-2_dir	OK	12.1119	21.1452	0.803905	-2.80141	5e-05	0.00309365
AT5G41900	AT5G41900	5:16768952-16771696	WT_dir	GTL1-2_dir	OK	12.9003	22.5103	0.803183	-2.80242	0.00015	0.00732707
AT5G42530	AT5G42530	5:17004737-17005393	WT_dir	GTL1-2_dir	OK	3.47591	6.06488	0.803086	-2.56369	0.00075	0.0247754
AT5G43350	AT5G43350	5:17399788-17401949	WT_dir	GTL1-2_dir	OK	102.007	177.968	0.802948	-2.9281	5e-05	0.00309365
AT5G44110	AT5G44110	5:17754063-17755742	WT_dir	GTL1-2_dir	OK	1.92165	3.35245	0.802873	-2.25833	0.00225	0.0512895
AT5G44120	AT5G44120	5:17756263-17758288	WT_dir	GTL1-2_dir	OK	6.35194	11.0708	0.80149	-2.56673	0.00055	0.020074
AT5G44550	AT5G44550	5:17941874-17943213	WT_dir	GTL1-2_dir	OK	16.8739	29.4089	0.801458	-2.41906	0.0012	0.0338466
AT5G44572	AT5G44572	5:17968151-17969563	WT_dir	GTL1-2_dir	OK	1.06622	1.8563	0.79992	-1.90889	0.00935	0.128695
AT5G45040	AT5G45040	5:18172409-18176888	WT_dir	GTL1-2_dir	OK	15.9494	27.746	0.798778	-2.67602	0.00015	0.00732707
AT5G45070	AT5G45070	5:18187629-18189431	WT_dir	GTL1-2_dir	OK	33.2576	57.7843	0.796992	-2.75883	0.0001	0.00539889
AT5G47610	AT5G47610	5:19301187-19301913	WT_dir	GTL1-2_dir	OK	2.26988	3.9334	0.79316	-2.19417	0.0034	0.0675494
AT5G49700	AT5G49700	5:20192598-20193429	WT_dir	GTL1-2_dir	OK	64.7021	112.098	0.792879	-2.54308	0.00045	0.0172648
AT5G54060	AT5G54060	5:21936878-21938369	WT_dir	GTL1-2_dir	OK	5.6949	9.86403	0.792507	-2.15516	0.0033	0.0665119
AT5G54610	AT5G54610	5:22184778-22186525	WT_dir	GTL1-2_dir	OK	28.5038	49.3579	0.792126	-2.74169	0.0001	0.00539889
AT5G54740	AT5G54740	5:22238357-22239187	WT_dir	GTL1-2_dir	OK	57.5943	99.6482	0.790918	-2.85394	0.0003	0.0127664
AT5G55180	AT5G55180	5:22388781-22390714	WT_dir	GTL1-2_dir	OK	13.3717	23.1062	0.789096	-2.26995	0.00245	0.054572
AT5G55580	AT5G55580	5:22514474-22517929	WT_dir	GTL1-2_dir	OK	144.643	249.822	0.788409	-2.80143	0.00015	0.00732707
AT5G56550	AT5G56550	5:22895615-22896653	WT_dir	GTL1-2_dir	OK	12.2099	21.0812	0.787903	-2.49614	0.00045	0.0172648
AT5G56810	AT5G56810	5:22974519-22975992	WT_dir	GTL1-2_dir	OK	134.1	231.472	0.787534	-2.76259	0.00035	0.0144523
AT5G57180	AT5G57180	5:23167841-23170999	WT_dir	GTL1-2_dir	OK	6.47114	11.1683	0.787313	-2.0151	0.0065	0.102248
AT5G57625	AT5G57625	5:23337849-23338807	WT_dir	GTL1-2_dir	OK	12.035	20.7556	0.786263	-1.85985	0.0099	0.132886
AT5G57780	AT5G57780	5:23405323-23406351	WT_dir	GTL1-2_dir	OK	110.02	189.608	0.785253	-2.71489	0.0001	0.00539889
AT5G58860	AT5G58860	5:23765813-23768049	WT_dir	GTL1-2_dir	OK	2.65306	4.56147	0.781842	-1.98153	0.0076	0.113158
AT5G60670	AT5G60670	5:24380909-24381593	WT_dir	GTL1-2_dir	OK	7.35915	12.6471	0.781193	-2.19272	0.0021	0.0492527
AT5G61160	AT5G61160	5:24608723-24610304	WT_dir	GTL1-2_dir	OK	12.0955	20.7866	0.781192	-2.68118	0.00015	0.00732707
AT5G61340	AT5G61340	5:24662003-24663117	WT_dir	GTL1-2_dir	OK	1.00832	1.73284	0.781188	-1.89073	0.00975	0.132055
AT5G62480	AT5G62480	5:25088693-25089620	WT_dir	GTL1-2_dir	OK	37.055	63.6028	0.779421	-2.67737	0.0002	0.00932536
AT5G62920	AT5G62920	5:25252385-25254212	WT_dir	GTL1-2_dir	OK	4.33971	7.44201	0.778095	-2.08624	0.00505	0.0865651
AT5G63180	AT5G63180	5:25340953-25343119	WT_dir	GTL1-2_dir	OK	21.5551	36.9602	0.777944	-2.58803	0.0011	0.0316677
AT5G65640	AT5G65640	5:26237054-26239084	WT_dir	GTL1-2_dir	OK	16.4642	28.2233	0.777558	-2.47838	0.00145	0.038502
AT5G67260	AT5G67260	5:26836147-26837811	WT_dir	GTL1-2_dir	OK	48.0674	82.3953	0.777503	-2.67098	0.0003	0.0127664
AT5G67340	AT5G67340	5:26864555-26867602	WT_dir	GTL1-2_dir	OK	112.109	191.55	0.772828	-3.73843	0.0003	0.0127664
AT5G67400	AT5G67400	5:26894855-26896488	WT_dir	GTL1-2_dir	OK	4.8216	8.23773	0.772735	-2.11857	0.00345	0.0679884
AT5G67430	AT5G67430	5:26910314-26912103	WT_dir	GTL1-2_dir	OK	42.6149	72.7054	0.770705	-2.78261	0.0004	0.0159754
AT1G10410	AT1G10410	1:3416679-3419639	WT_dir	GTL1-2_dir	OK	23.9848	40.901	0.770015	-2.74825	0.0001	0.00539889
AT1G15040	AT1G15040	1:5177528-5181389	WT_dir	GTL1-2_dir	OK	3.07506	5.24258	0.769662	-1.97415	0.00735	0.110704
AT1G17180	AT1G17180	1:5872144-5873086	WT_dir	GTL1-2_dir	OK	8.28898	14.1316	0.769655	-2.58328	0.0011	0.0316676
AT1G29510	AT1G29510	1:10322573-10323189	WT_dir	GTL1-2_dir	OK	8.86923	15.0987	0.767548	-2.38732	0.0013	0.0356357
AT1G31835	AT1G31835	1:11423058-11423684	WT_dir	GTL1-2_dir	OK	5.50283	9.36465	0.767051	-2.41404	0.0003	0.0127664
AT1G46768	AT1G46768	1:17265700-17266536	WT_dir	GTL1-2_dir	OK	267.733	455.327	0.766109	-2.62983	0.00035	0.0144523
AT1G54540	AT1G54540	1:20367571-20368434	WT_dir	GTL1-2_dir	OK	4.47058	7.60257	0.766025	-2.46297	0.00055	0.020074
AT1G55805	AT1G55805	1:20858722-20859439	WT_dir	GTL1-2_dir	OK	5.59997	9.52071	0.765651	-2.29	0.0038	0.0714195
AT1G67070	AT1G67070	1:25042134-25044647	WT_dir	GTL1-2_dir	OK	5.05645	8.59126	0.764746	-2.39271	0.0006	0.0214569
AT1G76410	AT1G76410	1:28668847-28669646	WT_dir	GTL1-2_dir	OK	35.309	59.9153	0.762887	-2.72023	0.0003	0.0127664
AT1G76880	AT1G76880	1:28865499-28868225	WT_dir	GTL1-2_dir	OK	8.47691	14.3832	0.762778	-2.65182	0.0003	0.0127664
AT2G18193	AT2G18193	2:7917504-7919277	WT_dir	GTL1-2_dir	OK	28.9071	49.0391	0.762509	-2.57378	0.00035	0.0144523
AT2G21210	AT2G21210	2:9085209-9085909	WT_dir	GTL1-2_dir	OK	7.40138	12.547	0.761474	-2.5292	0.0005	0.0186686
AT2G21730	AT2G21730	2:9280043-9281623	WT_dir	GTL1-2_dir	OK	45.2504	76.6986	0.761269	-2.41471	0.00075	0.0247754
AT2G35170	AT2G35170	2:14827462-14829802	WT_dir	GTL1-2_dir	OK	261.158	442.574	0.760993	-2.60973	0.00065	0.0227034
AT2G39705	AT2G39705	2:16556855-16557577	WT_dir	GTL1-2_dir	OK	5.55608	9.40757	0.759755	-2.2769	0.00205	0.0484297
AT2G41240	AT2G41240	2:17198281-17199320	WT_dir	GTL1-2_dir	OK	2.02145	3.42235	0.759598	-1.93566	0.00915	0.127109
AT2G41250	AT2G41250	2:17200658-17202618	WT_dir	GTL1-2_dir	OK	13.5029	22.8421	0.75843	-2.33868	0.00145	0.038502
AT2G42870	AT2G42870	2:17836415-17837250	WT_dir	GTL1-2_dir	OK	64.4827	109.06	0.758139	-2.60618	0.0003	0.0127664
AT2G45220	AT2G45220	2:18644083-18646447	WT_dir	GTL1-2_dir	OK	43.7948	73.9994	0.756754	-2.61323	0.00025	0.0112011
AT2G47990	AT2G47990	2:19631258-19638678	WT_dir	GTL1-2_dir	OK	172.627	291.658	0.756616	-2.73174	0.0002	0.00932536
AT3G10610	AT3G10610	3:3319026-3320149	WT_dir	GTL1-2_dir	OK	7.07697	11.9557	0.756499	-2.45907	0.0007	0.0236447
AT3G11340	AT3G11340	3:3556704-3558269	WT_dir	GTL1-2_dir	OK	12.761	21.5515	0.756048	-2.42507	0.00095	0.0290667
AT3G30775	AT3G30775	3:12448635-12451248	WT_dir	GTL1-2_dir	OK	13.0998	22.12	0.755803	-2.61336	0.00025	0.0112011
AT3G44860	AT3G44860	3:16379632-16381070	WT_dir	GTL1-2_dir	OK	85.4693	144.173	0.75432	-2.58362	0.00015	0.00732707
AT3G48610	AT3G48610	3:18011544-18014082	WT_dir	GTL1-2_dir	OK	25.9501	43.7643	0.754014	-2.5751	0.00015	0.00732707
AT3G50400	AT3G50400	3:18704764-18706570	WT_dir	GTL1-2_dir	OK	36.9707	62.3443	0.753875	-2.63325	0.00045	0.0172648
AT3G50760	AT3G50760	3:18868064-18869384	WT_dir	GTL1-2_dir	OK	6.2774	10.5645	0.750989	-2.3152	0.0012	0.0338466
AT3G57010	AT3G57010	3:21095653-21097451	WT_dir	GTL1-2_dir	OK	10.9609	18.4393	0.750419	-2.5914	0.0002	0.00932536
AT3G59220	AT3G59220	3:21894133-21895623	WT_dir	GTL1-2_dir	OK	1.87237	3.14978	0.750383	-1.98817	0.00575	0.0945717
AT3G59670	AT3G59670	3:22039475-22042713	WT_dir	GTL1-2_dir	OK	14.0468	23.6164	0.749551	-2.53533	0.00125	0.034655
AT4G00080	AT4G00080	4:32892-33718	WT_dir	GTL1-2_dir	OK	47.8415	80.4051	0.749023	-2.60369	0.0003	0.0127664
AT4G05200	AT4G05200	4:2675100-2682309	WT_dir	GTL1-2_dir	OK	8.95315	15.0347	0.747828	-2.10182	0.0036	0.0692636
AT4G12310	AT4G12310	4:7310415-7312577	WT_dir	GTL1-2_dir	OK	40.1589	67.4347	0.747774	-2.52363	0.00065	0.0227034
AT4G17215	AT4G17215	4:9655836-9656577	WT_dir	GTL1-2_dir	OK	6.19941	10.4058	0.747182	-2.31373	0.0014	0.0376359
AT4G24140	AT4G24140	4:12529874-12533842	WT_dir	GTL1-2_dir	OK	38.0822	63.9059	0.746833	-3.1853	0.0003	0.0127664
AT4G28260	AT4G28260	4:14004484-14006970	WT_dir	GTL1-2_dir	OK	4.4004	7.37475	0.744958	-2.33138	0.00125	0.034655
AT4G32480	AT4G32480	4:15676403-15677973	WT_dir	GTL1-2_dir	OK	4.82352	8.07453	0.743291	-2.23842	0.00195	0.0469784
AT4G33610	AT4G33610	4:16146260-16146993	WT_dir	GTL1-2_dir	OK	21.8781	36.6232	0.743269	-2.57306	0.0001	0.00539889
AT4G37580	AT4G37580	4:17658611-17660878	WT_dir	GTL1-2_dir	OK	62.0177	103.803	0.743102	-2.21196	0.0037	0.0700807
AT4G39670	AT4G39670	4:18410171-18411000	WT_dir	GTL1-2_dir	OK	34.6636	57.9203	0.740646	-2.50144	0.0007	0.0236447
AT5G07010	AT5G07010	5:2174677-2176106	WT_dir	GTL1-2_dir	OK	4.14719	6.92679	0.740052	-2.43685	0.00055	0.020074
AT5G19440	AT5G19440	5:6556419-6558342	WT_dir	GTL1-2_dir	OK	15.38	25.6877	0.740023	-2.49428	0.0006	0.0214569
AT5G24110	AT5G24110	5:8153114-8154709	WT_dir	GTL1-2_dir	OK	85.973	143.535	0.739445	-2.59892	0.0004	0.0159754
AT5G53740	AT5G53740	5:21811632-21814908	WT_dir	GTL1-2_dir	OK	58.7992	97.9881	0.736809	-2.59943	0.0005	0.0186686
AT5G54710	AT5G54710	5:22227573-22230500	WT_dir	GTL1-2_dir	OK	1.7996	2.99075	0.732831	-1.95747	0.00845	0.1203
AT1G04110	AT1G04110	1:1061456-1063784	WT_dir	GTL1-2_dir	OK	19.2272	31.9451	0.732448	-2.53596	0.00055	0.020074
AT1G10800	AT1G10800	1:3598157-3598591	WT_dir	GTL1-2_dir	OK	9.08073	15.0868	0.73241	-1.8794	0.0081	0.117462
AT1G18850	AT1G18850	1:6504805-6506424	WT_dir	GTL1-2_dir	OK	6.42334	10.6713	0.732343	-2.24469	0.0033	0.0665119
AT1G20450	AT1G20450	1:7088002-7089606	WT_dir	GTL1-2_dir	OK	20.1503	33.4611	0.731684	-2.05783	0.00475	0.0831783
AT1G25550	AT1G25550	1:8976433-8978093	WT_dir	GTL1-2_dir	OK	18.0701	29.9849	0.730633	-2.56941	0.00035	0.0144523
AT1G28290	AT1G28290	1:9889124-9890993	WT_dir	GTL1-2_dir	OK	48.9193	81.1748	0.730628	-2.63529	0.0005	0.0186686
AT1G53541	AT1G53541	1:19981384-19981495	WT_dir	GTL1-2_dir	OK	46.3542	76.8738	0.729793	-2.51868	0.0004	0.0159754
AT1G55990	AT1G55990	1:20942486-20942951	WT_dir	GTL1-2_dir	OK	23.5746	39.0666	0.728703	-2.22723	0.00265	0.0575792
AT1G68238	AT1G68238	1:25574460-25574835	WT_dir	GTL1-2_dir	OK	10.7774	17.8571	0.728488	-2.48863	0.0005	0.0186686
AT1G68850	AT1G68850	1:25883615-25885247	WT_dir	GTL1-2_dir	OK	13.3489	22.113	0.72817	-2.50417	0.0006	0.0214569
AT1G79360	AT1G79360	1:29854037-29855821	WT_dir	GTL1-2_dir	OK	11.5537	19.1366	0.727979	-2.48575	0.0007	0.0236447
AT1G80270	AT1G80270	1:30180953-30183507	WT_dir	GTL1-2_dir	OK	6.21837	10.2978	0.727724	-2.45007	0.0004	0.0159754
AT2G01520	AT2G01520	2:235924-237147	WT_dir	GTL1-2_dir	OK	5.85919	9.69981	0.727254	-2.606	0.00095	0.0290667
AT2G14610	AT2G14610	2:6241703-6242463	WT_dir	GTL1-2_dir	OK	2.30678	3.81679	0.726479	-1.90583	0.00795	0.115977
AT2G18370	AT2G18370	2:7980624-7981758	WT_dir	GTL1-2_dir	OK	24.8231	41.0535	0.725822	-2.5786	0.001	0.0297557
AT2G20870	AT2G20870	2:8981987-8982712	WT_dir	GTL1-2_dir	OK	18.3111	30.2784	0.725569	-2.43756	0.0007	0.0236447
AT2G23890	AT2G23890	2:10170600-10173927	WT_dir	GTL1-2_dir	OK	8.80501	14.5545	0.725072	-2.45341	0.0008	0.0258574
AT2G36100	AT2G36100	2:15158560-15160750	WT_dir	GTL1-2_dir	OK	7.20305	11.8966	0.723875	-2.45636	0.00155	0.040387
AT3G11430	AT3G11430	3:3595764-3597952	WT_dir	GTL1-2_dir	OK	11.5682	19.1013	0.723505	-2.52917	0.0025	0.0554954
AT3G16660	AT3G16660	3:5676828-5677921	WT_dir	GTL1-2_dir	OK	51.7345	85.3783	0.722744	-2.50249	0.00055	0.020074
AT3G21770	AT3G21770	3:7673275-7674839	WT_dir	GTL1-2_dir	OK	3.01282	4.96876	0.721771	-2.1421	0.0035	0.0683517
AT3G50770	AT3G50770	3:18873957-18874780	WT_dir	GTL1-2_dir	OK	127.753	210.681	0.721705	-2.42617	0.0006	0.0214569
AT3G55970	AT3G55970	3:20766734-20769324	WT_dir	GTL1-2_dir	OK	2.63613	4.34718	0.721657	-2.12743	0.0039	0.0729472
AT3G57260	AT3G57260	3:21188516-21189859	WT_dir	GTL1-2_dir	OK	5.68173	9.3594	0.720086	-2.31897	0.0017	0.0429741
AT3G57490	AT3G57490	3:21279665-21280948	WT_dir	GTL1-2_dir	OK	1.84563	3.03878	0.719373	-2.22987	0.00285	0.0603111
AT4G04990	AT4G04990	4:2555089-2557046	WT_dir	GTL1-2_dir	OK	34.3807	56.6054	0.71934	-2.66108	0.00045	0.0172648
AT4G05070	AT4G05070	4:2593594-2594119	WT_dir	GTL1-2_dir	OK	7.08697	11.6648	0.718916	-2.27698	0.00195	0.0469784
AT4G08770	AT4G08770	4:5598114-5600312	WT_dir	GTL1-2_dir	OK	2.17326	3.5762	0.718566	-2.21016	0.00235	0.052706
AT4G09760	AT4G09760	4:6146689-6151399	WT_dir	GTL1-2_dir	OK	44.7529	73.5875	0.717479	-2.49472	0.00085	0.0269813
AT4G25220	AT4G25220	4:12920926-12922885	WT_dir	GTL1-2_dir	OK	76.6675	125.958	0.71625	-2.63629	0.00035	0.0144523
AT4G26150	AT4G26150	4:13253209-13254904	WT_dir	GTL1-2_dir	OK	9.04706	14.8568	0.715601	-2.43585	0.001	0.0297557
AT5G01100	AT5G01100	5:34595-37948	WT_dir	GTL1-2_dir	OK	1120.68	1840.14	0.715445	-2.3368	0.0018	0.0447474
AT5G02270	AT5G02270	5:467107-469110	WT_dir	GTL1-2_dir	OK	2.13326	3.49995	0.71427	-2.21942	0.0071	0.108447
AT5G16650	AT5G16650	5:5463176-5465331	WT_dir	GTL1-2_dir	OK	158.849	260.583	0.714088	-2.45265	0.00065	0.0227034
AT5G26660	AT5G26660	5:9331572-9333174	WT_dir	GTL1-2_dir	OK	5.49063	9.00682	0.714045	-2.22659	0.0019	0.0464048
AT5G27120	AT5G27120	5:9540924-9543871	WT_dir	GTL1-2_dir	OK	1.84905	3.03161	0.713297	-2.33184	0.00535	0.0900445
AT5G56100	AT5G56100	5:22717114-22717751	WT_dir	GTL1-2_dir	OK	12.6335	20.7103	0.713095	-2.06619	0.0038	0.0714195
AT5G61010	AT5G61010	5:24553840-24556749	WT_dir	GTL1-2_dir	OK	0.84589	1.38498	0.711319	-1.89867	0.00945	0.129613
AT1G03360	AT1G03360	1:824536-826358	WT_dir	GTL1-2_dir	OK	3.65087	5.97455	0.710591	-2.06521	0.0036	0.0692636
AT1G15520	AT1G15520	1:5331857-5338326	WT_dir	GTL1-2_dir	OK	199.076	325.729	0.710355	-2.49156	0.00125	0.034655
AT1G18620	AT1G18620	1:6409977-6414451	WT_dir	GTL1-2_dir	OK	1.94355	3.17975	0.710217	-2.20607	0.0019	0.0464048
AT1G19900	AT1G19900	1:6906898-6908741	WT_dir	GTL1-2_dir	OK	11.2692	18.4355	0.7101	-2.38068	0.0008	0.0258574
AT1G49500	AT1G49500	1:18321294-18322284	WT_dir	GTL1-2_dir	OK	6.0492	9.89598	0.710097	-2.31358	0.0019	0.0464048
AT2G30540	AT2G30540	2:13011104-13011784	WT_dir	GTL1-2_dir	OK	4.82535	7.88592	0.708646	-2.07784	0.0042	0.0764314
AT2G43150	AT2G43150	2:17945892-17947022	WT_dir	GTL1-2_dir	OK	1.73632	2.83703	0.708346	-1.82927	0.00955	0.130343
AT2G45920	AT2G45920	2:18899083-18901303	WT_dir	GTL1-2_dir	OK	23.0406	37.6258	0.707546	-2.40321	0.00095	0.0290667
AT3G19680	AT3G19680	3:6840280-6842856	WT_dir	GTL1-2_dir	OK	23.0038	37.5638	0.707469	-2.37453	0.00125	0.034655
AT3G22930	AT3G22930	3:8124082-8125931	WT_dir	GTL1-2_dir	OK	22.4519	36.6533	0.707108	-2.0704	0.00365	0.0695391
AT4G22380	AT4G22380	4:11811749-11813000	WT_dir	GTL1-2_dir	OK	14.2116	23.1301	0.702704	-2.43914	0.00055	0.020074
AT4G28270	AT4G28270	4:14007538-14009019	WT_dir	GTL1-2_dir	OK	25.8337	42.035	0.702339	-2.43294	0.0005	0.0186686
AT4G36010	AT4G36010	4:17039062-17041141	WT_dir	GTL1-2_dir	OK	7.64669	12.4416	0.70227	-1.99716	0.00695	0.106742
AT5G02490	AT5G02490	5:550034-552647	WT_dir	GTL1-2_dir	OK	3.11953	5.07202	0.70123	-2.0476	0.00475	0.0831783
AT5G12420	AT5G12420	5:4024313-4026741	WT_dir	GTL1-2_dir	OK	9.35711	15.211	0.70098	-2.30178	0.005	0.0859347
AT5G42800	AT5G42800	5:17164140-17165918	WT_dir	GTL1-2_dir	OK	40.0574	65.0993	0.700573	-2.43832	0.0008	0.0258574
AT5G44400	AT5G44400	5:17886193-17888480	WT_dir	GTL1-2_dir	OK	3.30502	5.36972	0.700188	-2.26022	0.0017	0.0429741
AT5G44568	AT5G44568	5:17961200-17962202	WT_dir	GTL1-2_dir	OK	4.60385	7.4796	0.70012	-2.35164	0.00345	0.0679884
AT5G59590	AT5G59590	5:24008982-24010649	WT_dir	GTL1-2_dir	OK	17.5264	28.4471	0.698747	-2.31782	0.00075	0.0247754
AT1G20440	AT1G20440	1:7084408-7085772	WT_dir	GTL1-2_dir	OK	5.521	8.95919	0.698438	-2.07802	0.0039	0.0729472
AT1G29300	AT1G29300	1:10247779-10249594	WT_dir	GTL1-2_dir	OK	8.07998	13.1071	0.697925	-2.35317	0.001	0.0297557
AT1G54740	AT1G54740	1:20430768-20431986	WT_dir	GTL1-2_dir	OK	81.2547	131.79	0.697722	-2.46681	0.0007	0.0236447
AT1G69700	AT1G69700	1:26220237-26221825	WT_dir	GTL1-2_dir	OK	3.47299	5.63072	0.697141	-2.10777	0.0022	0.0506832
AT1G69870	AT1G69870	1:26316026-26320220	WT_dir	GTL1-2_dir	OK	39.5045	64.0272	0.696667	-2.50918	0.00085	0.0269813
AT2G15960	AT2G15960	2:6947308-6947688	WT_dir	GTL1-2_dir	OK	26.4759	42.9104	0.696646	-2.44825	0.0007	0.0236447
AT2G18980	AT2G18980	2:8233334-8235316	WT_dir	GTL1-2_dir	OK	3.87852	6.28439	0.696267	-2.40782	0.001	0.0297557
AT3G02885	AT3G02885	3:638020-639055	WT_dir	GTL1-2_dir	OK	4.29786	6.9612	0.695716	-2.15074	0.00265	0.0575792
AT3G18800	AT3G18800	3:6479687-6480378	WT_dir	GTL1-2_dir	OK	3.76346	6.0908	0.694572	-1.89364	0.008	0.116532
AT3G51910	AT3G51910	3:19265293-19266619	WT_dir	GTL1-2_dir	OK	222.606	360.247	0.694494	-2.34468	0.0011	0.0316676
AT3G56980	AT3G56980	3:21086545-21087494	WT_dir	GTL1-2_dir	OK	61.4065	99.3367	0.693935	-2.41295	0.00075	0.0247754
AT4G23700	AT4G23700	4:12342427-12346043	WT_dir	GTL1-2_dir	OK	1.75898	2.84529	0.693838	-2.30928	0.00845	0.1203
AT4G24660	AT4G24660	4:12724742-12725637	WT_dir	GTL1-2_dir	OK	21.8717	35.372	0.693544	-2.44859	0.00085	0.0269813
AT4G36988	AT4G36988	4:17440176-17442151	WT_dir	GTL1-2_dir	OK	21.5709	34.8716	0.692963	-2.26269	0.00175	0.04384
AT5G03350	AT5G03350	5:815673-816658	WT_dir	GTL1-2_dir	OK	17.6029	28.4549	0.69286	-2.8359	0.001	0.0297557
AT5G26310	AT5G26310	5:9234684-9236385	WT_dir	GTL1-2_dir	OK	3.98336	6.43816	0.692661	-2.2455	0.00135	0.0367993
AT5G47450	AT5G47450	5:19248248-19249504	WT_dir	GTL1-2_dir	OK	5.77905	9.32768	0.690687	-2.22959	0.0014	0.0376359
AT1G15510	AT1G15510	1:5329110-5331711	WT_dir	GTL1-2_dir	OK	6.1367	9.89494	0.689228	-2.25304	0.00215	0.0499446
AT1G30750	AT1G30750	1:10904906-10905709	WT_dir	GTL1-2_dir	OK	3.4584	5.573	0.688349	-1.9347	0.0082	0.118209
AT1G50732	AT1G50732	1:18802687-18803363	WT_dir	GTL1-2_dir	OK	17.9488	28.917	0.688031	-2.32556	0.00105	0.0307275
AT1G80180	AT1G80180	1:30156825-30157584	WT_dir	GTL1-2_dir	OK	12.0225	19.3588	0.687262	-2.32319	0.00375	0.0706842
AT2G03440	AT2G03440	2:1039204-1040118	WT_dir	GTL1-2_dir	OK	4.35196	7.00542	0.686807	-1.94406	0.0076	0.113158
AT2G16660	AT2G16660	2:7218705-7221625	WT_dir	GTL1-2_dir	OK	14.3004	23.0137	0.686431	-2.09503	0.0029	0.0610378
AT2G39570	AT2G39570	2:16507895-16510198	WT_dir	GTL1-2_dir	OK	4.10565	6.60067	0.685003	-2.21335	0.00275	0.0590932
AT3G06520	AT3G06520	3:2020283-2021955	WT_dir	GTL1-2_dir	OK	8.1489	13.1003	0.684922	-2.14796	0.00155	0.040387
AT3G15630	AT3G15630	3:5296846-5297599	WT_dir	GTL1-2_dir	OK	19.1971	30.8491	0.68434	-2.7521	0.00205	0.0484297
AT3G50560	AT3G50560	3:18761087-18764016	WT_dir	GTL1-2_dir	OK	102.954	165.438	0.684291	-2.38878	0.00105	0.0307275
AT3G56260	AT3G56260	3:20867969-20869024	WT_dir	GTL1-2_dir	OK	2.20816	3.54793	0.684132	-1.95387	0.00695	0.106742
AT4G12600	AT4G12600	4:7453200-7454515	WT_dir	GTL1-2_dir	OK	11.9922	19.268	0.684107	-2.24072	0.00355	0.0687085
AT4G23420	AT4G23420	4:12225514-12228718	WT_dir	GTL1-2_dir	OK	61.2921	98.2948	0.681415	-2.28657	0.0012	0.0338466
AT4G23496	AT4G23496	4:12257675-12258411	WT_dir	GTL1-2_dir	OK	20.5771	32.9949	0.681202	-2.3697	0.00155	0.040387
AT4G26370	AT4G26370	4:13333723-13336230	WT_dir	GTL1-2_dir	OK	2.36505	3.78554	0.678627	-1.95161	0.00685	0.105874
AT5G02230	AT5G02230	5:448104-450654	WT_dir	GTL1-2_dir	OK	4.6873	7.50054	0.678237	-2.17251	0.00215	0.0499446
AT5G25250	AT5G25250	5:8749726-8751636	WT_dir	GTL1-2_dir	OK	6.53234	10.45	0.677832	-2.32967	0.0014	0.0376359
AT5G25260	AT5G25260	5:8752683-8754485	WT_dir	GTL1-2_dir	OK	7.91206	12.6541	0.677479	-2.15969	0.0028	0.0595764
AT5G37260	AT5G37260	5:14751343-14753088	WT_dir	GTL1-2_dir	OK	11.1725	17.8644	0.677136	-2.372	0.00085	0.0269813
AT5G40780	AT5G40780	5:16323650-16327281	WT_dir	GTL1-2_dir	OK	30.3561	48.5103	0.676305	-2.30836	0.00115	0.0328163
AT5G47550	AT5G47550	5:19286449-19286995	WT_dir	GTL1-2_dir	OK	126.861	202.668	0.675869	-2.6299	0.0016	0.0411942
AT5G55050	AT5G55050	5:22337700-22340100	WT_dir	GTL1-2_dir	OK	17.2495	27.5424	0.675102	-2.22092	0.00205	0.0484297
AT5G58700	AT5G58700	5:23712999-23716098	WT_dir	GTL1-2_dir	OK	241.008	384.811	0.675068	-2.53191	0.0009	0.0280656
AT1G51420	AT1G51420	1:19064767-19066704	WT_dir	GTL1-2_dir	OK	14.4338	23.0391	0.674634	-2.28738	0.0018	0.0447474
AT1G53700	AT1G53700	1:20048585-20050115	WT_dir	GTL1-2_dir	OK	3.78722	6.04348	0.67424	-1.9219	0.0074	0.1112
AT1G66700	AT1G66700	1:24873290-24874758	WT_dir	GTL1-2_dir	OK	6.42504	10.2519	0.674111	-2.22277	0.00185	0.0454685
AT1G73920	AT1G73920	1:27790874-27794914	WT_dir	GTL1-2_dir	OK	1.97517	3.1492	0.673011	-2.10534	0.00395	0.0733894
AT1G78930	AT1G78930	1:29678096-29680757	WT_dir	GTL1-2_dir	OK	4.26064	6.79143	0.672645	-2.07356	0.003	0.0623348
AT2G01670	AT2G01670	2:296509-298101	WT_dir	GTL1-2_dir	OK	10.9046	17.377	0.672241	-2.29525	0.0013	0.0356357
AT2G15080	AT2G15080	2:6533686-6536995	WT_dir	GTL1-2_dir	OK	6.77914	10.792	0.670794	-2.12569	0.0022	0.0506832
AT2G20520	AT2G20520	2:8840662-8841461	WT_dir	GTL1-2_dir	OK	117.379	186.752	0.669955	-2.4137	0.00095	0.0290667
AT2G42250	AT2G42250	2:17600074-17601849	WT_dir	GTL1-2_dir	OK	244.179	388.334	0.669361	-2.18504	0.00195	0.0469784
AT3G13230	AT3G13230	3:4269977-4271204	WT_dir	GTL1-2_dir	OK	60.5405	96.2718	0.669214	-2.29151	0.0014	0.0376359
AT3G20820	AT3G20820	3:7280877-7282177	WT_dir	GTL1-2_dir	OK	654.23	1040.26	0.669081	-2.1261	0.00475	0.0831783
AT5G06550	AT5G06550	5:2001133-2003075	WT_dir	GTL1-2_dir	OK	16.0188	25.4691	0.668982	-2.288	0.00105	0.0307275
AT5G21020	AT5G21020	5:7138761-7139661	WT_dir	GTL1-2_dir	OK	3.14587	5.00174	0.668971	-2.12396	0.00265	0.0575792
AT5G25980	AT5G25980	5:9072726-9075690	WT_dir	GTL1-2_dir	OK	314.04	499.162	0.668558	-2.33842	0.0015	0.0394534
AT1G23090	AT1G23090	1:8184951-8189064	WT_dir	GTL1-2_dir	OK	1.70128	2.70322	0.668054	-2.23416	0.00215	0.0499446
AT1G29110	AT1G29110	1:10171682-10173071	WT_dir	GTL1-2_dir	OK	17.7626	28.1904	0.666357	-2.29716	0.00195	0.0469784
AT2G24600	AT2G24600	2:10452115-10454524	WT_dir	GTL1-2_dir	OK	7.90214	12.5247	0.664465	-2.1715	0.0021	0.0492527
AT2G32680	AT2G32680	2:13857876-13862614	WT_dir	GTL1-2_dir	OK	24.7313	39.1646	0.66321	-2.44097	0.0011	0.0316676
AT3G15770	AT3G15770	3:5340073-5341339	WT_dir	GTL1-2_dir	OK	9.21747	14.5936	0.662898	-2.00399	0.00515	0.0879698
AT3G16340	AT3G16340	3:5539787-5546449	WT_dir	GTL1-2_dir	OK	4.16341	6.59132	0.662801	-2.04824	0.00405	0.0744665
AT3G22600	AT3G22600	3:8006507-8007471	WT_dir	GTL1-2_dir	OK	3.5965	5.69168	0.662263	-1.86772	0.0081	0.117462
AT3G46900	AT3G46900	3:17268874-17269510	WT_dir	GTL1-2_dir	OK	18.0373	28.5336	0.66168	-2.10897	0.0029	0.0610378
AT3G55850	AT3G55850	3:20721719-20725893	WT_dir	GTL1-2_dir	OK	37.971	60.0347	0.660899	-2.31358	0.00105	0.0307275
AT4G12390	AT4G12390	4:7336496-7337356	WT_dir	GTL1-2_dir	OK	4.45447	7.0395	0.660217	-2.19949	0.002	0.0477696
AT4G37990	AT4G37990	4:17855875-17857639	WT_dir	GTL1-2_dir	OK	21.8242	34.4861	0.660088	-2.27317	0.0015	0.0394534
AT5G03690	AT5G03690	5:963147-965050	WT_dir	GTL1-2_dir	OK	2.94894	4.6572	0.659265	-2.20167	0.0019	0.0464048
AT5G17700	AT5G17700	5:5830580-5833901	WT_dir	GTL1-2_dir	OK	2.89991	4.5786	0.6589	-1.94232	0.00635	0.101278
AT5G43700	AT5G43700	5:17550232-17551581	WT_dir	GTL1-2_dir	OK	21.0625	33.2524	0.65878	-2.26787	0.0014	0.0376359
AT5G49730	AT5G49730	5:20201100-20204513	WT_dir	GTL1-2_dir	OK	3.76851	5.94749	0.658288	-2.33292	0.00295	0.0617567
AT5G57620	AT5G57620	5:23334816-23336566	WT_dir	GTL1-2_dir	OK	56.4507	89.0616	0.657813	-1.96794	0.0052	0.0884363
AT1G22270	AT1G22270	1:7865480-7866139	WT_dir	GTL1-2_dir	OK	10.5854	16.6959	0.657415	-2.21535	0.00335	0.0670344
AT1G26420	AT1G26420	1:9141566-9143304	WT_dir	GTL1-2_dir	OK	8.04681	12.6872	0.656887	-2.12482	0.00255	0.0563486
AT1G45145	AT1G45145	1:17074941-17076330	WT_dir	GTL1-2_dir	OK	967.362	1524.76	0.656452	-2.12869	0.00245	0.054572
AT1G78990	AT1G78990	1:29713530-29714969	WT_dir	GTL1-2_dir	OK	23.5998	37.1971	0.656418	-2.2655	0.00175	0.04384
AT2G11810	AT2G11810	2:4743321-4746780	WT_dir	GTL1-2_dir	OK	1.79576	2.82955	0.655979	-1.87514	0.00955	0.130343
AT2G26560	AT2G26560	2:11293768-11295806	WT_dir	GTL1-2_dir	OK	26.003	40.9724	0.655977	-2.27192	0.00125	0.034655
AT2G43920	AT2G43920	2:18189007-18191348	WT_dir	GTL1-2_dir	OK	27.5681	43.4255	0.655542	-2.20216	0.00175	0.04384
AT3G05727	AT3G05727	3:1693551-1694138	WT_dir	GTL1-2_dir	OK	6.92924	10.9135	0.655344	-2.00562	0.0042	0.0764314
AT3G51660	AT3G51660	3:19164062-19165247	WT_dir	GTL1-2_dir	OK	90.2337	141.961	0.653753	-2.28772	0.0014	0.0376359
AT3G59010	AT3G59010	3:21802804-21805214	WT_dir	GTL1-2_dir	OK	8.99392	14.1372	0.65247	-1.89525	0.00755	0.112931
AT4G11600	AT4G11600	4:7008602-7011375	WT_dir	GTL1-2_dir	OK	11.2948	17.7486	0.652043	-1.93991	0.0068	0.105687
AT4G15700	AT4G15700	4:8937392-8937892	WT_dir	GTL1-2_dir	OK	26.584	41.7716	0.651968	-2.19145	0.003	0.0623348
AT4G23210	AT4G23210	4:12148713-12151479	WT_dir	GTL1-2_dir	OK	395.95	621.465	0.650356	-2.23334	0.00305	0.0631046
AT4G34560	AT4G34560	4:16507634-16508754	WT_dir	GTL1-2_dir	OK	20.063	31.4888	0.650296	-2.32472	0.0026	0.0570653
AT5G11610	AT5G11610	5:3735349-3738217	WT_dir	GTL1-2_dir	OK	181.549	284.837	0.649773	-2.46319	0.0014	0.0376359
AT5G16370	AT5G16370	5:5356604-5358511	WT_dir	GTL1-2_dir	OK	313.22	491.386	0.649679	-2.25055	0.0021	0.0492527
AT5G52310	AT5G52310	5:21240848-21243613	WT_dir	GTL1-2_dir	OK	9.73599	15.2688	0.649185	-2.11545	0.00315	0.0644213
AT5G52320	AT5G52320	5:21244977-21246682	WT_dir	GTL1-2_dir	OK	4.35676	6.82587	0.647759	-1.8875	0.00685	0.105874
AT5G54040	AT5G54040	5:21928846-21930637	WT_dir	GTL1-2_dir	OK	15.7626	24.6911	0.647486	-2.1367	0.0021	0.0492527
AT5G61520	AT5G61520	5:24739025-24741273	WT_dir	GTL1-2_dir	OK	9.46171	14.8202	0.647389	-2.16038	0.0041	0.0752439
AT1G09560	AT1G09560	1:3093838-3094864	WT_dir	GTL1-2_dir	OK	229.263	359.055	0.6472	-2.12099	0.00365	0.0695391
AT1G70690	AT1G70690	1:26652012-26653643	WT_dir	GTL1-2_dir	OK	19.3682	30.3193	0.646545	-1.97851	0.0064	0.101742
AT1G72470	AT1G72470	1:27283692-27285895	WT_dir	GTL1-2_dir	OK	18.8569	29.516	0.646404	-2.20206	0.00225	0.0512895
AT2G22330	AT2G22330	2:9488553-9491187	WT_dir	GTL1-2_dir	OK	28.3785	44.4194	0.646392	-2.26221	0.00175	0.04384
AT2G33850	AT2G33850	2:14321061-14322049	WT_dir	GTL1-2_dir	OK	7.16344	11.211	0.646196	-1.86365	0.0091	0.126866
AT3G20410	AT3G20410	3:7116200-7119121	WT_dir	GTL1-2_dir	OK	35.2518	55.1036	0.64445	-2.32904	0.00185	0.0454685
AT3G47480	AT3G47480	3:17496353-17496947	WT_dir	GTL1-2_dir	OK	3.03039	4.73622	0.644234	-2.01439	0.00525	0.0891311
AT4G00700	AT4G00700	4:286050-289514	WT_dir	GTL1-2_dir	OK	22.6348	35.3617	0.643642	-1.81676	0.0097	0.131469
AT4G03540	AT4G03540	4:1570041-1571483	WT_dir	GTL1-2_dir	OK	1081.25	1689.04	0.6435	-2.1073	0.0041	0.0752439
AT4G35770	AT4G35770	4:16944940-16946192	WT_dir	GTL1-2_dir	OK	3.42412	5.34825	0.643333	-2.08289	0.00385	0.0722895
AT5G09440	AT5G09440	5:2938346-2939461	WT_dir	GTL1-2_dir	OK	8.04786	12.5531	0.64137	-2.05777	0.0029	0.0610378
AT5G25840	AT5G25840	5:9010723-9011498	WT_dir	GTL1-2_dir	OK	142.91	222.899	0.641282	-2.18879	0.00205	0.0484297
AT5G39660	AT5G39660	5:15878698-15881044	WT_dir	GTL1-2_dir	OK	3.51377	5.47877	0.640831	-1.96252	0.0064	0.101742
AT5G49520	AT5G49520	5:20090775-20093346	WT_dir	GTL1-2_dir	OK	6.55841	10.2242	0.640564	-1.9157	0.0096	0.130751
AT1G03610	AT1G03610	1:900886-903003	WT_dir	GTL1-2_dir	OK	76.396	119.07	0.640246	-2.1321	0.00335	0.0670344
AT1G31580	AT1G31580	1:11311168-11311989	WT_dir	GTL1-2_dir	OK	20.5394	32.0021	0.639776	-2.19065	0.00235	0.052706
AT3G07770	AT3G07770	3:2479547-2484194	WT_dir	GTL1-2_dir	OK	6.44156	10.0339	0.6394	-2.04437	0.00645	0.102248
AT3G18130	AT3G18130	3:6210903-6212433	WT_dir	GTL1-2_dir	OK	7.98419	12.4338	0.639055	-2.14382	0.00235	0.052706
AT3G51080	AT3G51080	3:18973212-18974892	WT_dir	GTL1-2_dir	OK	6.17592	9.6163	0.638829	-1.99337	0.005	0.0859347
AT3G62950	AT3G62950	3:23266248-23266934	WT_dir	GTL1-2_dir	OK	34.1602	53.1608	0.638049	-2.10806	0.0032	0.0649667
AT4G01460	AT4G01460	4:620758-622945	WT_dir	GTL1-2_dir	OK	5.27753	8.21271	0.637995	-1.90509	0.00735	0.110704
AT4G15990	AT4G15990	4:9061268-9061676	WT_dir	GTL1-2_dir	OK	26.8516	41.7579	0.637043	-2.2926	0.00165	0.0420923
AT4G23600	AT4G23600	4:12310618-12313212	WT_dir	GTL1-2_dir	OK	7.62551	11.8585	0.637013	-1.94123	0.0052	0.0884363
AT4G27260	AT4G27260	4:13653608-13656204	WT_dir	GTL1-2_dir	OK	16.974	26.3857	0.636426	-1.97267	0.00545	0.0910201
AT5G08620	AT5G08620	5:2794456-2797660	WT_dir	GTL1-2_dir	OK	3.34784	5.20066	0.635466	-2.05251	0.0046	0.0811348
AT5G51060	AT5G51060	5:20757283-20762431	WT_dir	GTL1-2_dir	OK	11.3585	17.6434	0.635353	-2.18019	0.00285	0.0603111
AT1G26790	AT1G26790	1:9273856-9275312	WT_dir	GTL1-2_dir	OK	236.289	366.669	0.633927	-2.14579	0.0023	0.0522459
AT1G30860	AT1G30860	1:10986522-10989504	WT_dir	GTL1-2_dir	OK	34.5732	53.6219	0.633167	-2.08514	0.00295	0.0617567
AT2G32230	AT2G32230	2:13679528-13682236	WT_dir	GTL1-2_dir	OK	128.912	199.86	0.6326	-2.20617	0.00215	0.0499446
AT3G05060	AT3G05060	3:1412866-1415966	WT_dir	GTL1-2_dir	OK	8.00233	12.4004	0.631891	-2.22208	0.00325	0.0657762
AT3G52170	AT3G52170	3:19346751-19349533	WT_dir	GTL1-2_dir	OK	93.4719	144.834	0.6318	-2.22664	0.00215	0.0499446
AT3G62270	AT3G62270	3:23042283-23046048	WT_dir	GTL1-2_dir	OK	5.16159	7.99176	0.630696	-2.11025	0.00345	0.0679884
AT4G25630	AT4G25630	4:13074132-13076429	WT_dir	GTL1-2_dir	OK	13.9282	21.5462	0.629424	-2.24922	0.00355	0.0687085
AT4G33070	AT4G33070	4:15952288-15954771	WT_dir	GTL1-2_dir	OK	7.89606	12.2108	0.628953	-2.09367	0.0039	0.0729472
AT5G09978	AT5G09978	5:3120712-3121864	WT_dir	GTL1-2_dir	OK	130.37	201.507	0.62822	-2.33702	0.0021	0.0492527
AT5G39670	AT5G39670	5:15883178-15886388	WT_dir	GTL1-2_dir	OK	11.0263	17.0363	0.627662	-2.19895	0.0027	0.0582113
AT5G63160	AT5G63160	5:25333262-25335485	WT_dir	GTL1-2_dir	OK	12.5719	19.4208	0.627402	-2.20053	0.00205	0.0484297
AT1G18400	AT1G18400	1:6331397-6333743	WT_dir	GTL1-2_dir	OK	14.1377	21.8299	0.626751	-1.92166	0.00885	0.124539
AT1G18970	AT1G18970	1:6554567-6555377	WT_dir	GTL1-2_dir	OK	24.4468	37.7286	0.62601	-1.90812	0.00795	0.115977
AT1G23390	AT1G23390	1:8309111-8310649	WT_dir	GTL1-2_dir	OK	5.81789	8.97559	0.625511	-2.06665	0.00665	0.103853
AT1G64000	AT1G64000	1:23747303-23749053	WT_dir	GTL1-2_dir	OK	2.31448	3.56933	0.624962	-2.17291	0.004	0.0740361
AT1G72070	AT1G72070	1:27118446-27119708	WT_dir	GTL1-2_dir	OK	18.5392	28.5853	0.62469	-1.97669	0.00675	0.105078
AT1G72900	AT1G72900	1:27432194-27433782	WT_dir	GTL1-2_dir	OK	97.6042	150.415	0.623936	-2.11668	0.003	0.0623348
AT2G17040	AT2G17040	2:7407122-7408270	WT_dir	GTL1-2_dir	OK	5.27614	8.12702	0.623244	-2.0223	0.0044	0.0787475
AT2G47000	AT2G47000	2:19309867-19315241	WT_dir	GTL1-2_dir	OK	76.8188	118.249	0.622303	-2.1431	0.00305	0.0631046
AT3G51860	AT3G51860	3:19239426-19242913	WT_dir	GTL1-2_dir	OK	32.8519	50.5392	0.621427	-2.09434	0.0031	0.063666
AT3G52370	AT3G52370	3:19417489-19419782	WT_dir	GTL1-2_dir	OK	1.95076	3.00087	0.621342	-1.96093	0.0062	0.0997013
AT4G10120	AT4G10120	4:6314786-6319936	WT_dir	GTL1-2_dir	OK	10.6692	16.3972	0.619996	-1.98398	0.005	0.0859347
AT5G33290	AT5G33290	5:12558255-12562020	WT_dir	GTL1-2_dir	OK	10.442	16.0441	0.619642	-2.09714	0.00555	0.0921376
AT5G48490	AT5G48490	5:19647834-19648281	WT_dir	GTL1-2_dir	OK	4.03909	6.20224	0.618761	-1.8567	0.0089	0.124792
AT1G03090	AT1G03090	1:739678-746479	WT_dir	GTL1-2_dir	OK	365.871	561.783	0.618677	-2.07347	0.0032	0.0649667
AT1G05260	AT1G05260	1:1529766-1531439	WT_dir	GTL1-2_dir	OK	66.6679	102.311	0.617891	-2.20704	0.00315	0.0644213
AT1G10585	AT1G10585	1:3493939-3495144	WT_dir	GTL1-2_dir	OK	5.59645	8.58464	0.617244	-2.05537	0.00405	0.0744665
AT1G17830	AT1G17830	1:6135802-6138432	WT_dir	GTL1-2_dir	OK	33.3972	51.2286	0.617223	-1.95264	0.00505	0.0865651
AT1G23040	AT1G23040	1:8164958-8165862	WT_dir	GTL1-2_dir	OK	21.2587	32.5918	0.616459	-2.21778	0.0027	0.0582113
AT2G14560	AT2G14560	2:6213971-6215901	WT_dir	GTL1-2_dir	OK	10.3907	15.9236	0.615874	-2.14628	0.0062	0.0997013
AT2G15690	AT2G15690	2:6830994-6833777	WT_dir	GTL1-2_dir	OK	3.34151	5.12053	0.615795	-2.02291	0.0056	0.092652
AT2G26975	AT2G26975	2:11512860-11513553	WT_dir	GTL1-2_dir	OK	28.6771	43.9059	0.614518	-2.17191	0.0022	0.0506832
AT2G33430	AT2G33430	2:14162666-14165042	WT_dir	GTL1-2_dir	OK	162.194	248.326	0.614509	-2.19023	0.00285	0.0603111
AT3G02870	AT3G02870	3:627511-629845	WT_dir	GTL1-2_dir	OK	9.22549	14.123	0.614345	-1.8698	0.0084	0.119851
AT3G13650	AT3G13650	3:4462891-4463872	WT_dir	GTL1-2_dir	OK	27.43	41.9807	0.613973	-2.13654	0.0028	0.0595764
AT4G20820	AT4G20820	4:11150159-11151758	WT_dir	GTL1-2_dir	OK	10.0204	15.3295	0.613373	-2.05338	0.00425	0.0770535
AT4G23200	AT4G23200	4:12145379-12147934	WT_dir	GTL1-2_dir	OK	199.678	305.436	0.613193	-2.05581	0.0034	0.0675494
AT4G25835	AT4G25835	4:13136106-13137859	WT_dir	GTL1-2_dir	OK	3.58408	5.47943	0.612424	-1.95782	0.0085	0.120923
AT4G34135	AT4G34135	4:16345280-16347133	WT_dir	GTL1-2_dir	OK	3.10465	4.74453	0.611833	-1.90777	0.00605	0.0980986
AT5G15470	AT5G15470	5:5021009-5024742	WT_dir	GTL1-2_dir	OK	83.0555	126.914	0.611708	-2.32004	0.00335	0.0670344
AT5G18600	AT5G18600	5:6183257-6183954	WT_dir	GTL1-2_dir	OK	33.8888	51.7733	0.611398	-2.10932	0.00345	0.0679884
AT5G36180	AT5G36180	5:14239027-14242135	WT_dir	GTL1-2_dir	OK	34.5358	52.7615	0.611391	-2.01747	0.0043	0.077671
AT5G54070	AT5G54070	5:21943982-21945651	WT_dir	GTL1-2_dir	OK	53.5721	81.7953	0.610537	-2.15277	0.00365	0.0695391
AT1G12110	AT1G12110	1:4105232-4109545	WT_dir	GTL1-2_dir	OK	32.443	49.5257	0.610272	-2.10889	0.00355	0.0687085
AT1G54820	AT1G54820	1:20447315-20450861	WT_dir	GTL1-2_dir	OK	80.4227	122.623	0.608557	-2.05054	0.00375	0.0706842
AT1G62570	AT1G62570	1:23169135-23172105	WT_dir	GTL1-2_dir	OK	10.1204	15.427	0.608192	-2.02198	0.00455	0.0804714
AT1G67830	AT1G67830	1:25431585-25432990	WT_dir	GTL1-2_dir	OK	468.575	713.785	0.607209	-2.19015	0.0045	0.0801691
AT2G38380	AT2G38380	2:16076383-16078583	WT_dir	GTL1-2_dir	OK	10.214	15.5463	0.606031	-2.23595	0.005	0.0859347
AT2G41040	AT2G41040	2:17121375-17126349	WT_dir	GTL1-2_dir	OK	6.93834	10.5544	0.605183	-2.06635	0.00365	0.0695391
AT2G43340	AT2G43340	2:18007696-18010606	WT_dir	GTL1-2_dir	OK	20.9994	31.9241	0.604298	-1.98778	0.0054	0.0906512
AT3G15760	AT3G15760	3:5337546-5338467	WT_dir	GTL1-2_dir	OK	330.891	503.028	0.604282	-2.19348	0.00495	0.085756
AT3G47420	AT3G47420	3:17472341-17475258	WT_dir	GTL1-2_dir	OK	15.7946	23.9986	0.603519	-2.10348	0.0045	0.0801691
AT4G19370	AT4G19370	4:10566149-10567838	WT_dir	GTL1-2_dir	OK	29.3234	44.5053	0.601927	-2.09677	0.0032	0.0649667
AT5G12220	AT5G12220	5:3950137-3953144	WT_dir	GTL1-2_dir	OK	43.058	65.2377	0.599425	-2.08905	0.004	0.0740361
AT5G19240	AT5G19240	5:6470128-6471062	WT_dir	GTL1-2_dir	OK	34.2531	51.8484	0.598063	-2.09098	0.00395	0.0733894
AT5G56080	AT5G56080	5:22711401-22712364	WT_dir	GTL1-2_dir	OK	21.56	32.6276	0.597735	-1.98358	0.0052	0.0884363
AT1G11840	AT1G11840	1:3995168-3997907	WT_dir	GTL1-2_dir	OK	105.795	159.902	0.595921	-2.0698	0.00395	0.0733894
AT1G27690	AT1G27690	1:9636593-9638577	WT_dir	GTL1-2_dir	OK	11.6719	17.6401	0.595823	-2.02057	0.00805	0.117085
AT1G52200	AT1G52200	1:19442067-19443529	WT_dir	GTL1-2_dir	OK	6.14492	9.28584	0.595638	-1.91025	0.0074	0.1112
AT2G14460	AT2G14460	2:6154492-6155004	WT_dir	GTL1-2_dir	OK	27.9488	42.2331	0.595584	-2.07132	0.005	0.0859347
AT2G28190	AT2G28190	2:12014497-12016569	WT_dir	GTL1-2_dir	OK	437.587	661.183	0.59548	-2.1735	0.00495	0.085756
AT2G41220	AT2G41220	2:17177663-17188751	WT_dir	GTL1-2_dir	OK	403.972	610.215	0.595063	-2.13892	0.00405	0.0744665
AT3G02020	AT3G02020	3:340545-343835	WT_dir	GTL1-2_dir	OK	320.185	483.316	0.594064	-1.90549	0.00725	0.109963
AT3G04420	AT3G04420	3:1172745-1174467	WT_dir	GTL1-2_dir	OK	47.09	70.9881	0.592156	-2.0495	0.00375	0.0706842
AT3G48390	AT3G48390	3:17920814-17923496	WT_dir	GTL1-2_dir	OK	5.4847	8.26748	0.592035	-1.90663	0.00875	0.123578
AT3G59070	AT3G59070	3:21832363-21834514	WT_dir	GTL1-2_dir	OK	32.5219	48.9879	0.591015	-2.03424	0.0037	0.0700807
AT4G14650	AT4G14650	4:8400573-8402911	WT_dir	GTL1-2_dir	OK	61.6584	92.8228	0.590181	-2.08222	0.00335	0.0670344
AT4G33120	AT4G33120	4:15975385-15978111	WT_dir	GTL1-2_dir	OK	10.2108	15.3601	0.589096	-2.00373	0.00485	0.0845496
AT5G11920	AT5G11920	5:3839390-3842371	WT_dir	GTL1-2_dir	OK	10.6978	16.0835	0.588267	-2.00362	0.00405	0.0744665
AT1G65610	AT1G65610	1:24391678-24395360	WT_dir	GTL1-2_dir	OK	18.0348	27.0872	0.586822	-1.90588	0.0064	0.101742
AT2G46630	AT2G46630	2:19145528-19146713	WT_dir	GTL1-2_dir	OK	26.5278	39.8367	0.586593	-2.11263	0.0068	0.105687
AT3G04550	AT3G04550	3:1225921-1229408	WT_dir	GTL1-2_dir	OK	58.3318	87.5524	0.585863	-2.03205	0.00575	0.0945717
AT3G22240	AT3G22240	3:7863615-7864819	WT_dir	GTL1-2_dir	OK	51.2681	76.9344	0.585567	-2.17538	0.00455	0.0804714
AT3G23940	AT3G23940	3:8648673-8652605	WT_dir	GTL1-2_dir	OK	15.3234	22.9938	0.58551	-2.02604	0.006	0.09745
AT3G48740	AT3G48740	3:18052465-18054755	WT_dir	GTL1-2_dir	OK	302.284	453.536	0.585313	-2.06953	0.00435	0.0782839
AT4G08300	AT4G08300	4:5244890-5248342	WT_dir	GTL1-2_dir	OK	254.142	381.196	0.584897	-1.89879	0.00695	0.106742
AT4G22753	AT4G22753	4:11949163-11953648	WT_dir	GTL1-2_dir	OK	6.28181	9.42217	0.584878	-1.96607	0.0063	0.10081
AT4G28890	AT4G28890	4:14256332-14257735	WT_dir	GTL1-2_dir	OK	37.584	56.3674	0.584742	-2.04882	0.00545	0.0910201
AT5G14050	AT5G14050	5:4533260-4535301	WT_dir	GTL1-2_dir	OK	29.6149	44.3964	0.584121	-1.94786	0.00545	0.0910201
AT5G41570	AT5G41570	5:16624213-16625977	WT_dir	GTL1-2_dir	OK	55.8903	83.7386	0.583294	-1.9078	0.0077	0.114124
AT1G10070	AT1G10070	1:3288086-3296198	WT_dir	GTL1-2_dir	OK	27.1236	40.5871	0.58147	-1.86153	0.00825	0.118841
AT1G29460	AT1G29460	1:10307506-10308143	WT_dir	GTL1-2_dir	OK	197.317	295.179	0.581073	-2.00446	0.00365	0.0695391
AT2G32220	AT2G32220	2:13678918-13679523	WT_dir	GTL1-2_dir	OK	11.3271	16.9354	0.58026	-2.01546	0.00945	0.129613
AT2G37190	AT2G37190	2:15619406-15620119	WT_dir	GTL1-2_dir	OK	33.2857	49.7396	0.579491	-2.01506	0.0046	0.0811348
AT3G61250	AT3G61250	3:22671001-22672738	WT_dir	GTL1-2_dir	OK	11.012	16.4492	0.57894	-2.07066	0.0065	0.102248
AT4G12550	AT4G12550	4:7439114-7439805	WT_dir	GTL1-2_dir	OK	8.59537	12.8258	0.577416	-1.96274	0.0059	0.0962268
AT4G15093	AT4G15093	4:8618342-8619646	WT_dir	GTL1-2_dir	OK	69.0601	103.033	0.577182	-2.02629	0.0061	0.0984996
AT4G15393	AT4G15393	4:8804119-8807203	WT_dir	GTL1-2_dir	OK	179.715	268.092	0.577018	-2.10069	0.00775	0.11443
AT5G13170	AT5G13170	5:4181041-4183306	WT_dir	GTL1-2_dir	OK	29.2916	43.6736	0.576273	-1.95468	0.0067	0.104466
AT5G18470	AT5G18470	5:6127796-6131015	WT_dir	GTL1-2_dir	OK	9.92374	14.7935	0.576005	-1.9365	0.00625	0.100257
AT5G55250	AT5G55250	5:22407472-22410944	WT_dir	GTL1-2_dir	OK	86.0555	128.246	0.575572	-2.00856	0.0053	0.0894346
AT1G14430	AT1G14430	1:4934119-4936100	WT_dir	GTL1-2_dir	OK	47.1495	70.2499	0.575255	-1.99557	0.0054	0.0906512
AT2G05440	AT2G05440	2:1993081-1994166	WT_dir	GTL1-2_dir	OK	19.5699	29.1549	0.575104	-1.96241	0.00615	0.0992248
AT2G42540	AT2G42540	2:17711031-17712330	WT_dir	GTL1-2_dir	OK	8.64204	12.8719	0.574778	-1.92001	0.00635	0.101278
AT3G53310	AT3G53310	3:19766663-19768599	WT_dir	GTL1-2_dir	OK	33.9085	50.4982	0.574585	-2.04358	0.0059	0.0962268
AT3G56070	AT3G56070	3:20806748-20808152	WT_dir	GTL1-2_dir	OK	122.17	181.926	0.574456	-2.01691	0.0053	0.0894346
AT3G61930	AT3G61930	3:22935509-22936181	WT_dir	GTL1-2_dir	OK	268.08	399.06	0.573945	-1.92397	0.0072	0.109375
AT4G29930	AT4G29930	4:14644008-14647591	WT_dir	GTL1-2_dir	OK	22.3994	33.3364	0.573642	-1.98304	0.0049	0.0851168
AT5G08350	AT5G08350	5:2686244-2687251	WT_dir	GTL1-2_dir	OK	18.4643	27.4783	0.573555	-1.97892	0.0072	0.109375
AT5G13320	AT5G13320	5:4267509-4271051	WT_dir	GTL1-2_dir	OK	87.8153	130.671	0.573397	-1.98518	0.006	0.09745
AT5G42210	AT5G42210	5:16866039-16870887	WT_dir	GTL1-2_dir	OK	26.8517	39.9049	0.571554	-2.10265	0.00535	0.0900445
AT5G48485	AT5G48485	5:19646231-19646802	WT_dir	GTL1-2_dir	OK	76.2261	113.279	0.571522	-2.06299	0.0065	0.102248
ATMG01060	ATMG01060	M:274898-275222	WT_dir	GTL1-2_dir	OK	6.41228	9.51431	0.569261	-1.92346	0.0069	0.106393
AT1G10522	AT1G10522	1:3469579-3472672	WT_dir	GTL1-2_dir	OK	75.5435	112.074	0.569069	-1.96588	0.00555	0.0921376
AT1G45201	AT1G45201	1:17123820-17128651	WT_dir	GTL1-2_dir	OK	8.319	12.3321	0.567939	-1.82197	0.01	0.133676
AT1G58170	AT1G58170	1:21536127-21536836	WT_dir	GTL1-2_dir	OK	19.165	28.3628	0.56553	-2.02023	0.0064	0.101742
AT1G64660	AT1G64660	1:24028917-24030780	WT_dir	GTL1-2_dir	OK	9.69936	14.3504	0.565134	-1.92143	0.0071	0.108447
AT1G76980	AT1G76980	1:28925797-28927339	WT_dir	GTL1-2_dir	OK	21.6197	31.9839	0.564999	-1.9379	0.00795	0.115977
AT3G12820	AT3G12820	3:4074157-4075614	WT_dir	GTL1-2_dir	OK	89.8959	132.917	0.564194	-1.97458	0.0069	0.106393
AT3G13190	AT3G13190	3:4240171-4241961	WT_dir	GTL1-2_dir	OK	9.21961	13.6279	0.563785	-1.87228	0.00895	0.125313
AT3G13450	AT3G13450	3:4379792-4384436	WT_dir	GTL1-2_dir	OK	14.5911	21.5671	0.56374	-1.92648	0.0066	0.103487
AT3G27890	AT3G27890	3:10350655-10352033	WT_dir	GTL1-2_dir	OK	13.2638	19.6046	0.563702	-1.94153	0.00555	0.0921376
AT3G43270	AT3G43270	3:15222124-15225460	WT_dir	GTL1-2_dir	OK	28.1802	41.6386	0.563236	-1.99722	0.0061	0.0984996
AT3G57660	AT3G57660	3:21353745-21362814	WT_dir	GTL1-2_dir	OK	108.927	160.892	0.562728	-1.88015	0.00865	0.122521
AT5G11790	AT5G11790	5:3799549-3802792	WT_dir	GTL1-2_dir	OK	3.71255	5.48359	0.562711	-1.85092	0.0084	0.119851
AT5G34940	AT5G34940	5:13235828-13238839	WT_dir	GTL1-2_dir	OK	12.4077	18.323	0.562419	-1.90697	0.00685	0.105874
AT5G41040	AT5G41040	5:16431373-16433305	WT_dir	GTL1-2_dir	OK	128.214	189.02	0.559994	-1.89886	0.0075	0.112442
AT5G44580	AT5G44580	5:17979310-17980411	WT_dir	GTL1-2_dir	OK	9.92198	14.6216	0.559399	-1.8955	0.00755	0.112931
AT5G47120	AT5G47120	5:19136022-19137942	WT_dir	GTL1-2_dir	OK	33.1585	48.8567	0.559175	-1.88941	0.0076	0.113158
AT5G59430	AT5G59430	5:23967312-23970945	WT_dir	GTL1-2_dir	OK	12.5312	18.4608	0.558938	-1.9124	0.00605	0.0980986
AT5G63450	AT5G63450	5:25408894-25410573	WT_dir	GTL1-2_dir	OK	21.9135	32.2788	0.558771	-2.00298	0.0065	0.102248
AT1G01970	AT1G01970	1:338290-340077	WT_dir	GTL1-2_dir	OK	1.67681	2.46883	0.558106	-1.90935	0.0082	0.118209
AT1G56110	AT1G56110	1:20984388-20986951	WT_dir	GTL1-2_dir	OK	66.5466	97.8638	0.55641	-2.08066	0.0066	0.103487
AT1G65870	AT1G65870	1:24503623-24504193	WT_dir	GTL1-2_dir	OK	158.111	232.392	0.555626	-1.9486	0.00585	0.0957317
AT1G72490	AT1G72490	1:27288899-27291042	WT_dir	GTL1-2_dir	OK	25.1977	36.9993	0.554207	-1.96249	0.00685	0.105874
AT2G22200	AT2G22200	2:9443127-9444423	WT_dir	GTL1-2_dir	OK	36.998	54.3258	0.55419	-1.91887	0.007	0.107425
AT2G25220	AT2G25220	2:10742712-10745594	WT_dir	GTL1-2_dir	OK	18.1546	26.6504	0.553821	-1.88072	0.0089	0.124792
AT2G27830	AT2G27830	2:11860217-11861475	WT_dir	GTL1-2_dir	OK	18.8368	27.6283	0.552593	-1.97496	0.0092	0.127349
AT4G19420	AT4G19420	4:10587165-10590588	WT_dir	GTL1-2_dir	OK	88.765	130.094	0.551486	-1.82474	0.009	0.125832
AT5G04970	AT5G04970	5:1464144-1467041	WT_dir	GTL1-2_dir	OK	33.4929	48.897	0.545891	-1.87384	0.0087	0.122961
AT5G11210	AT5G11210	5:3571213-3574537	WT_dir	GTL1-2_dir	OK	11.7382	17.1234	0.544759	-1.81924	0.00985	0.13258
AT5G26920	AT5G26920	5:9475681-9478751	WT_dir	GTL1-2_dir	OK	43.4613	63.3546	0.543718	-1.99202	0.0079	0.115977
AT1G62150	AT1G62150	1:22970028-22971764	WT_dir	GTL1-2_dir	OK	9.6319	14.0373	0.543374	-1.87263	0.009	0.125832
AT2G02390	AT2G02390	2:628898-631114	WT_dir	GTL1-2_dir	OK	38.5397	56.1579	0.543141	-1.89132	0.0082	0.118209
AT2G04690	AT2G04690	2:1644496-1646355	WT_dir	GTL1-2_dir	OK	34.6734	50.4858	0.542047	-1.84524	0.0088	0.124104
AT2G39200	AT2G39200	2:16356147-16359813	WT_dir	GTL1-2_dir	OK	23.9722	34.9004	0.541881	-1.87629	0.00815	0.117836
AT3G14060	AT3G14060	3:4657045-4657601	WT_dir	GTL1-2_dir	OK	80.9063	117.61	0.539683	-1.87192	0.00955	0.130343
AT3G24300	AT3G24300	3:8805630-8807388	WT_dir	GTL1-2_dir	OK	39.7266	57.7138	0.538813	-1.8855	0.00985	0.13258
AT3G44730	AT3G44730	3:16285740-16291048	WT_dir	GTL1-2_dir	OK	32.9917	47.9055	0.538089	-1.9416	0.00905	0.126259
AT3G56400	AT3G56400	3:20908927-20910481	WT_dir	GTL1-2_dir	OK	22.7426	33.0166	0.537795	-1.84416	0.00775	0.11443
AT4G15680	AT4G15680	4:8931651-8932295	WT_dir	GTL1-2_dir	OK	253.151	366.994	0.535758	-1.8503	0.00935	0.128695
AT4G16410	AT4G16410	4:9260563-9266086	WT_dir	GTL1-2_dir	OK	45.1872	65.4586	0.534668	-1.82554	0.00965	0.131065
AT5G52250	AT5G52250	5:21216854-21218226	WT_dir	GTL1-2_dir	OK	15.8427	22.9493	0.534632	-1.80418	0.00985	0.13258
AT1G02205	AT1G02205	1:418747-422438	WT_dir	GTL1-2_dir	OK	19.1569	27.7365	0.533925	-1.83572	0.00995	0.133282
AT1G19040	AT1G19040	1:6576894-6577413	WT_dir	GTL1-2_dir	OK	40.2605	58.2901	0.533887	-1.90039	0.0089	0.124792
AT1G62540	AT1G62540	1:23151793-23155717	WT_dir	GTL1-2_dir	OK	29.8967	43.2808	0.533738	-1.87502	0.00835	0.119575
AT1G77920	AT1G77920	1:29298242-29300863	WT_dir	GTL1-2_dir	OK	19.4127	28.099	0.533518	-1.9299	0.0098	0.132273
AT2G25780	AT2G25780	2:10995140-10996024	WT_dir	GTL1-2_dir	OK	62.5354	90.4987	0.533224	-1.84627	0.0092	0.127349
AT3G22060	AT3G22060	3:7771015-7772340	WT_dir	GTL1-2_dir	OK	31.9381	46.1915	0.532346	-1.94502	0.00995	0.133282
AT1G31690	AT1G31690	1:11343979-11347767	WT_dir	GTL1-2_dir	OK	11.8955	17.2015	0.532118	-1.81424	0.0096	0.130751
AT1G67520	AT1G67520	1:25302725-25305857	WT_dir	GTL1-2_dir	OK	70.1944	101.323	0.529533	-1.85619	0.0096	0.130751
AT1G68250	AT1G68250	1:25579372-25580194	WT_dir	GTL1-2_dir	OK	87.9711	126.97	0.529388	-1.8338	0.00965	0.131065
AT2G37890	AT2G37890	2:15861687-15864009	WT_dir	GTL1-2_dir	OK	36.3527	52.4589	0.529124	-1.82659	0.00945	0.129613
AT3G20340	AT3G20340	3:7092899-7093501	WT_dir	GTL1-2_dir	OK	91.9702	131.96	0.520868	-1.84344	0.00915	0.127109
AT3G57520	AT3G57520	3:21288764-21293158	WT_dir	GTL1-2_dir	OK	28.0656	19.3721	-0.534827	1.85142	0.0087	0.122961
AT4G19820	AT4G19820	4:10767435-10768614	WT_dir	GTL1-2_dir	OK	55.2591	37.975	-0.541163	1.81502	0.00935	0.128695
AT4G37920	AT4G37920	4:17828432-17830465	WT_dir	GTL1-2_dir	OK	46.8385	32.1786	-0.541591	1.86201	0.00965	0.131065
AT1G14200	AT1G14200	1:4854383-4855200	WT_dir	GTL1-2_dir	OK	13.9103	9.55419	-0.541953	1.84001	0.0098	0.132273
AT1G23870	AT1G23870	1:8432178-8435656	WT_dir	GTL1-2_dir	OK	41.6712	28.5898	-0.543551	1.8783	0.00815	0.117836
AT1G34510	AT1G34510	1:12615732-12617032	WT_dir	GTL1-2_dir	OK	8.35953	5.72094	-0.547169	1.89091	0.00855	0.121457
AT1G72520	AT1G72520	1:27308514-27312754	WT_dir	GTL1-2_dir	OK	17.4526	11.9287	-0.549001	2.02464	0.0089	0.124792
AT1G78680	AT1G78680	1:29593755-29596270	WT_dir	GTL1-2_dir	OK	137.898	94.1114	-0.551163	1.98458	0.00915	0.127109
AT2G24850	AT2G24850	2:10582829-10585216	WT_dir	GTL1-2_dir	OK	17.7798	12.0785	-0.557797	1.82531	0.00955	0.130343
AT3G07320	AT3G07320	3:2332021-2334074	WT_dir	GTL1-2_dir	OK	108557000	73564800	-0.561371	2.07464	0.00895	0.125313
AT3G13150	AT3G13150	3:4227739-4229651	WT_dir	GTL1-2_dir	OK	17.5476	11.8722	-0.563691	1.89128	0.00905	0.126259
AT4G40090	AT4G40090	4:18580837-18581585	WT_dir	GTL1-2_dir	OK	13.9462	9.41981	-0.566098	1.91153	0.00835	0.119575
AT5G19120	AT5G19120	5:6414487-6415907	WT_dir	GTL1-2_dir	OK	10.682	7.19444	-0.570224	1.96137	0.0098	0.132273
AT5G41460	AT5G41460	5:16589597-16592241	WT_dir	GTL1-2_dir	OK	12.4981	8.40026	-0.573205	1.98274	0.0055	0.0916197
AT5G65170	AT5G65170	5:26041173-26042406	WT_dir	GTL1-2_dir	OK	112.72	75.7527	-0.573379	2.29456	0.0052	0.0884363
AT1G06980	AT1G06980	1:2143030-2143821	WT_dir	GTL1-2_dir	OK	132.995	89.2973	-0.574681	1.95419	0.0056	0.092652
AT1G12780	AT1G12780	1:4353905-4358328	WT_dir	GTL1-2_dir	OK	7.86281	5.27822	-0.574994	1.897	0.00775	0.11443
AT1G21600	AT1G21600	1:7570885-7573846	WT_dir	GTL1-2_dir	OK	22.0294	14.7793	-0.575849	1.98631	0.0052	0.0884363
AT2G02010	AT2G02010	2:474164-476594	WT_dir	GTL1-2_dir	OK	291.879	195.252	-0.580033	1.94528	0.00765	0.113729
AT2G46440	AT2G46440	2:19061860-19064881	WT_dir	GTL1-2_dir	OK	9.66617	6.46218	-0.580923	1.92071	0.0092	0.127349
AT3G63380	AT3G63380	3:23406610-23410360	WT_dir	GTL1-2_dir	OK	3.85087	2.57225	-0.582155	1.86929	0.0058	0.0952334
AT4G19460	AT4G19460	4:10610308-10612005	WT_dir	GTL1-2_dir	OK	13.4741	8.99511	-0.58298	1.88199	0.0078	0.114994
AT4G34230	AT4G34230	4:16386718-16388722	WT_dir	GTL1-2_dir	OK	62.6698	41.8186	-0.583627	2.16345	0.0049	0.0851168
AT2G37260	AT2G37260	2:15644839-15647065	WT_dir	GTL1-2_dir	OK	69.7164	46.4936	-0.584466	2.15046	0.0048	0.0837529
AT2G46530	AT2G46530	2:19104664-19108331	WT_dir	GTL1-2_dir	OK	132.795	88.5461	-0.5847	2.12068	0.0053	0.0894346
AT3G50840	AT3G50840	3:18896174-18898621	WT_dir	GTL1-2_dir	OK	4.06814	2.71248	-0.584756	1.87733	0.00795	0.115977
AT4G19380	AT4G19380	4:10568364-10572412	WT_dir	GTL1-2_dir	OK	9.08103	6.03355	-0.589848	1.9614	0.00705	0.107938
AT1G03800	AT1G03800	1:957260-957998	WT_dir	GTL1-2_dir	OK	18.2714	12.1347	-0.590447	1.91273	0.0065	0.102248
AT1G50920	AT1G50920	1:18870138-18872930	WT_dir	GTL1-2_dir	OK	15.3965	10.2198	-0.591234	2.2884	0.0053	0.0894346
AT1G60000	AT1G60000	1:22093568-22094626	WT_dir	GTL1-2_dir	OK	67.0624	44.3543	-0.596432	1.98639	0.0054	0.0906512
AT2G45440	AT2G45440	2:18730839-18733015	WT_dir	GTL1-2_dir	OK	14.2924	9.45282	-0.596433	2.03316	0.00455	0.0804714
AT3G01490	AT3G01490	3:190871-193537	WT_dir	GTL1-2_dir	OK	10.4147	6.88801	-0.59647	1.96122	0.00655	0.102868
AT3G12900	AT3G12900	3:4104575-4106112	WT_dir	GTL1-2_dir	OK	15.6298	10.301	-0.601519	2.005	0.00425	0.0770535
AT4G00620	AT4G00620	4:259027-261019	WT_dir	GTL1-2_dir	OK	15.2585	10.051	-0.60228	1.98646	0.00695	0.106742
AT4G04040	AT4G04040	4:1939249-1942954	WT_dir	GTL1-2_dir	OK	41.9633	27.5838	-0.605308	2.03303	0.0042	0.0764314
AT5G16470	AT5G16470	5:5379415-5380040	WT_dir	GTL1-2_dir	OK	9.86714	6.47347	-0.608092	1.93794	0.00585	0.0957317
AT5G23990	AT5G23990	5:8105564-8108590	WT_dir	GTL1-2_dir	OK	10.98	7.20011	-0.608782	2.08598	0.00355	0.0687085
AT1G16060	AT1G16060	1:5508506-5511735	WT_dir	GTL1-2_dir	OK	27.6162	18.1008	-0.609465	2.1278	0.0031	0.063666
AT1G54870	AT1G54870	1:20459005-20460647	WT_dir	GTL1-2_dir	OK	17.8782	11.694	-0.612432	2.08506	0.0037	0.0700807
AT1G66890	AT1G66890	1:24957557-24958114	WT_dir	GTL1-2_dir	OK	3.19993	2.09022	-0.614389	1.86165	0.00785	0.115469
AT2G38210	AT2G38210	2:16007011-16007690	WT_dir	GTL1-2_dir	OK	207.422	135.28	-0.616614	2.06804	0.00295	0.0617567
AT3G06035	AT3G06035	3:1823098-1824216	WT_dir	GTL1-2_dir	OK	6100.47	3972.71	-0.618798	2.04324	0.00435	0.0782839
AT3G53150	AT3G53150	3:19697735-19699259	WT_dir	GTL1-2_dir	OK	64.169	41.7676	-0.619491	2.23597	0.00345	0.0679884
AT4G17260	AT4G17260	4:9673990-9675448	WT_dir	GTL1-2_dir	OK	35.6927	23.2302	-0.619625	2.16911	0.00295	0.0617567
AT4G23000	AT4G23000	4:12054454-12060028	WT_dir	GTL1-2_dir	OK	47.7836	31.0811	-0.620478	2.13158	0.00255	0.0563486
AT5G15130	AT5G15130	5:4904346-4907094	WT_dir	GTL1-2_dir	OK	3.36734	2.1861	-0.623251	1.82754	0.01	0.133676
AT1G03870	AT1G03870	1:982505-983540	WT_dir	GTL1-2_dir	OK	29.5791	19.1951	-0.623834	2.18561	0.00435	0.0782839
AT1G07720	AT1G07720	1:2390654-2392453	WT_dir	GTL1-2_dir	OK	63.5795	41.2444	-0.624362	2.07958	0.0028	0.0595764
AT1G53070	AT1G53070	1:19778332-19779373	WT_dir	GTL1-2_dir	OK	11.3062	7.32838	-0.625544	2.19548	0.0034	0.0675494
AT2G46430	AT2G46430	2:19058129-19061436	WT_dir	GTL1-2_dir	OK	32.0237	20.7534	-0.62579	2.24078	0.0032	0.0649667
AT3G55580	AT3G55580	3:20612699-20615920	WT_dir	GTL1-2_dir	OK	17.5964	11.3922	-0.627237	2.14916	0.00365	0.0695391
AT4G16390	AT4G16390	4:9257957-9260277	WT_dir	GTL1-2_dir	OK	4.59248	2.97287	-0.627415	1.86754	0.00955	0.130343
AT4G33550	AT4G33550	4:16134439-16135056	WT_dir	GTL1-2_dir	OK	16.1623	10.462	-0.627476	2.0471	0.00405	0.0744665
AT1G51140	AT1G51140	1:18943456-18945753	WT_dir	GTL1-2_dir	OK	3.2187	2.08155	-0.628818	1.87165	0.0077	0.114124
AT1G61050	AT1G61050	1:22486735-22488284	WT_dir	GTL1-2_dir	OK	34.8733	22.5304	-0.630248	2.10388	0.0031	0.063666
AT2G18300	AT2G18300	2:7952441-7954739	WT_dir	GTL1-2_dir	OK	17.7645	11.4553	-0.632978	2.03251	0.0045	0.0801691
AT2G43050	AT2G43050	2:17902483-17904443	WT_dir	GTL1-2_dir	OK	5.14954	3.31767	-0.634272	1.90448	0.0072	0.109375
AT3G26210	AT3G26210	3:9593131-9595243	WT_dir	GTL1-2_dir	OK	94.4611	60.828	-0.634986	2.19406	0.002	0.0477696
AT5G04190	AT5G04190	5:1150891-1152481	WT_dir	GTL1-2_dir	OK	32.6529	21.0261	-0.635027	2.19717	0.00265	0.0575792
AT5G15310	AT5G15310	5:4974670-4976227	WT_dir	GTL1-2_dir	OK	9.09331	5.85081	-0.636169	1.84087	0.00965	0.131065
AT2G15220	AT2G15220	2:6608658-6609506	WT_dir	GTL1-2_dir	OK	6.97875	4.48577	-0.637615	2.06862	0.0047	0.0825252
AT2G18360	AT2G18360	2:7976711-7979377	WT_dir	GTL1-2_dir	OK	29.8048	19.1536	-0.63793	1.91731	0.0057	0.0939873
AT3G48280	AT3G48280	3:17879565-17881312	WT_dir	GTL1-2_dir	OK	1667.43	1071.37	-0.638167	2.22352	0.00185	0.0454685
AT3G49760	AT3G49760	3:18455346-18456125	WT_dir	GTL1-2_dir	OK	45.9539	29.5246	-0.63827	2.16904	0.0023	0.0522459
AT3G55150	AT3G55150	3:20440549-20442604	WT_dir	GTL1-2_dir	OK	14.3294	9.2027	-0.63885	1.97961	0.0065	0.102248
AT5G24210	AT5G24210	5:8217334-8219619	WT_dir	GTL1-2_dir	OK	35.8787	23.014	-0.640617	2.18517	0.0036	0.0692636
AT5G25820	AT5G25820	5:8997182-9000329	WT_dir	GTL1-2_dir	OK	166.643	106.859	-0.641053	2.15274	0.00255	0.0563486
AT5G60530	AT5G60530	5:24333906-24335782	WT_dir	GTL1-2_dir	OK	15.334	9.82221	-0.642614	1.94699	0.005	0.0859347
AT5G67510	AT5G67510	5:26937812-26938451	WT_dir	GTL1-2_dir	OK	23.6196	15.128	-0.642767	2.07031	0.00715	0.10904
AT1G14250	AT1G14250	1:4868451-4871488	WT_dir	GTL1-2_dir	OK	13.7692	8.7904	-0.647442	2.0561	0.00665	0.103853
AT2G29300	AT2G29300	2:12588190-12589759	WT_dir	GTL1-2_dir	OK	21.0659	13.4438	-0.647963	2.08095	0.0072	0.109375
AT2G47420	AT2G47420	2:19457484-19458881	WT_dir	GTL1-2_dir	OK	4.79164	3.05731	-0.648256	2.09151	0.00395	0.0733894
AT3G11580	AT3G11580	3:3648923-3651332	WT_dir	GTL1-2_dir	OK	33.3339	21.2544	-0.649233	2.05956	0.00305	0.0631046
AT4G20110	AT4G20110	4:10875232-10878730	WT_dir	GTL1-2_dir	OK	13.4075	8.54793	-0.649399	2.06433	0.0045	0.0801691
AT4G30140	AT4G30140	4:14738386-14740676	WT_dir	GTL1-2_dir	OK	5.31286	3.38182	-0.65169	2.09019	0.0073	0.110292
AT5G64190	AT5G64190	5:25679431-25683641	WT_dir	GTL1-2_dir	OK	6.52412	4.15268	-0.65174	1.94523	0.0062	0.0997013
AT1G17170	AT1G17170	1:5869845-5870840	WT_dir	GTL1-2_dir	OK	63.5448	40.4447	-0.651822	2.26753	0.0015	0.0394534
AT1G55450	AT1G55450	1:20704917-20706893	WT_dir	GTL1-2_dir	OK	360.521	229.253	-0.653143	2.21681	0.002	0.0477696
AT2G47220	AT2G47220	2:19383742-19386954	WT_dir	GTL1-2_dir	OK	6.01295	3.82019	-0.654428	2.08611	0.00455	0.0804714
AT3G10815	AT3G10815	3:3384806-3386327	WT_dir	GTL1-2_dir	OK	5.51547	3.48995	-0.660279	1.96171	0.0076	0.113158
AT3G13350	AT3G13350	3:4335474-4337986	WT_dir	GTL1-2_dir	OK	184.495	116.619	-0.661773	2.23981	0.002	0.0477696
AT5G15190	AT5G15190	5:4932819-4933577	WT_dir	GTL1-2_dir	OK	14.3734	9.07951	-0.662715	1.93176	0.0063	0.10081
AT5G16750	AT5G16750	5:5504345-5509343	WT_dir	GTL1-2_dir	OK	8.99994	5.68421	-0.662954	2.18654	0.00345	0.0679884
AT1G12244	AT1G12244	1:4157653-4159046	WT_dir	GTL1-2_dir	OK	4.22862	2.67001	-0.663344	1.9738	0.0061	0.0984996
AT2G23930	AT2G23930	2:10182250-10183240	WT_dir	GTL1-2_dir	OK	14.1971	8.94941	-0.665736	2.05611	0.0043	0.077671
AT2G27370	AT2G27370	2:11708449-11710004	WT_dir	GTL1-2_dir	OK	5.95478	3.75183	-0.666454	2.01068	0.0051	0.0871921
AT2G40113	AT2G40113	2:16750034-16751084	WT_dir	GTL1-2_dir	OK	7.52984	4.7418	-0.667186	2.00567	0.0044	0.0787475
AT4G21445	AT4G21445	4:11424709-11425767	WT_dir	GTL1-2_dir	OK	4.37642	2.75554	-0.667415	2.08864	0.0029	0.0610378
AT4G34290	AT4G34290	4:16410831-16412385	WT_dir	GTL1-2_dir	OK	19.9997	12.5768	-0.669216	2.16443	0.003	0.0623348
AT4G37510	AT4G37510	4:17626103-17628947	WT_dir	GTL1-2_dir	OK	24.3623	15.3177	-0.66945	2.17064	0.00195	0.0469784
AT1G12860	AT1G12860	1:4384352-4386610	WT_dir	GTL1-2_dir	OK	12.9272	8.12777	-0.66948	2.1487	0.0026	0.0570653
AT1G72610	AT1G72610	1:27338124-27340328	WT_dir	GTL1-2_dir	OK	22.6255	14.2252	-0.6695	2.26853	0.0016	0.0411942
AT2G29350	AT2G29350	2:12600913-12602556	WT_dir	GTL1-2_dir	OK	178.86	112.446	-0.669592	2.13231	0.002	0.0477696
AT2G39030	AT2G39030	2:16298226-16299202	WT_dir	GTL1-2_dir	OK	11.1743	7.02351	-0.669922	2.13176	0.0026	0.0570653
AT2G46400	AT2G46400	2:19043413-19044826	WT_dir	GTL1-2_dir	OK	5.31169	3.32544	-0.675626	1.90237	0.0073	0.110292
AT4G24310	AT4G24310	4:12600892-12601675	WT_dir	GTL1-2_dir	OK	4.78481	2.99163	-0.677529	1.87146	0.00995	0.133282
AT1G18980	AT1G18980	1:6557253-6558045	WT_dir	GTL1-2_dir	OK	6.9456	4.34004	-0.678392	2.12374	0.0022	0.0506832
AT2G25980	AT2G25980	2:11077487-11079918	WT_dir	GTL1-2_dir	OK	35.6969	22.2872	-0.679586	2.23022	0.0017	0.0429741
AT2G35155	AT2G35155	2:14818993-14821965	WT_dir	GTL1-2_dir	OK	13.2443	8.26838	-0.679698	2.18186	0.00195	0.0469784
AT2G45350	AT2G45350	2:18694815-18696657	WT_dir	GTL1-2_dir	OK	11.7383	7.32751	-0.679832	2.18143	0.0023	0.0522459
AT4G00050	AT4G00050	4:17791-20066	WT_dir	GTL1-2_dir	OK	7.40481	4.62089	-0.680292	1.89175	0.0088	0.124104
AT4G16000	AT4G16000	4:9063844-9064481	WT_dir	GTL1-2_dir	OK	14.6076	9.10579	-0.681866	2.14873	0.00225	0.0512895
AT5G15900	AT5G15900	5:5189490-5192070	WT_dir	GTL1-2_dir	OK	17.2247	10.7255	-0.683441	2.52469	0.00105	0.0307275
AT5G65020	AT5G65020	5:25973814-25976305	WT_dir	GTL1-2_dir	OK	5.03641	3.13472	-0.68406	1.98628	0.0046	0.0811348
ATMG00030	ATMG00030	M:11917-12241	WT_dir	GTL1-2_dir	OK	4.74022	2.94817	-0.685133	2.00465	0.0093	0.128278
AT1G69200	AT1G69200	1:26015876-26020058	WT_dir	GTL1-2_dir	OK	184.862	114.723	-0.688298	2.321	0.001	0.0297557
AT3G53980	AT3G53980	3:19987578-19988269	WT_dir	GTL1-2_dir	OK	31.9046	19.7945	-0.688665	2.42093	0.0011	0.0316676
AT3G55160	AT3G55160	3:20445411-20452400	WT_dir	GTL1-2_dir	OK	10.0466	6.23162	-0.689024	2.10679	0.00335	0.0670344
AT3G55630	AT3G55630	3:20636668-20639492	WT_dir	GTL1-2_dir	OK	18.1149	11.2356	-0.689102	2.31311	0.0017	0.0429741
AT4G31210	AT4G31210	4:15165155-15172738	WT_dir	GTL1-2_dir	OK	5.34148	3.31151	-0.689748	2.08826	0.00595	0.0969611
AT1G09520	AT1G09520	1:3070945-3072050	WT_dir	GTL1-2_dir	OK	22.6267	14.027	-0.68982	2.2434	0.00185	0.0454685
AT1G55960	AT1G55960	1:20927642-20930017	WT_dir	GTL1-2_dir	OK	2.47008	1.53065	-0.690412	1.89585	0.0099	0.132886
AT1G73325	AT1G73325	1:27567517-27568186	WT_dir	GTL1-2_dir	OK	60.9159	37.6891	-0.692674	2.08892	0.0092	0.127349
AT1G74560	AT1G74560	1:28016044-28020049	WT_dir	GTL1-2_dir	OK	4.36072	2.69702	-0.693204	2.1104	0.00415	0.0758046
AT3G25190	AT3G25190	3:9174456-9175776	WT_dir	GTL1-2_dir	OK	24.2648	15.0001	-0.69389	2.43849	0.0008	0.0258574
AT3G55950	AT3G55950	3:20753690-20756395	WT_dir	GTL1-2_dir	OK	3.64788	2.25429	-0.694382	2.12188	0.00645	0.102248
AT3G62680	AT3G62680	3:23182721-23183994	WT_dir	GTL1-2_dir	OK	2.77536	1.71351	-0.695718	2.02183	0.0042	0.0764314
AT4G34970	AT4G34970	4:16653703-16654871	WT_dir	GTL1-2_dir	OK	27.4786	16.9578	-0.696362	2.11456	0.00395	0.0733894
AT4G36670	AT4G36670	4:17287498-17289590	WT_dir	GTL1-2_dir	OK	4.19142	2.58603	-0.696702	2.07596	0.0065	0.102248
AT5G20790	AT5G20790	5:7039910-7040654	WT_dir	GTL1-2_dir	OK	554.417	341.788	-0.697868	2.47293	0.00055	0.020074
AT5G63560	AT5G63560	5:25449480-25451414	WT_dir	GTL1-2_dir	OK	10.5323	6.48826	-0.698921	2.16856	0.00235	0.052706
AT1G78570	AT1G78570	1:29549648-29560912	WT_dir	GTL1-2_dir	OK	3.44924	2.12352	-0.699818	1.93659	0.0073	0.110292
AT3G16810	AT3G16810	3:5723248-5727620	WT_dir	GTL1-2_dir	OK	39.2415	24.1532	-0.700167	2.72537	0.001	0.0297557
AT4G36920	AT4G36920	4:17400609-17403469	WT_dir	GTL1-2_dir	OK	13.7181	8.43781	-0.701136	2.41402	0.00065	0.0227034
AT5G08180	AT5G08180	5:2631515-2633850	WT_dir	GTL1-2_dir	OK	4.52154	2.78046	-0.701489	2.08144	0.0034	0.0675494
AT5G13180	AT5G13180	5:4196571-4197848	WT_dir	GTL1-2_dir	OK	38.5019	23.6612	-0.702407	2.36048	0.001	0.0297557
AT5G13900	AT5G13900	5:4481231-4481889	WT_dir	GTL1-2_dir	OK	7.01029	4.30813	-0.702412	2.04188	0.00455	0.0804714
AT5G53905	AT5G53905	5:21888147-21889254	WT_dir	GTL1-2_dir	OK	7.2748	4.46838	-0.703156	2.54365	0.0036	0.0692636
AT1G09250	AT1G09250	1:2989377-2990357	WT_dir	GTL1-2_dir	OK	17.3178	10.6254	-0.704739	2.28268	0.00165	0.0420923
AT1G68190	AT1G68190	1:25559245-25561212	WT_dir	GTL1-2_dir	OK	8.39964	5.14763	-0.706419	2.28321	0.00165	0.0420923
AT2G19750	AT2G19750	2:8514953-8516138	WT_dir	GTL1-2_dir	OK	32.8671	20.1368	-0.706814	2.38984	0.001	0.0297557
AT2G46220	AT2G46220	2:18979470-18980770	WT_dir	GTL1-2_dir	OK	17.9973	11.0262	-0.706848	2.44708	0.00075	0.0247754
AT4G16008	AT4G16008	4:9067829-9068512	WT_dir	GTL1-2_dir	OK	6.96753	4.26359	-0.708581	2.07742	0.004	0.0740361
AT4G38470	AT4G38470	4:17999431-18003681	WT_dir	GTL1-2_dir	OK	147.351	90.0245	-0.710871	2.40477	0.0009	0.0280656
AT5G06630	AT5G06630	5:2036360-2037843	WT_dir	GTL1-2_dir	OK	142.964	87.2963	-0.711664	2.42193	0.00075	0.0247754
AT5G49900	AT5G49900	5:20296517-20302346	WT_dir	GTL1-2_dir	OK	6.56633	4.00699	-0.71257	1.89426	0.00885	0.124539
AT5G66390	AT5G66390	5:26515915-26517391	WT_dir	GTL1-2_dir	OK	16.2409	9.90808	-0.712951	2.20776	0.00205	0.0484297
AT1G49730	AT1G49730	1:18400091-18405681	WT_dir	GTL1-2_dir	OK	12.3356	7.52418	-0.713216	2.35318	0.00125	0.034655
AT2G09990	AT2G09990	2:3781327-3782049	WT_dir	GTL1-2_dir	OK	11.1717	6.81256	-0.713574	2.52863	0.001	0.0297557
AT3G19030	AT3G19030	3:6563978-6564424	WT_dir	GTL1-2_dir	OK	5.06736	3.08969	-0.713772	1.9833	0.008	0.116532
AT4G04630	AT4G04630	4:2331676-2332800	WT_dir	GTL1-2_dir	OK	41.5265	25.3127	-0.714169	2.56496	0.0005	0.0186686
AT5G02050	AT5G02050	5:402986-404323	WT_dir	GTL1-2_dir	OK	5.26379	3.19884	-0.718553	2.05289	0.0053	0.0894346
AT5G57640	AT5G57640	5:23344625-23345594	WT_dir	GTL1-2_dir	OK	8.85789	5.3781	-0.719867	2.23787	0.00185	0.0454685
AT1G15260	AT1G15260	1:5249759-5250573	WT_dir	GTL1-2_dir	OK	7.97846	4.83804	-0.721689	2.19675	0.0025	0.0554954
AT1G74590	AT1G74590	1:28023626-28024726	WT_dir	GTL1-2_dir	OK	3.52969	2.14024	-0.721764	1.92578	0.00755	0.112931
AT2G30770	AT2G30770	2:13109793-13112011	WT_dir	GTL1-2_dir	OK	8.02962	4.86713	-0.72226	2.1518	0.00225	0.0512895
AT3G16640	AT3G16640	3:5669372-5670842	WT_dir	GTL1-2_dir	OK	2.66636	1.61402	-0.724212	1.99329	0.006	0.09745
AT3G23090	AT3G23090	3:8214300-8217087	WT_dir	GTL1-2_dir	OK	27.0881	16.384	-0.725371	2.39287	0.0007	0.0236447
AT3G48500	AT3G48500	3:17962162-17965613	WT_dir	GTL1-2_dir	OK	7.25369	4.38415	-0.72642	2.2719	0.00215	0.0499446
AT4G13750	AT4G13750	4:7975190-7987620	WT_dir	GTL1-2_dir	OK	14.0778	8.50854	-0.726436	2.40762	0.00065	0.0227034
AT5G46550	AT5G46550	5:18884308-18886939	WT_dir	GTL1-2_dir	OK	2.27189	1.37291	-0.726658	1.92836	0.00915	0.127109
AT1G13990	AT1G13990	1:4794755-4796597	WT_dir	GTL1-2_dir	OK	9.73312	5.87995	-0.727099	2.04151	0.0044	0.0787475
AT1G18460	AT1G18460	1:6352469-6356113	WT_dir	GTL1-2_dir	OK	6.5043	3.92894	-0.727256	2.23731	0.002	0.0477696
AT1G68990	AT1G68990	1:25932997-25940966	WT_dir	GTL1-2_dir	OK	4.86839	2.93937	-0.727938	2.53122	0.0008	0.0258574
AT2G28120	AT2G28120	2:11985686-11987738	WT_dir	GTL1-2_dir	OK	27.5828	16.6465	-0.728552	2.20144	0.00185	0.0454685
AT3G19370	AT3G19370	3:6710719-6713650	WT_dir	GTL1-2_dir	OK	5.23873	3.16084	-0.728908	1.85257	0.00955	0.130343
AT4G01110	AT4G01110	4:479962-481160	WT_dir	GTL1-2_dir	OK	10.3766	6.26064	-0.728951	2.48271	0.0007	0.0236447
AT4G23170	AT4G23170	4:12135092-12136157	WT_dir	GTL1-2_dir	OK	7.73293	4.66377	-0.729518	2.23469	0.0016	0.0411942
AT1G75620	AT1G75620	1:28394778-28396596	WT_dir	GTL1-2_dir	OK	3.2734	1.97113	-0.73177	2.10922	0.00465	0.0819426
AT2G24150	AT2G24150	2:10265483-10267405	WT_dir	GTL1-2_dir	OK	10.0346	6.04223	-0.731832	2.26738	0.00155	0.040387
AT2G41170	AT2G41170	2:17159103-17161136	WT_dir	GTL1-2_dir	OK	51.2634	30.856	-0.732379	2.52951	0.00075	0.0247754
AT3G14850	AT3G14850	3:4995596-4997693	WT_dir	GTL1-2_dir	OK	10.0003	6.01515	-0.73337	2.50985	0.0005	0.0186686
AT3G50300	AT3G50300	3:18643954-18645406	WT_dir	GTL1-2_dir	OK	10.5859	6.36738	-0.733377	2.2981	0.0013	0.0356357
AT4G10510	AT4G10510	4:6495954-6499010	WT_dir	GTL1-2_dir	OK	200.472	120.497	-0.734399	2.49074	0.0007	0.0236447
AT4G17680	AT4G17680	4:9842871-9844265	WT_dir	GTL1-2_dir	OK	251.923	151.31	-0.735476	2.48277	0.0005	0.0186686
AT4G21215	AT4G21215	4:11310384-11313709	WT_dir	GTL1-2_dir	OK	8.79324	5.28097	-0.735594	2.25605	0.00165	0.0420923
AT5G65690	AT5G65690	5:26266339-26269616	WT_dir	GTL1-2_dir	OK	14.3743	8.63125	-0.735845	2.52235	0.0007	0.0236447
AT1G51760	AT1G51760	1:19199418-19201642	WT_dir	GTL1-2_dir	OK	6.58565	3.95206	-0.736721	2.12199	0.0037	0.0700807
AT3G55120	AT3G55120	3:20430113-20431470	WT_dir	GTL1-2_dir	OK	76.2567	45.7139	-0.738231	2.61173	0.00015	0.00732707
AT4G34881	AT4G34881	4:16617622-16618506	WT_dir	GTL1-2_dir	OK	7.14974	4.27488	-0.742007	2.28582	0.0014	0.0376359
AT1G08410	AT1G08410	1:2646188-2649379	WT_dir	GTL1-2_dir	OK	2.89058	1.72703	-0.743068	1.98347	0.00665	0.103853
AT1G17380	AT1G17380	1:5955487-5957212	WT_dir	GTL1-2_dir	OK	4.70343	2.80818	-0.744079	2.12214	0.00325	0.0657762
AT1G30240	AT1G30240	1:10641098-10645935	WT_dir	GTL1-2_dir	OK	3.7606	2.24353	-0.745196	2.14091	0.006	0.09745
AT1G74890	AT1G74890	1:28131589-28132710	WT_dir	GTL1-2_dir	OK	72.205	43.0634	-0.745638	2.53111	0.00075	0.0247754
AT2G32150	AT2G32150	2:13659005-13660764	WT_dir	GTL1-2_dir	OK	109.001	64.9836	-0.746196	2.72142	0.0005	0.0186686
AT3G04070	AT3G04070	3:1061525-1063103	WT_dir	GTL1-2_dir	OK	40.6729	24.2379	-0.746802	2.87913	0.00045	0.0172648
AT3G29635	AT3G29635	3:11465850-11467227	WT_dir	GTL1-2_dir	OK	36.9347	22.0026	-0.747301	2.58351	0.00035	0.0144523
AT3G45010	AT3G45010	3:16466289-16470153	WT_dir	GTL1-2_dir	OK	40.073	23.8711	-0.747365	2.64664	0.00045	0.0172648
AT4G03960	AT4G03960	4:1887527-1889211	WT_dir	GTL1-2_dir	OK	32.8203	19.5347	-0.74855	2.6681	0.0002	0.00932536
AT4G13920	AT4G13920	4:8043802-8046559	WT_dir	GTL1-2_dir	OK	3.67342	2.18546	-0.749191	1.92899	0.00745	0.111865
AT4G25990	AT4G25990	4:13191689-13193543	WT_dir	GTL1-2_dir	OK	5.44699	3.23908	-0.749876	1.96577	0.0056	0.092652
AT2G21890	AT2G21890	2:9331088-9332646	WT_dir	GTL1-2_dir	OK	2.92868	1.739	-0.751997	1.93154	0.0086	0.12199
AT4G26790	AT4G26790	4:13487456-13489376	WT_dir	GTL1-2_dir	OK	4.43539	2.63312	-0.752288	2.22196	0.00115	0.0328163
AT1G56600	AT1G56600	1:21207536-21209596	WT_dir	GTL1-2_dir	OK	9.69488	5.75129	-0.753337	2.07618	0.00405	0.0744665
AT1G64330	AT1G64330	1:23870904-23874198	WT_dir	GTL1-2_dir	OK	5.41842	3.21419	-0.753414	2.09375	0.00325	0.0657762
AT4G31875	AT4G31875	4:15411700-15412289	WT_dir	GTL1-2_dir	OK	2.91816	1.72841	-0.755611	1.9535	0.0093	0.128278
AT5G02380	AT5G02380	5:503407-507244	WT_dir	GTL1-2_dir	OK	6.3392	3.75333	-0.756129	2.56853	0.0004	0.0159754
AT1G13670	AT1G13670	1:4688155-4688966	WT_dir	GTL1-2_dir	OK	14.3245	8.466	-0.758731	3.17567	0.00095	0.0290667
AT1G49820	AT1G49820	1:18442881-18445098	WT_dir	GTL1-2_dir	OK	1.31264	0.775737	-0.758829	1.95023	0.0097	0.131469
AT1G74810	AT1G74810	1:28108473-28111534	WT_dir	GTL1-2_dir	OK	7.2977	4.31015	-0.759704	2.31377	0.00135	0.0367993
AT1G17860	AT1G17860	1:6149300-6152222	WT_dir	GTL1-2_dir	OK	78.0207	45.9825	-0.762771	2.60815	0.0004	0.0159754
AT1G66180	AT1G66180	1:24647187-24648813	WT_dir	GTL1-2_dir	OK	9.34631	5.49318	-0.766756	2.19031	0.00265	0.0575792
AT3G16310	AT3G16310	3:5526413-5528602	WT_dir	GTL1-2_dir	OK	2.40918	1.41581	-0.766916	2.0742	0.0056	0.092652
AT4G24180	AT4G24180	4:12550355-12551299	WT_dir	GTL1-2_dir	OK	6.95512	4.08651	-0.767207	2.27005	0.00155	0.040387
AT2G17840	AT2G17840	2:7755604-7757852	WT_dir	GTL1-2_dir	OK	5.6228	3.30191	-0.767989	2.35622	0.00125	0.034655
AT3G61680	AT3G61680	3:22823480-22826992	WT_dir	GTL1-2_dir	OK	168.683	99.029	-0.768394	2.7329	0.00025	0.0112011
AT4G22530	AT4G22530	4:11859003-11860208	WT_dir	GTL1-2_dir	OK	15.4059	9.03149	-0.77045	2.49777	0.001	0.0297557
AT4G31730	AT4G31730	4:15361090-15361850	WT_dir	GTL1-2_dir	OK	6.07641	3.55836	-0.772008	2.05103	0.00625	0.100257
AT4G35350	AT4G35350	4:16810481-16812009	WT_dir	GTL1-2_dir	OK	4.04277	2.36732	-0.772086	2.08752	0.0039	0.0729472
AT5G04390	AT5G04390	5:1239099-1240517	WT_dir	GTL1-2_dir	OK	2.05723	1.20344	-0.773544	1.97487	0.00785	0.115469
AT1G01190	AT1G01190	1:83044-84864	WT_dir	GTL1-2_dir	OK	7.18674	4.20379	-0.773646	2.52264	0.0006	0.0214569
AT1G51310	AT1G51310	1:19018978-19021804	WT_dir	GTL1-2_dir	OK	3.42596	2.0023	-0.774848	2.24248	0.0047	0.0825252
AT1G55240	AT1G55240	1:20604915-20606405	WT_dir	GTL1-2_dir	OK	3.01221	1.75962	-0.77556	1.9356	0.0084	0.119851
AT2G04795	AT2G04795	2:1682952-1683475	WT_dir	GTL1-2_dir	OK	14.4854	8.45874	-0.776081	2.27845	0.00145	0.038502
AT2G36890	AT2G36890	2:15485778-15487277	WT_dir	GTL1-2_dir	OK	17.9737	10.4767	-0.778701	2.45286	0.0008	0.0258574
AT3G05320	AT3G05320	3:1513449-1514895	WT_dir	GTL1-2_dir	OK	13.5135	7.8706	-0.779851	2.307	0.0009	0.0280656
AT4G16920	AT4G16920	4:9519172-9525691	WT_dir	GTL1-2_dir	OK	4.22979	2.46044	-0.781669	1.97786	0.00795	0.115977
AT5G23210	AT5G23210	5:7810682-7815039	WT_dir	GTL1-2_dir	OK	4.78942	2.78287	-0.783279	2.04611	0.00575	0.0945717
AT5G43780	AT5G43780	5:17588789-17591535	WT_dir	GTL1-2_dir	OK	117.573	68.2549	-0.78455	2.60804	0.0004	0.0159754
AT1G29025	AT1G29025	1:10124347-10127068	WT_dir	GTL1-2_dir	OK	12.192	7.07709	-0.784705	2.62752	0.00035	0.0144523
AT1G51035	AT1G51035	1:18917546-18917774	WT_dir	GTL1-2_dir	OK	1.98088	1.14952	-0.78511	1.94326	0.00685	0.105874
AT1G78230	AT1G78230	1:29430224-29432764	WT_dir	GTL1-2_dir	OK	4.89511	2.83636	-0.787302	1.96121	0.00905	0.126259
AT2G24050	AT2G24050	2:10225224-10228638	WT_dir	GTL1-2_dir	OK	2.53292	1.46636	-0.788561	2.27809	0.00125	0.034655
AT2G27775	AT2G27775	2:11842266-11843293	WT_dir	GTL1-2_dir	OK	4.59489	2.65443	-0.791626	2.18732	0.0092	0.127349
AT5G10410	AT5G10410	5:3271914-3273395	WT_dir	GTL1-2_dir	OK	10.5625	6.10017	-0.792024	2.33655	0.0011	0.0316676
AT5G54020	AT5G54020	5:21921863-21923534	WT_dir	GTL1-2_dir	OK	91.9919	53.0915	-0.793025	2.92025	0.0002	0.00932536
AT3G55510	AT3G55510	3:20578977-20582405	WT_dir	GTL1-2_dir	OK	4.7706	2.75137	-0.794021	2.36725	0.0015	0.0394534
AT3G59480	AT3G59480	3:21983020-21986351	WT_dir	GTL1-2_dir	OK	6.12735	3.53336	-0.794223	2.18856	0.0022	0.0506832
AT5G45280	AT5G45280	5:18345594-18349695	WT_dir	GTL1-2_dir	OK	4.15945	2.39722	-0.795031	2.32082	0.001	0.0297557
AT1G11070	AT1G11070	1:3690211-3693648	WT_dir	GTL1-2_dir	OK	7.01062	4.03522	-0.796895	2.19338	0.00155	0.040387
AT1G21120	AT1G21120	1:7395227-7396773	WT_dir	GTL1-2_dir	OK	4.95251	2.84236	-0.801069	2.03713	0.0098	0.132273
AT1G49600	AT1G49600	1:18356885-18360150	WT_dir	GTL1-2_dir	OK	4.68544	2.68854	-0.80136	2.05731	0.0069	0.106393
AT2G24240	AT2G24240	2:10310647-10312328	WT_dir	GTL1-2_dir	OK	2.92169	1.6762	-0.801611	2.02075	0.00695	0.106742
AT3G09270	AT3G09270	3:2848288-2849289	WT_dir	GTL1-2_dir	OK	7.24484	4.15281	-0.802865	2.45297	0.0005	0.0186686
AT3G14530	AT3G14530	3:4879111-4880448	WT_dir	GTL1-2_dir	OK	4.76606	2.73061	-0.803576	2.49632	0.0011	0.0316676
AT5G10100	AT5G10100	5:3157979-3161708	WT_dir	GTL1-2_dir	OK	5.60371	3.20432	-0.806362	2.23795	0.00215	0.0499446
AT5G14070	AT5G14070	5:4541835-4542514	WT_dir	GTL1-2_dir	OK	11.9189	6.80268	-0.809081	2.59436	0.00025	0.0112011
AT5G45810	AT5G45810	5:18584941-18586393	WT_dir	GTL1-2_dir	OK	20.501	11.6924	-0.810125	2.88832	5e-05	0.00309365
AT1G29720	AT1G29720	1:10393796-10399873	WT_dir	GTL1-2_dir	OK	73.894	42.1389	-0.810305	2.73246	0.00025	0.0112011
AT1G63660	AT1G63660	1:23603934-23607275	WT_dir	GTL1-2_dir	OK	4.21946	2.40612	-0.810348	2.39981	0.00085	0.0269813
AT2G40000	AT2G40000	2:16700509-16702028	WT_dir	GTL1-2_dir	OK	22.6495	12.9036	-0.811707	2.63217	0.00025	0.0112011
AT3G22570	AT3G22570	3:8000514-8001238	WT_dir	GTL1-2_dir	OK	4.2837	2.43831	-0.812977	1.98005	0.00685	0.105874
AT3G51350	AT3G51350	3:19060321-19063510	WT_dir	GTL1-2_dir	OK	2.70902	1.5416	-0.813346	2.18331	0.0026	0.0570653
AT1G19530	AT1G19530	1:6763914-6764971	WT_dir	GTL1-2_dir	OK	3.40324	1.93512	-0.814484	2.1334	0.0044	0.0787475
AT3G13940	AT3G13940	3:4600491-4602486	WT_dir	GTL1-2_dir	OK	3.97325	2.25863	-0.814872	2.2815	0.00145	0.038502
AT3G25610	AT3G25610	3:9308941-9313353	WT_dir	GTL1-2_dir	OK	3.88231	2.20547	-0.81583	2.31527	0.00145	0.038502
AT4G19100	AT4G19100	4:10452888-10454359	WT_dir	GTL1-2_dir	OK	2.68245	1.52363	-0.816037	2.11501	0.0035	0.0683517
AT4G25620	AT4G25620	4:13063263-13069679	WT_dir	GTL1-2_dir	OK	18.8543	10.7089	-0.816078	2.2469	0.0019	0.0464048
AT1G29940	AT1G29940	1:10479120-10486819	WT_dir	GTL1-2_dir	OK	12.1104	6.87439	-0.81694	2.70284	0.00015	0.00732707
AT3G23810	AT3G23810	3:8587663-8589713	WT_dir	GTL1-2_dir	OK	3.62232	2.05572	-0.817271	2.25097	0.0016	0.0411942
AT3G52360	AT3G52360	3:19412119-19412918	WT_dir	GTL1-2_dir	OK	3.02871	1.71851	-0.817548	2.0654	0.0048	0.0837529
AT4G15610	AT4G15610	4:8909063-8910908	WT_dir	GTL1-2_dir	OK	3.67965	2.08298	-0.82092	1.94905	0.0067	0.104466
AT5G48410	AT5G48410	5:19620266-19623425	WT_dir	GTL1-2_dir	OK	2.30484	1.30234	-0.823556	2.07185	0.00835	0.119575
AT1G08570	AT1G08570	1:2712882-2714734	WT_dir	GTL1-2_dir	OK	10.0634	5.68116	-0.824858	2.69168	0.0002	0.00932536
AT1G51840	AT1G51840	1:19249448-19250709	WT_dir	GTL1-2_dir	OK	19.8714	11.2181	-0.824859	2.99193	5e-05	0.00309365
AT1G56650	AT1G56650	1:21233594-21235137	WT_dir	GTL1-2_dir	OK	1.38951	0.784172	-0.825337	2.15518	0.0057	0.0939873
AT1G57630	AT1G57630	1:21345638-21346157	WT_dir	GTL1-2_dir	OK	13.6016	7.6715	-0.826192	2.7808	0.0001	0.00539889
AT3G14330	AT3G14330	3:4779687-4782452	WT_dir	GTL1-2_dir	OK	4.54569	2.56335	-0.826471	2.45874	0.00065	0.0227034
AT3G60690	AT3G60690	3:22435120-22435949	WT_dir	GTL1-2_dir	OK	1.60327	0.90328	-0.827776	1.98436	0.0063	0.10081
AT4G18250	AT4G18250	4:10087342-10091963	WT_dir	GTL1-2_dir	OK	576.049	324.523	-0.827871	2.54727	0.0003	0.0127664
AT4G20390	AT4G20390	4:11007034-11008066	WT_dir	GTL1-2_dir	OK	2.02869	1.14239	-0.828492	1.96776	0.0094	0.129291
AT4G26120	AT4G26120	4:13236447-13238487	WT_dir	GTL1-2_dir	OK	18.3204	10.3085	-0.829623	2.65683	0.00015	0.00732707
AT5G20250	AT5G20250	5:6833658-6836782	WT_dir	GTL1-2_dir	OK	1.86916	1.05058	-0.831197	1.87033	0.0099	0.132886
AT5G61310	AT5G61310	5:24653351-24654869	WT_dir	GTL1-2_dir	OK	2.25906	1.26909	-0.83193	2.3982	0.0013	0.0356357
AT1G56550	AT1G56550	1:21185661-21188369	WT_dir	GTL1-2_dir	OK	3.30601	1.85628	-0.832677	2.084	0.00415	0.0758046
AT2G26870	AT2G26870	2:11457007-11459365	WT_dir	GTL1-2_dir	OK	2.28105	1.28033	-0.833186	1.98036	0.00855	0.121457
AT2G36780	AT2G36780	2:15417489-15419154	WT_dir	GTL1-2_dir	OK	3.02534	1.69767	-0.833541	1.91819	0.0093	0.128278
AT5G42020	AT5G42020	5:16807482-16810646	WT_dir	GTL1-2_dir	OK	120.63	67.6599	-0.834217	2.4035	0.00095	0.0290667
AT5G51545	AT5G51545	5:20936425-20937413	WT_dir	GTL1-2_dir	OK	3.32804	1.86624	-0.834536	2.05551	0.00525	0.0891311
AT5G59220	AT5G59220	5:23894403-23896619	WT_dir	GTL1-2_dir	OK	25.4952	14.2964	-0.834568	2.99799	0.00015	0.00732707
AT5G59520	AT5G59520	5:23991252-23992798	WT_dir	GTL1-2_dir	OK	2.31038	1.29435	-0.835902	1.94562	0.0077	0.114124
AT1G04220	AT1G04220	1:1114404-1122526	WT_dir	GTL1-2_dir	OK	1.86963	1.04546	-0.838612	1.92432	0.00795	0.115977
AT1G13360	AT1G13360	1:4576872-4577967	WT_dir	GTL1-2_dir	OK	976.331	545.494	-0.839808	2.79951	0.0001	0.00539889
AT3G02120	AT3G02120	3:377096-377713	WT_dir	GTL1-2_dir	OK	4.32109	2.4138	-0.84009	2.38244	0.001	0.0297557
AT3G15790	AT3G15790	3:5343015-5344700	WT_dir	GTL1-2_dir	OK	8.34624	4.66084	-0.840535	2.59029	0.0003	0.0127664
AT1G02620	AT1G02620	1:557091-557986	WT_dir	GTL1-2_dir	OK	239.679	133.782	-0.841219	2.67113	0.0001	0.00539889
AT1G70830	AT1G70830	1:26709946-26711462	WT_dir	GTL1-2_dir	OK	10.9344	6.1008	-0.84181	2.62712	0.00045	0.0172648
AT2G26840	AT2G26840	2:11447196-11448949	WT_dir	GTL1-2_dir	OK	6.74173	3.76006	-0.842361	2.73458	5e-05	0.00309365
AT3G11090	AT3G11090	3:3475001-3475604	WT_dir	GTL1-2_dir	OK	23.3114	12.9988	-0.842653	2.94621	5e-05	0.00309365
AT4G12980	AT4G12980	4:7589394-7591102	WT_dir	GTL1-2_dir	OK	7.42017	4.13323	-0.844182	2.56214	0.0004	0.0159754
AT4G29905	AT4G29905	4:14626920-14627631	WT_dir	GTL1-2_dir	OK	132.455	73.723	-0.845315	2.83678	5e-05	0.00309365
AT5G38820	AT5G38820	5:15543480-15545182	WT_dir	GTL1-2_dir	OK	16.1846	9.00687	-0.845527	2.78949	0.0002	0.00932536
AT2G39110	AT2G39110	2:16319663-16321685	WT_dir	GTL1-2_dir	OK	2.58512	1.43792	-0.846249	1.94413	0.00765	0.113729
AT5G61530	AT5G61530	5:24742047-24744784	WT_dir	GTL1-2_dir	OK	54.8385	30.5026	-0.846259	2.91157	5e-05	0.00309365
AT5G66320	AT5G66320	5:26495954-26497855	WT_dir	GTL1-2_dir	OK	1.66503	0.925686	-0.84695	2.04313	0.00535	0.0900445
AT1G12320	AT1G12320	1:4189354-4190342	WT_dir	GTL1-2_dir	OK	16.4353	9.13699	-0.847003	2.49069	0.0007	0.0236447
AT2G01610	AT2G01610	2:273916-274820	WT_dir	GTL1-2_dir	OK	5.10827	2.83815	-0.847882	2.13967	0.0034	0.0675494
AT2G15830	AT2G15830	2:6894117-6894551	WT_dir	GTL1-2_dir	OK	6.01287	3.33974	-0.848319	2.09384	0.0047	0.0825252
AT5G15750	AT5G15750	5:5141102-5142866	WT_dir	GTL1-2_dir	OK	7.57134	4.20355	-0.848942	2.90363	0.00085	0.0269813
AT1G56280	AT1G56280	1:21072854-21074877	WT_dir	GTL1-2_dir	OK	2.0312	1.12726	-0.849507	1.92643	0.0065	0.102248
AT2G15390	AT2G15390	2:6709259-6711156	WT_dir	GTL1-2_dir	OK	29.8284	16.5399	-0.850738	2.82539	5e-05	0.00309365
AT3G23760	AT3G23760	3:8562828-8564670	WT_dir	GTL1-2_dir	OK	4.21109	2.33469	-0.850965	2.57929	0.00045	0.0172648
AT3G25640	AT3G25640	3:9333718-9334804	WT_dir	GTL1-2_dir	OK	28.8039	15.9572	-0.852052	3.01728	0.00015	0.00732707
AT3G28740	AT3G28740	3:10784888-10790553	WT_dir	GTL1-2_dir	OK	10.2879	5.69855	-0.852282	2.63007	0.00015	0.00732707
AT4G01990	AT4G01990	4:871144-872913	WT_dir	GTL1-2_dir	OK	1.40637	0.776935	-0.856113	1.9991	0.0065	0.102248
AT4G26530	AT4G26530	4:13391292-13393107	WT_dir	GTL1-2_dir	OK	3.90226	2.15487	-0.856711	2.33576	0.0031	0.063666
AT1G09500	AT1G09500	1:3066698-3068598	WT_dir	GTL1-2_dir	OK	7.96606	4.39727	-0.857258	2.37392	0.00065	0.0227034
AT1G24430	AT1G24430	1:8658002-8659506	WT_dir	GTL1-2_dir	OK	2.85577	1.57615	-0.857476	2.15394	0.0031	0.063666
AT2G20670	AT2G20670	2:8911859-8913534	WT_dir	GTL1-2_dir	OK	44.362	24.4824	-0.857576	2.95267	5e-05	0.00309365
AT2G39350	AT2G39350	2:16423638-16432557	WT_dir	GTL1-2_dir	OK	7.4737	4.12403	-0.857768	2.53821	0.0011	0.0316676
AT2G40460	AT2G40460	2:16896906-16901280	WT_dir	GTL1-2_dir	OK	6.03054	3.31803	-0.861961	2.25942	0.00335	0.0670344
AT4G23190	AT4G23190	4:12141031-12143833	WT_dir	GTL1-2_dir	OK	5.76628	3.17131	-0.862564	2.19481	0.0027	0.0582113
AT5G48110	AT5G48110	5:19501156-19504357	WT_dir	GTL1-2_dir	OK	8.97882	4.93572	-0.863266	2.52084	0.0005	0.0186686
AT2G30470	AT2G30470	2:12980506-12985043	WT_dir	GTL1-2_dir	OK	3.05707	1.67904	-0.86451	1.91248	0.0098	0.132273
AT3G02670	AT3G02670	3:573779-574626	WT_dir	GTL1-2_dir	OK	7.37992	4.05203	-0.864959	2.35011	0.00145	0.038502
AT3G28930	AT3G28930	3:10959685-10960808	WT_dir	GTL1-2_dir	OK	5.53088	3.03661	-0.86505	2.64251	0.00015	0.00732707
AT5G01600	AT5G01600	5:227952-230051	WT_dir	GTL1-2_dir	OK	478.995	262.789	-0.866108	2.63645	0.0004	0.0159754
AT5G09530	AT5G09530	5:2959733-2961271	WT_dir	GTL1-2_dir	OK	1.89775	1.04063	-0.866833	2.11686	0.0053	0.0894346
AT5G10580	AT5G10580	5:3347420-3350071	WT_dir	GTL1-2_dir	OK	5.18978	2.84387	-0.867818	2.3507	0.00105	0.0307275
AT5G14920	AT5G14920	5:4826478-4827980	WT_dir	GTL1-2_dir	OK	5.40324	2.96051	-0.867977	2.34335	0.0035	0.0683517
AT5G39850	AT5G39850	5:15950021-15951425	WT_dir	GTL1-2_dir	OK	8.04141	4.39218	-0.872513	2.3951	0.00085	0.0269813
AT1G61560	AT1G61560	1:22708603-22712210	WT_dir	GTL1-2_dir	OK	4.60081	2.51258	-0.872716	2.26052	0.0024	0.0537038
AT1G70880	AT1G70880	1:26722880-26723778	WT_dir	GTL1-2_dir	OK	40.8122	22.2313	-0.876409	2.95422	5e-05	0.00309365
AT1G80130	AT1G80130	1:30140960-30142646	WT_dir	GTL1-2_dir	OK	5.67392	3.08809	-0.877633	2.21974	0.00265	0.0575792
AT2G14580	AT2G14580	2:6225534-6226224	WT_dir	GTL1-2_dir	OK	6.38914	3.47596	-0.87821	2.64164	0.0002	0.00932536
AT2G23840	AT2G23840	2:10153796-10155647	WT_dir	GTL1-2_dir	OK	15.4526	8.39367	-0.88048	3.05006	5e-05	0.00309365
AT3G09960	AT3G09960	3:3061951-3063594	WT_dir	GTL1-2_dir	OK	8.20639	4.45686	-0.88072	2.81956	0.0001	0.00539889
AT3G21110	AT3G21110	3:7402480-7405641	WT_dir	GTL1-2_dir	OK	1.6725	0.908025	-0.881206	2.36626	0.00205	0.0484297
AT3G24020	AT3G24020	3:8678737-8680824	WT_dir	GTL1-2_dir	OK	14.0843	7.64239	-0.881987	2.63695	5e-05	0.00309365
AT4G21390	AT4G21390	4:11394354-11397583	WT_dir	GTL1-2_dir	OK	35.8912	19.4654	-0.88272	2.20859	0.0035	0.0683517
AT1G04680	AT1G04680	1:1303528-1307884	WT_dir	GTL1-2_dir	OK	3.29787	1.78756	-0.883545	2.24239	0.0027	0.0582113
AT1G15550	AT1G15550	1:5344477-5346166	WT_dir	GTL1-2_dir	OK	2.97353	1.61167	-0.883619	2.26772	0.00235	0.052706
AT1G27050	AT1G27050	1:9393689-9394592	WT_dir	GTL1-2_dir	OK	14.9662	8.11098	-0.883761	2.22632	0.00285	0.0603111
AT1G31040	AT1G31040	1:11069792-11072291	WT_dir	GTL1-2_dir	OK	5.89364	3.18908	-0.886018	2.13102	0.0061	0.0984996
AT3G11670	AT3G11670	3:3680892-3684558	WT_dir	GTL1-2_dir	OK	3.48556	1.88187	-0.889225	2.47445	0.0008	0.0258574
AT3G18010	AT3G18010	3:6161136-6163272	WT_dir	GTL1-2_dir	OK	9.32751	5.03297	-0.89008	2.70616	0.00025	0.0112011
AT5G24910	AT5G24910	5:8567580-8570358	WT_dir	GTL1-2_dir	OK	21.1816	11.4062	-0.89299	2.94886	5e-05	0.00309365
AT5G46350	AT5G46350	5:18801217-18804043	WT_dir	GTL1-2_dir	OK	2.42098	1.30367	-0.893008	2.30427	0.00195	0.0469784
AT5G61600	AT5G61600	5:24766385-24767430	WT_dir	GTL1-2_dir	OK	17.4764	9.41078	-0.893022	2.99497	5e-05	0.00309365
AT1G20690	AT1G20690	1:7174437-7176377	WT_dir	GTL1-2_dir	OK	12.7577	6.85899	-0.895297	2.8262	0.0001	0.00539889
AT1G46480	AT1G46480	1:17236677-17238053	WT_dir	GTL1-2_dir	OK	2.1503	1.15587	-0.895557	2.27872	0.0035	0.0683517
AT2G20030	AT2G20030	2:8647812-8648985	WT_dir	GTL1-2_dir	OK	35.1579	18.8765	-0.897259	3.05236	5e-05	0.00309365
AT2G32180	AT2G32180	2:13672249-13673256	WT_dir	GTL1-2_dir	OK	21.7719	11.688	-0.897444	2.95061	0.0001	0.00539889
AT2G48130	AT2G48130	2:19685065-19685993	WT_dir	GTL1-2_dir	OK	3.12424	1.67642	-0.898125	2.00859	0.0058	0.0952334
AT4G22570	AT4G22570	4:11882125-11885421	WT_dir	GTL1-2_dir	OK	6.76298	3.62353	-0.900262	2.06748	0.00395	0.0733894
AT1G17100	AT1G17100	1:5844675-5850934	WT_dir	GTL1-2_dir	OK	12.1653	6.51779	-0.90032	2.24167	0.0086	0.12199
AT1G28470	AT1G28470	1:10010180-10012198	WT_dir	GTL1-2_dir	OK	2.1324	1.14247	-0.900321	1.9437	0.00835	0.119575
AT1G29450	AT1G29450	1:10305950-10306499	WT_dir	GTL1-2_dir	OK	2.9725	1.5906	-0.902111	2.22117	0.0037	0.0700807
AT2G25900	AT2G25900	2:11041330-11043209	WT_dir	GTL1-2_dir	OK	4.85389	2.59664	-0.902494	2.3706	0.0016	0.0411942
AT4G13890	AT4G13890	4:8031971-8033723	WT_dir	GTL1-2_dir	OK	3.32411	1.7753	-0.904909	2.22131	0.00355	0.0687085
AT4G18100	AT4G18100	4:10035484-10036541	WT_dir	GTL1-2_dir	OK	30.9893	16.5435	-0.905506	2.73733	0.00015	0.00732707
AT4G25730	AT4G25730	4:13102678-13106780	WT_dir	GTL1-2_dir	OK	5.31617	2.83763	-0.905701	2.28385	0.00175	0.04384
AT4G26200	AT4G26200	4:13275306-13277188	WT_dir	GTL1-2_dir	OK	2.84485	1.51842	-0.905783	2.56705	0.00115	0.0328163
AT4G28840	AT4G28840	4:14240796-14242611	WT_dir	GTL1-2_dir	OK	3.95679	2.11002	-0.907077	2.62067	0.00025	0.0112011
AT5G54800	AT5G54800	5:22261270-22263921	WT_dir	GTL1-2_dir	OK	5.18825	2.76628	-0.907299	1.87722	0.00955	0.130343
AT1G29418	AT1G29418	1:10300877-10301951	WT_dir	GTL1-2_dir	OK	12.1632	6.47706	-0.909106	2.49404	0.0007	0.0236447
AT1G75250	AT1G75250	1:28244316-28245501	WT_dir	GTL1-2_dir	OK	16.4802	8.7711	-0.909904	3.05294	5e-05	0.00309365
AT3G09520	AT3G09520	3:2923742-2925629	WT_dir	GTL1-2_dir	OK	4.52052	2.40575	-0.91	2.49362	0.00055	0.020074
AT3G23840	AT3G23840	3:8611125-8612690	WT_dir	GTL1-2_dir	OK	58.9315	31.3262	-0.911668	3.08578	5e-05	0.00309365
AT5G09220	AT5G09220	5:2866251-2869054	WT_dir	GTL1-2_dir	OK	231.506	123.047	-0.91184	3.0772	5e-05	0.00309365
AT5G13140	AT5G13140	5:4166608-4171794	WT_dir	GTL1-2_dir	OK	13.1041	6.9612	-0.912612	2.3676	0.0016	0.0411942
AT1G12440	AT1G12440	1:4241591-4243008	WT_dir	GTL1-2_dir	OK	4.57823	2.4305	-0.913538	2.20047	0.0028	0.0595764
AT1G74370	AT1G74370	1:27954230-27959366	WT_dir	GTL1-2_dir	OK	10.097	5.3519	-0.915805	2.65462	0.0001	0.00539889
AT2G24270	AT2G24270	2:10327034-10329941	WT_dir	GTL1-2_dir	OK	1.4157	0.749504	-0.917511	1.97358	0.0077	0.114124
AT3G60670	AT3G60670	3:22424511-22426288	WT_dir	GTL1-2_dir	OK	17.7932	9.40745	-0.919452	2.88681	5e-05	0.00309365
AT3G63390	AT3G63390	3:23411165-23411968	WT_dir	GTL1-2_dir	OK	21.7128	11.4792	-0.919527	2.69767	0.0003	0.0127664
AT2G01918	AT2G01918	2:424109-425713	WT_dir	GTL1-2_dir	OK	2.14023	1.13099	-0.920181	1.91556	0.00845	0.1203
AT3G22680	AT3G22680	3:8019707-8020508	WT_dir	GTL1-2_dir	OK	7.06518	3.73266	-0.920523	2.90601	0.0001	0.00539889
AT4G14365	AT4G14365	4:8271463-8273765	WT_dir	GTL1-2_dir	OK	7.96095	4.19854	-0.923052	2.80537	0.00015	0.00732707
AT3G21540	AT3G21540	3:7585945-7590856	WT_dir	GTL1-2_dir	OK	7.53146	3.97165	-0.92319	3.29251	5e-05	0.00309365
AT1G59990	AT1G59990	1:22090237-22093060	WT_dir	GTL1-2_dir	OK	5.16327	2.71966	-0.924861	2.00988	0.0051	0.0871921
AT2G05160	AT2G05160	2:1858542-1861895	WT_dir	GTL1-2_dir	OK	2.41373	1.27121	-0.925064	2.39346	0.00225	0.0512895
AT4G34950	AT4G34950	4:16642315-16644818	WT_dir	GTL1-2_dir	OK	3.96317	2.08667	-0.925451	2.56333	0.0003	0.0127664
AT5G23330	AT5G23330	5:7854128-7855813	WT_dir	GTL1-2_dir	OK	73.2677	38.5484	-0.926508	3.17872	5e-05	0.00309365
AT1G29050	AT1G29050	1:10134068-10139208	WT_dir	GTL1-2_dir	OK	2.26404	1.18809	-0.930262	2.60132	0.00055	0.020074
AT2G13660	AT2G13660	2:5692096-5693016	WT_dir	GTL1-2_dir	OK	3.54792	1.85905	-0.932405	2.46376	0.00125	0.034655
AT2G17500	AT2G17500	2:7606756-7616342	WT_dir	GTL1-2_dir	OK	17.6499	9.24355	-0.933144	3.09762	0.0001	0.00539889
AT2G32060	AT2G32060	2:13639015-13640370	WT_dir	GTL1-2_dir	OK	29.0278	15.1789	-0.935369	2.92976	5e-05	0.00309365
AT3G13380	AT3G13380	3:4346556-4350923	WT_dir	GTL1-2_dir	OK	10.0796	5.26742	-0.936267	3.05622	5e-05	0.00309365
AT4G04940	AT4G04940	4:2509132-2517193	WT_dir	GTL1-2_dir	OK	31.6162	16.4989	-0.938289	3.06015	5e-05	0.00309365
AT5G57560	AT5G57560	5:23307129-23308282	WT_dir	GTL1-2_dir	OK	15.6062	8.12724	-0.941283	3.11811	5e-05	0.00309365
AT3G04210	AT3G04210	3:1105962-1108069	WT_dir	GTL1-2_dir	OK	2.81567	1.46174	-0.945787	2.45627	0.00105	0.0307275
AT3G11964	AT3G11964	3:3793956-3806626	WT_dir	GTL1-2_dir	OK	5.89805	3.05713	-0.948061	2.42379	0.001	0.0297557
AT5G03230	AT5G03230	5:769513-770385	WT_dir	GTL1-2_dir	OK	27.2496	14.1151	-0.948995	3.27028	5e-05	0.00309365
AT5G10625	AT5G10625	5:3358786-3359781	WT_dir	GTL1-2_dir	OK	1.58644	0.820082	-0.951955	2.07511	0.0073	0.110292
AT1G72230	AT1G72230	1:27188065-27189244	WT_dir	GTL1-2_dir	OK	30.903	15.9616	-0.953142	2.90818	0.0001	0.00539889
AT2G46720	AT2G46720	2:19197382-19200221	WT_dir	GTL1-2_dir	OK	4.17651	2.15709	-0.95321	2.17894	0.00265	0.0575792
AT3G44190	AT3G44190	3:15901796-15903608	WT_dir	GTL1-2_dir	OK	50.7381	26.203	-0.953338	3.16353	5e-05	0.00309365
AT3G49140	AT3G49140	3:18211862-18215619	WT_dir	GTL1-2_dir	OK	6.17656	3.18805	-0.954129	2.86175	0.0003	0.0127664
AT4G09730	AT4G09730	4:6136248-6139711	WT_dir	GTL1-2_dir	OK	10400600	5366140	-0.954709	2.68516	0.00015	0.00732707
AT4G14746	AT4G14746	4:8462613-8464326	WT_dir	GTL1-2_dir	OK	4.29627	2.21614	-0.955032	2.2773	0.0026	0.0570653
AT4G15000	AT4G15000	4:8571832-8572489	WT_dir	GTL1-2_dir	OK	10.5948	5.45066	-0.958853	2.88518	0.0001	0.00539889
AT1G75490	AT1G75490	1:28335501-28336706	WT_dir	GTL1-2_dir	OK	3.5954	1.84875	-0.959603	2.33367	0.00245	0.054572
AT4G16980	AT4G16980	4:9556977-9557812	WT_dir	GTL1-2_dir	OK	9.55867	4.90574	-0.96234	2.25641	0.0043	0.077671
AT1G19200	AT1G19200	1:6625019-6625856	WT_dir	GTL1-2_dir	OK	60.8942	31.217	-0.963973	3.29301	5e-05	0.00309365
AT1G74010	AT1G74010	1:27832157-27834113	WT_dir	GTL1-2_dir	OK	48.4101	24.7648	-0.967014	3.28092	5e-05	0.00309365
AT5G19550	AT5G19550	5:6598016-6601819	WT_dir	GTL1-2_dir	OK	7.50486	3.82957	-0.970641	2.32029	0.00175	0.04384
AT5G61810	AT5G61810	5:24831618-24833902	WT_dir	GTL1-2_dir	OK	3.64316	1.85695	-0.972257	2.8412	0.00065	0.0227034
AT5G65530	AT5G65530	5:26190591-26193106	WT_dir	GTL1-2_dir	OK	2.45617	1.25105	-0.973268	2.49678	0.0006	0.0214569
AT1G10050	AT1G10050	1:3279269-3283482	WT_dir	GTL1-2_dir	OK	5.61359	2.85765	-0.974093	2.73201	0.00025	0.0112011
AT3G44750	AT3G44750	3:16297978-16299847	WT_dir	GTL1-2_dir	OK	16.3759	8.33358	-0.974563	3.04473	5e-05	0.00309365
AT4G01250	AT4G01250	4:522603-524216	WT_dir	GTL1-2_dir	OK	3.11221	1.57988	-0.978122	2.42511	0.0005	0.0186686
AT5G27720	AT5G27720	5:9815555-9817599	WT_dir	GTL1-2_dir	OK	1.80002	0.913375	-0.97873	1.9344	0.00775	0.11443
AT3G05120	AT3G05120	3:1430470-1432778	WT_dir	GTL1-2_dir	OK	1.07564	0.545614	-0.979242	2.06844	0.00455	0.0804714
AT3G08860	AT3G08860	3:2696558-2699158	WT_dir	GTL1-2_dir	OK	3.1486	1.59697	-0.979378	2.15681	0.00405	0.0744665
AT5G47050	AT5G47050	5:19106339-19108348	WT_dir	GTL1-2_dir	OK	21.1358	10.7191	-0.979511	3.21715	5e-05	0.00309365
AT5G58310	AT5G58310	5:23571878-23576084	WT_dir	GTL1-2_dir	OK	2.30612	1.169	-0.980197	1.9683	0.00685	0.105874
AT1G79680	AT1G79680	1:29979972-29982773	WT_dir	GTL1-2_dir	OK	2.57507	1.3039	-0.981778	2.06708	0.00545	0.0910201
AT4G16500	AT4G16500	4:9301387-9302022	WT_dir	GTL1-2_dir	OK	11.3209	5.72591	-0.983406	3.93981	5e-05	0.00309365
AT4G31320	AT4G31320	4:15193992-15194562	WT_dir	GTL1-2_dir	OK	3.95058	1.99621	-0.984798	2.28938	0.00235	0.052706
AT5G01250	AT5G01250	5:102292-103770	WT_dir	GTL1-2_dir	OK	1.7032	0.859858	-0.986074	2.08302	0.00415	0.0758046
AT3G11780	AT3G11780	3:3724133-3725593	WT_dir	GTL1-2_dir	OK	1.60814	0.810138	-0.989156	2.19998	0.00285	0.0603111
AT3G13857	AT3G13857	3:4561106-4561345	WT_dir	GTL1-2_dir	OK	5.65765	2.84417	-0.992194	2.84729	5e-05	0.00309365
AT3G22230	AT3G22230	3:7843966-7844597	WT_dir	GTL1-2_dir	OK	13.2803	6.6754	-0.992362	2.31935	0.002	0.0477696
AT4G24265	AT4G24265	4:12580558-12581165	WT_dir	GTL1-2_dir	OK	6.53301	3.28156	-0.993367	2.65637	0.00015	0.00732707
AT2G32300	AT2G32300	2:13722426-13723590	WT_dir	GTL1-2_dir	OK	1.13531	0.570055	-0.993919	1.9294	0.00925	0.127951
AT2G46620	AT2G46620	2:19138800-19140747	WT_dir	GTL1-2_dir	OK	5.55324	2.78604	-0.995114	2.35605	0.0022	0.0506832
AT3G13784	AT3G13784	3:4528528-4530669	WT_dir	GTL1-2_dir	OK	2.16178	1.08308	-0.99708	2.17018	0.00225	0.0512895
AT3G54720	AT3G54720	3:20254724-20257848	WT_dir	GTL1-2_dir	OK	47.4367	23.7605	-0.997439	3.19113	5e-05	0.00309365
AT5G08760	AT5G08760	5:2854939-2855617	WT_dir	GTL1-2_dir	OK	9.0944	4.54649	-1.00023	2.28113	0.00315	0.0644213
AT5G54860	AT5G54860	5:22284580-22287206	WT_dir	GTL1-2_dir	OK	45.643	22.7943	-1.00172	3.49518	5e-05	0.00309365
AT2G14960	AT2G14960	2:6451371-6453670	WT_dir	GTL1-2_dir	OK	18.2625	9.11372	-1.00277	2.20394	0.0033	0.0665119
AT1G57990	AT1G57990	1:21441504-21442920	WT_dir	GTL1-2_dir	OK	1.59482	0.7957	-1.0031	1.98498	0.00735	0.110704
AT3G11690	AT3G11690	3:3694987-3696478	WT_dir	GTL1-2_dir	OK	4.94947	2.46885	-1.00343	2.97771	5e-05	0.00309365
AT3G59400	AT3G59400	3:21948716-21949710	WT_dir	GTL1-2_dir	OK	23.6209	11.7796	-1.00377	3.36882	5e-05	0.00309365
AT5G13200	AT5G13200	5:4207003-4208289	WT_dir	GTL1-2_dir	OK	9.34401	4.65272	-1.00597	3.42124	5e-05	0.00309365
AT1G55020	AT1G55020	1:20525707-20530273	WT_dir	GTL1-2_dir	OK	3.36309	1.67412	-1.00638	2.33286	0.00225	0.0512895
AT1G68690	AT1G68690	1:25788607-25792324	WT_dir	GTL1-2_dir	OK	92.9076	46.1635	-1.00904	2.82484	5e-05	0.00309365
AT3G13435	AT3G13435	3:4375424-4376069	WT_dir	GTL1-2_dir	OK	9.87153	4.90167	-1.01	2.42502	0.00065	0.0227034
AT4G13670	AT4G13670	4:7948578-7950903	WT_dir	GTL1-2_dir	OK	1.66093	0.824288	-1.01078	2.38288	0.0028	0.0595764
AT4G30060	AT4G30060	4:14689128-14692480	WT_dir	GTL1-2_dir	OK	1.15739	0.573659	-1.01261	2.4156	0.0011	0.0316676
AT4G37010	AT4G37010	4:17444308-17445615	WT_dir	GTL1-2_dir	OK	2.97455	1.47227	-1.01462	2.89056	0.00095	0.0290667
AT5G18270	AT5G18270	5:6040918-6042938	WT_dir	GTL1-2_dir	OK	4.44213	2.1977	-1.01525	2.70848	0.00065	0.0227034
AT5G43970	AT5G43970	5:17692806-17693403	WT_dir	GTL1-2_dir	OK	5.64961	2.79507	-1.01527	2.29865	0.00345	0.0679884
AT1G03530	AT1G03530	1:880495-883391	WT_dir	GTL1-2_dir	OK	1.8187	0.899478	-1.01574	1.98851	0.00835	0.119575
AT4G02330	AT4G02330	4:1032412-1035037	WT_dir	GTL1-2_dir	OK	1.42205	0.703238	-1.01589	2.22867	0.00245	0.054572
AT5G54170	AT5G54170	5:21984568-21987208	WT_dir	GTL1-2_dir	OK	5.46212	2.69712	-1.01804	2.88447	0.0002	0.00932536
AT2G23700	AT2G23700	2:10076368-10080232	WT_dir	GTL1-2_dir	OK	2.54583	1.25585	-1.01947	2.14823	0.0034	0.0675494
AT2G17760	AT2G17760	2:7713313-7716464	WT_dir	GTL1-2_dir	OK	2.75141	1.35629	-1.02051	2.39519	0.00135	0.0367993
AT2G35760	AT2G35760	2:15031922-15033307	WT_dir	GTL1-2_dir	OK	23.8702	11.7559	-1.02183	3.03261	0.0001	0.00539889
AT4G22070	AT4G22070	4:11691377-11694392	WT_dir	GTL1-2_dir	OK	5.71581	2.81248	-1.02311	3.23043	5e-05	0.00309365
AT5G59050	AT5G59050	5:23839156-23842677	WT_dir	GTL1-2_dir	OK	13.2605	6.51982	-1.02423	4.04836	5e-05	0.00309365
AT1G74470	AT1G74470	1:27991164-27993006	WT_dir	GTL1-2_dir	OK	16.3259	8.02023	-1.02544	3.86898	5e-05	0.00309365
AT3G06660	AT3G06660	3:2102401-2104906	WT_dir	GTL1-2_dir	OK	17.9396	8.75101	-1.03563	3.15194	5e-05	0.00309365
AT5G18030	AT5G18030	5:5968434-5968938	WT_dir	GTL1-2_dir	OK	6.71626	3.27206	-1.03746	3.07486	5e-05	0.00309365
AT2G05910	AT2G05910	2:2258292-2259391	WT_dir	GTL1-2_dir	OK	16.5185	8.04177	-1.0385	3.18216	5e-05	0.00309365
AT3G09830	AT3G09830	3:3016493-3018983	WT_dir	GTL1-2_dir	OK	146.458	71.223	-1.04007	3.58941	5e-05	0.00309365
AT4G22080	AT4G22080	4:11700554-11702666	WT_dir	GTL1-2_dir	OK	6.44133	3.12579	-1.04314	2.30906	0.0035	0.0683517
AT5G04950	AT5G04950	5:1457644-1458890	WT_dir	GTL1-2_dir	OK	2.58726	1.25447	-1.04434	2.65677	0.0009	0.0280656
AT5G23050	AT5G23050	5:7731268-7735439	WT_dir	GTL1-2_dir	OK	3.9759	1.92712	-1.04483	2.24311	0.00215	0.0499446
AT2G23810	AT2G23810	2:10135604-10137561	WT_dir	GTL1-2_dir	OK	18.7532	9.0849	-1.04559	3.3383	5e-05	0.00309365
AT3G28270	AT3G28270	3:10538104-10540024	WT_dir	GTL1-2_dir	OK	1.79717	0.866504	-1.05245	2.10065	0.0051	0.0871921
AT4G38300	AT4G38300	4:17944555-17945491	WT_dir	GTL1-2_dir	OK	2.33278	1.12436	-1.05295	2.61436	0.00085	0.0269813
AT5G15360	AT5G15360	5:4987436-4989182	WT_dir	GTL1-2_dir	OK	1.10032	0.530275	-1.05312	2.10419	0.0055	0.0916197
AT1G64195	AT1G64195	1:23827710-23828048	WT_dir	GTL1-2_dir	OK	4.56205	2.19682	-1.05427	2.59951	0.00125	0.034655
AT3G53430	AT3G53430	3:19809686-19810469	WT_dir	GTL1-2_dir	OK	25.7496	12.386	-1.05584	3.29369	5e-05	0.00309365
AT5G18380	AT5G18380	5:6090048-6090761	WT_dir	GTL1-2_dir	OK	4.95794	2.38269	-1.05715	2.71752	0.00035	0.0144523
AT1G69600	AT1G69600	1:26182469-26183198	WT_dir	GTL1-2_dir	OK	10.9795	5.27089	-1.05869	3.18221	5e-05	0.00309365
AT1G71130	AT1G71130	1:26822787-26823530	WT_dir	GTL1-2_dir	OK	7.80645	3.74554	-1.05949	2.07854	0.0061	0.0984996
AT2G29340	AT2G29340	2:12597114-12599203	WT_dir	GTL1-2_dir	OK	8.65244	4.13699	-1.06453	3.27591	5e-05	0.00309365
AT2G40020	AT2G40020	2:16710978-16713070	WT_dir	GTL1-2_dir	OK	1.44391	0.690307	-1.06467	2.47503	0.00275	0.0590932
AT2G48140	AT2G48140	2:19686408-19687664	WT_dir	GTL1-2_dir	OK	4.46028	2.13183	-1.06504	2.83645	0.0002	0.00932536
AT3G44570	AT3G44570	3:16158404-16159835	WT_dir	GTL1-2_dir	OK	13.3117	6.35943	-1.06573	3.09327	5e-05	0.00309365
AT3G50270	AT3G50270	3:18635919-18637341	WT_dir	GTL1-2_dir	OK	5.71599	2.73045	-1.06587	2.37798	0.0015	0.0394534
AT3G53940	AT3G53940	3:19971018-19973769	WT_dir	GTL1-2_dir	OK	8.08097	3.85879	-1.06638	3.17429	5e-05	0.00309365
AT4G20020	AT4G20020	4:10844130-10846147	WT_dir	GTL1-2_dir	OK	2.46879	1.17799	-1.06748	2.47562	0.00115	0.0328163
AT1G09460	AT1G09460	1:3053900-3057443	WT_dir	GTL1-2_dir	OK	36.6449	17.4678	-1.06892	2.99201	0.00015	0.00732707
AT1G33610	AT1G33610	1:12188909-12190418	WT_dir	GTL1-2_dir	OK	1.16259	0.553866	-1.06974	2.00392	0.00705	0.107938
AT5G02090	AT5G02090	5:412030-412698	WT_dir	GTL1-2_dir	OK	39.9083	19.0108	-1.06987	3.14596	5e-05	0.00309365
AT1G49050	AT1G49050	1:18150537-18153361	WT_dir	GTL1-2_dir	OK	4.88503	2.32273	-1.07255	3.19586	5e-05	0.00309365
AT2G42060	AT2G42060	2:17548094-17549069	WT_dir	GTL1-2_dir	OK	8.15073	3.87518	-1.07267	2.94953	0.00015	0.00732707
AT3G48520	AT3G48520	3:17974976-17976670	WT_dir	GTL1-2_dir	OK	35.0907	16.6294	-1.07735	4.14158	5e-05	0.00309365
AT4G21510	AT4G21510	4:11445848-11447163	WT_dir	GTL1-2_dir	OK	2.00718	0.949909	-1.07931	2.39881	0.0016	0.0411942
AT1G47395	AT1G47395	1:17383033-17383408	WT_dir	GTL1-2_dir	OK	4.46301	2.1106	-1.08036	2.67797	0.00045	0.0172648
AT1G64355	AT1G64355	1:23886083-23887212	WT_dir	GTL1-2_dir	OK	3.65084	1.72287	-1.08342	2.49654	0.00045	0.0172648
AT2G19640	AT2G19640	2:8491387-8492920	WT_dir	GTL1-2_dir	OK	6.1656	2.90817	-1.08413	3.28615	5e-05	0.00309365
AT2G23120	AT2G23120	2:9842042-9842634	WT_dir	GTL1-2_dir	OK	5.11153	2.40662	-1.08675	2.95092	0.0003	0.0127664
AT2G29670	AT2G29670	2:12681957-12685087	WT_dir	GTL1-2_dir	OK	9.15931	4.30776	-1.0883	3.24027	5e-05	0.00309365
AT1G50040	AT1G50040	1:18542129-18543948	WT_dir	GTL1-2_dir	OK	1.09395	0.514502	-1.0883	1.97904	0.00865	0.122521
AT2G18900	AT2G18900	2:8188256-8192489	WT_dir	GTL1-2_dir	OK	13.5122	6.34003	-1.0917	3.66779	5e-05	0.00309365
AT1G06000	AT1G06000	1:1820307-1821894	WT_dir	GTL1-2_dir	OK	18.5973	8.72199	-1.09237	3.39934	5e-05	0.00309365
AT1G13700	AT1G13700	1:4693288-4696023	WT_dir	GTL1-2_dir	OK	3.42816	1.60687	-1.09318	2.12548	0.00455	0.0804714
AT3G28550	AT3G28550	3:10700706-10703929	WT_dir	GTL1-2_dir	OK	4.49418	2.10369	-1.09514	2.9678	0.0009	0.0280656
AT4G25240	AT4G25240	4:12930401-12933892	WT_dir	GTL1-2_dir	OK	2.40322	1.12489	-1.09518	2.76026	0.0004	0.0159754
AT4G37925	AT4G37925	4:17830561-17831554	WT_dir	GTL1-2_dir	OK	13.4897	6.31063	-1.09601	3.21675	5e-05	0.00309365
AT5G03850	AT5G03850	5:1028339-1029121	WT_dir	GTL1-2_dir	OK	6.17559	2.88295	-1.09903	3.23593	5e-05	0.00309365
AT5G35580	AT5G35580	5:13761964-13763944	WT_dir	GTL1-2_dir	OK	2.315	1.08027	-1.09963	2.49975	0.0008	0.0258574
AT3G02170	AT3G02170	3:396011-399779	WT_dir	GTL1-2_dir	OK	3.8167	1.78076	-1.09984	3.12597	5e-05	0.00309365
AT5G06640	AT5G06640	5:2039858-2041928	WT_dir	GTL1-2_dir	OK	3.57107	1.66428	-1.10146	2.38336	0.0033	0.0665119
AT5G59680	AT5G59680	5:24046791-24050801	WT_dir	GTL1-2_dir	OK	5.77826	2.68237	-1.10713	2.89467	0.0001	0.00539889
AT1G14280	AT1G14280	1:4877626-4879149	WT_dir	GTL1-2_dir	OK	6.93279	3.21117	-1.11034	2.41836	0.0018	0.0447474
AT1G21100	AT1G21100	1:7386838-7388428	WT_dir	GTL1-2_dir	OK	3.66687	1.69712	-1.11146	3.18052	5e-05	0.00309365
AT5G15970	AT5G15970	5:5211910-5212665	WT_dir	GTL1-2_dir	OK	18.4115	8.50375	-1.11443	3.68135	5e-05	0.00309365
AT2G23530	AT2G23530	2:10020651-10022864	WT_dir	GTL1-2_dir	OK	9.46886	4.36621	-1.11681	2.75698	0.00025	0.0112011
AT2G27385	AT2G27385	2:11716000-11717432	WT_dir	GTL1-2_dir	OK	17.8624	8.2305	-1.11788	3.74133	5e-05	0.00309365
AT2G30340	AT2G30340	2:12931218-12932582	WT_dir	GTL1-2_dir	OK	10.5807	4.87091	-1.11917	3.18022	0.0001	0.00539889
AT3G25600	AT3G25600	3:9307253-9307967	WT_dir	GTL1-2_dir	OK	3.89469	1.79131	-1.12049	1.98409	0.00885	0.124539
AT4G15690	AT4G15690	4:8934323-8934921	WT_dir	GTL1-2_dir	OK	9.40542	4.31743	-1.12332	3.66424	5e-05	0.00309365
AT4G25890	AT4G25890	4:13159483-13160495	WT_dir	GTL1-2_dir	OK	26.2181	12.035	-1.12333	3.12153	0.0001	0.00539889
AT1G08050	AT1G08050	1:2498835-2501427	WT_dir	GTL1-2_dir	OK	4.80836	2.19805	-1.12932	2.41008	0.0009	0.0280656
AT1G47370	AT1G47370	1:17365897-17368703	WT_dir	GTL1-2_dir	OK	2.76204	1.26245	-1.12951	2.66173	0.00045	0.0172648
AT5G24030	AT5G24030	5:8118316-8122784	WT_dir	GTL1-2_dir	OK	3.25483	1.48743	-1.12975	2.20355	0.0036	0.0692636
AT2G39670	AT2G39670	2:16534229-16537318	WT_dir	GTL1-2_dir	OK	3.13022	1.42735	-1.13292	3.131	5e-05	0.00309365
AT2G40170	AT2G40170	2:16779551-16780258	WT_dir	GTL1-2_dir	OK	139.375	63.5446	-1.13313	4.3966	5e-05	0.00309365
AT4G36810	AT4G36810	4:17343373-17344865	WT_dir	GTL1-2_dir	OK	10.7763	4.90337	-1.13602	3.92299	5e-05	0.00309365
AT5G44080	AT5G44080	5:17738651-17739873	WT_dir	GTL1-2_dir	OK	8.44164	3.83313	-1.139	3.22026	5e-05	0.00309365
AT1G08130	AT1G08130	1:2542701-2547946	WT_dir	GTL1-2_dir	OK	6.62663	2.99656	-1.14497	3.16738	0.0002	0.00932536
AT1G76680	AT1G76680	1:28776845-28778467	WT_dir	GTL1-2_dir	OK	4.09829	1.85085	-1.14683	3.28296	5e-05	0.00309365
AT5G40760	AT5G40760	5:16310747-16314774	WT_dir	GTL1-2_dir	OK	16.262	7.34302	-1.14706	3.3323	5e-05	0.00309365
AT5G48657	AT5G48657	5:19733883-19735550	WT_dir	GTL1-2_dir	OK	1.09684	0.494371	-1.14969	2.17108	0.00355	0.0687085
AT1G14540	AT1G14540	1:4974066-4975705	WT_dir	GTL1-2_dir	OK	21.7258	9.77841	-1.15174	3.91414	5e-05	0.00309365
AT3G08770	AT3G08770	3:2664129-2664834	WT_dir	GTL1-2_dir	OK	18.998	8.54488	-1.15271	3.76365	5e-05	0.00309365
AT5G06839	AT5G06839	5:2120526-2126456	WT_dir	GTL1-2_dir	OK	11.0145	4.9523	-1.15323	3.63735	5e-05	0.00309365
AT5G65080	AT5G65080	5:25997503-26002465	WT_dir	GTL1-2_dir	OK	8.12303	3.64952	-1.15431	2.18387	0.0034	0.0675494
AT1G30880	AT1G30880	1:10993194-10994125	WT_dir	GTL1-2_dir	OK	1.7205	0.771289	-1.15749	2.38153	0.0016	0.0411942
AT2G37770	AT2G37770	2:15834866-15837001	WT_dir	GTL1-2_dir	OK	2.31704	1.03742	-1.15928	2.28908	0.0027	0.0582113
AT4G20130	AT4G20130	4:10878886-10881945	WT_dir	GTL1-2_dir	OK	2.31236	1.03382	-1.16139	3.20339	5e-05	0.00309365
AT2G27010	AT2G27010	2:11526167-11527854	WT_dir	GTL1-2_dir	OK	1.07392	0.479847	-1.16224	2.07797	0.00635	0.101278
AT4G35380	AT4G35380	4:16819882-16826061	WT_dir	GTL1-2_dir	OK	3.36336	1.49987	-1.16506	2.49513	0.00075	0.0247754
AT1G52030	AT1G52030	1:19345939-19349088	WT_dir	GTL1-2_dir	OK	1.68965	0.752797	-1.16639	2.21951	0.00365	0.0695391
AT1G69230	AT1G69230	1:26026311-26027708	WT_dir	GTL1-2_dir	OK	0.545915	0.242224	-1.17234	2.23328	0.00265	0.0575792
AT4G29040	AT4G29040	4:14312302-14314600	WT_dir	GTL1-2_dir	OK	2.06863	0.917569	-1.17278	2.19615	0.0035	0.0683517
AT5G08050	AT5G08050	5:2578344-2579163	WT_dir	GTL1-2_dir	OK	1.4209	0.629521	-1.17447	2.0174	0.00915	0.127109
AT1G03590	AT1G03590	1:894253-897518	WT_dir	GTL1-2_dir	OK	20.6015	9.12646	-1.17462	3.69179	5e-05	0.00309365
AT2G01290	AT2G01290	2:145675-150382	WT_dir	GTL1-2_dir	OK	7.38223	3.26729	-1.17596	3.11851	5e-05	0.00309365
AT2G05915	AT2G05915	2:2263815-2264265	WT_dir	GTL1-2_dir	OK	16.9426	7.46753	-1.18195	3.17753	5e-05	0.00309365
AT2G25820	AT2G25820	2:11014889-11015800	WT_dir	GTL1-2_dir	OK	1.43623	0.631356	-1.18576	2.10022	0.00815	0.117836
AT3G55740	AT3G55740	3:20695498-20698271	WT_dir	GTL1-2_dir	OK	3.18975	1.40007	-1.18794	2.85496	0.00025	0.0112011
AT2G05220	AT2G05220	2:1894558-1896036	WT_dir	GTL1-2_dir	OK	1.68584	0.739733	-1.18839	2.34293	0.00305	0.0631046
AT2G41190	AT2G41190	2:17167278-17170407	WT_dir	GTL1-2_dir	OK	6.5176	2.85558	-1.19056	3.04733	0.0001	0.00539889
AT3G18980	AT3G18980	3:6546462-6548062	WT_dir	GTL1-2_dir	OK	3.29798	1.44183	-1.19368	2.09996	0.00775	0.11443
AT4G28490	AT4G28490	4:14077856-14081171	WT_dir	GTL1-2_dir	OK	2.29383	1.00194	-1.19497	2.9209	0.0003	0.0127664
AT1G19520	AT1G19520	1:6759964-6762778	WT_dir	GTL1-2_dir	OK	4.89891	2.13554	-1.19786	3.28897	5e-05	0.00309365
AT5G04770	AT5G04770	5:1379067-1382419	WT_dir	GTL1-2_dir	OK	1.19733	0.520094	-1.20298	2.20746	0.0055	0.0916197
AT2G01570	AT2G01570	2:255248-257550	WT_dir	GTL1-2_dir	OK	5.25635	2.28207	-1.20372	3.57191	5e-05	0.00309365
AT2G45750	AT2G45750	2:18842538-18845467	WT_dir	GTL1-2_dir	OK	3.21736	1.39131	-1.20943	2.65015	0.0004	0.0159754
AT3G61900	AT3G61900	3:22925812-22926379	WT_dir	GTL1-2_dir	OK	26.081	11.2742	-1.20998	4.0436	5e-05	0.00309365
AT4G01630	AT4G01630	4:700652-701527	WT_dir	GTL1-2_dir	OK	30.7908	13.2954	-1.21157	4.05851	5e-05	0.00309365
AT5G06110	AT5G06110	5:1840828-1843872	WT_dir	GTL1-2_dir	OK	2.81666	1.21466	-1.21344	2.45962	0.003	0.0623348
AT5G28770	AT5G28770	5:10796458-10798222	WT_dir	GTL1-2_dir	OK	8.70105	3.75148	-1.21373	3.53133	5e-05	0.00309365
AT1G06720	AT1G06720	1:2060443-2067323	WT_dir	GTL1-2_dir	OK	5.94818	2.55655	-1.21825	2.17793	0.0044	0.0787475
AT1G22570	AT1G22570	1:7976619-7978573	WT_dir	GTL1-2_dir	OK	18.4248	7.90716	-1.22041	3.74854	5e-05	0.00309365
AT1G27730	AT1G27730	1:9648140-9649073	WT_dir	GTL1-2_dir	OK	9.00924	3.85971	-1.22291	3.67341	5e-05	0.00309365
AT5G43400	AT5G43400	5:17425943-17428223	WT_dir	GTL1-2_dir	OK	2.12364	0.908782	-1.22453	2.29798	0.0081	0.117462
AT1G07440	AT1G07440	1:2286148-2287730	WT_dir	GTL1-2_dir	OK	1.55301	0.664398	-1.22495	2.50791	0.0013	0.0356357
AT2G35290	AT2G35290	2:14861411-14862029	WT_dir	GTL1-2_dir	OK	0.977716	0.418099	-1.22557	2.30087	0.0025	0.0554954
AT3G53700	AT3G53700	3:19900279-19902884	WT_dir	GTL1-2_dir	OK	2.4495	1.04437	-1.22985	2.28025	0.00585	0.0957317
AT2G21045	AT2G21045	2:9027851-9029020	WT_dir	GTL1-2_dir	OK	2.02644	0.86372	-1.23031	2.85365	0.00015	0.00732707
AT4G31820	AT4G31820	4:15390649-15394430	WT_dir	GTL1-2_dir	OK	3.14701	1.34049	-1.23123	2.87957	5e-05	0.00309365
AT5G12970	AT5G12970	5:4102134-4105327	WT_dir	GTL1-2_dir	OK	0.791869	0.337172	-1.23177	2.10986	0.00725	0.109963
AT1G13730	AT1G13730	1:4709823-4712550	WT_dir	GTL1-2_dir	OK	7.59248	3.23269	-1.23183	3.37042	5e-05	0.00309365
AT5G09840	AT5G09840	5:3058996-3061970	WT_dir	GTL1-2_dir	OK	23.8059	10.1166	-1.23459	4.08248	5e-05	0.00309365
AT5G20860	AT5G20860	5:7076889-7079077	WT_dir	GTL1-2_dir	OK	1.96061	0.832237	-1.23624	2.79687	0.0007	0.0236447
AT5G54700	AT5G54700	5:22223095-22225509	WT_dir	GTL1-2_dir	OK	2.64755	1.12331	-1.2369	2.34741	0.0018	0.0447474
AT3G58850	AT3G58850	3:21759351-21759942	WT_dir	GTL1-2_dir	OK	3.90656	1.65319	-1.24065	2.56125	0.00095	0.0290667
AT4G25170	AT4G25170	4:12909574-12914014	WT_dir	GTL1-2_dir	OK	1.75789	0.742574	-1.24324	2.58454	0.00185	0.0454685
AT4G27340	AT4G27340	4:13687195-13690469	WT_dir	GTL1-2_dir	OK	4.13237	1.73981	-1.24804	3.24367	0.00015	0.00732707
AT4G34138	AT4G34138	4:16348105-16349982	WT_dir	GTL1-2_dir	OK	1.42174	0.597631	-1.25033	2.64604	0.00155	0.040387
AT1G35910	AT1G35910	1:13363002-13365060	WT_dir	GTL1-2_dir	OK	0.983519	0.412647	-1.25305	2.29944	0.00295	0.0617567
AT3G29670	AT3G29670	3:11527871-11529350	WT_dir	GTL1-2_dir	OK	17.2882	7.25206	-1.25333	4.41292	5e-05	0.00309365
AT5G53760	AT5G53760	5:21822485-21826451	WT_dir	GTL1-2_dir	OK	0.620462	0.259883	-1.25548	2.2767	0.003	0.0623348
AT1G07620	AT1G07620	1:2344389-2346842	WT_dir	GTL1-2_dir	OK	16.0327	6.70491	-1.25773	4.28575	5e-05	0.00309365
AT1G27650	AT1G27650	1:9614462-9616357	WT_dir	GTL1-2_dir	OK	2.08883	0.870198	-1.26328	2.8838	0.0003	0.0127664
AT3G05030	AT3G05030	3:1393295-1397358	WT_dir	GTL1-2_dir	OK	1.38041	0.574079	-1.26578	2.52208	0.0013	0.0356357
AT3G09580	AT3G09580	3:2942503-2944078	WT_dir	GTL1-2_dir	OK	14.1917	5.88559	-1.26979	3.56508	5e-05	0.00309365
AT3G26440	AT3G26440	3:9676563-9679900	WT_dir	GTL1-2_dir	OK	0.769949	0.319242	-1.27011	2.16334	0.0047	0.0825252
AT3G30720	AT3G30720	3:12349046-12349832	WT_dir	GTL1-2_dir	OK	4.49943	1.86297	-1.27214	3.26157	0.00015	0.00732707
AT3G59370	AT3G59370	3:21941864-21942571	WT_dir	GTL1-2_dir	OK	19.4146	8.03717	-1.27238	3.06852	5e-05	0.00309365
AT4G17245	AT4G17245	4:9669364-9670005	WT_dir	GTL1-2_dir	OK	6.21949	2.56418	-1.2783	2.47881	0.001	0.0297557
AT5G23530	AT5G23530	5:7932965-7934436	WT_dir	GTL1-2_dir	OK	23.3207	9.59992	-1.28052	3.47372	5e-05	0.00309365
AT5G52810	AT5G52810	5:21395943-21400603	WT_dir	GTL1-2_dir	OK	11.0664	4.5399	-1.28545	4.17862	5e-05	0.00309365
AT1G78815	AT1G78815	1:29631742-29632745	WT_dir	GTL1-2_dir	OK	3.69886	1.51216	-1.29047	2.06641	0.0073	0.110292
AT5G10770	AT5G10770	5:3403109-3405448	WT_dir	GTL1-2_dir	OK	8.7876	3.59061	-1.29124	4.33433	5e-05	0.00309365
AT1G47500	AT1G47500	1:17432517-17435064	WT_dir	GTL1-2_dir	OK	3.10069	1.26101	-1.29801	2.78898	0.00065	0.0227034
AT1G69160	AT1G69160	1:26000213-26001588	WT_dir	GTL1-2_dir	OK	3.41584	1.38602	-1.30129	3.0022	5e-05	0.00309365
AT1G02570	AT1G02570	1:541334-542240	WT_dir	GTL1-2_dir	OK	3.68605	1.49484	-1.30208	3.40798	5e-05	0.00309365
AT2G32930	AT2G32930	2:13965757-13968957	WT_dir	GTL1-2_dir	OK	1.12189	0.45481	-1.30259	2.06937	0.0081	0.117462
AT3G28540	AT3G28540	3:10694443-10696123	WT_dir	GTL1-2_dir	OK	1.24952	0.506445	-1.3029	2.13464	0.0072	0.109375
AT5G43180	AT5G43180	5:17336329-17337872	WT_dir	GTL1-2_dir	OK	11.3067	4.57472	-1.30543	3.33618	0.0001	0.00539889
AT5G44260	AT5G44260	5:17829625-17831225	WT_dir	GTL1-2_dir	OK	1.02115	0.412286	-1.30848	2.50557	0.0009	0.0280656
AT2G15370	AT2G15370	2:6698099-6699783	WT_dir	GTL1-2_dir	OK	6.14109	2.47922	-1.30861	3.70652	5e-05	0.00309365
AT4G09800	AT4G09800	4:6173714-6177293	WT_dir	GTL1-2_dir	OK	8.52823	3.44085	-1.30948	3.23622	0.00015	0.00732707
AT1G29020	AT1G29020	1:10120496-10122902	WT_dir	GTL1-2_dir	OK	6.44447	2.5958	-1.31188	3.84282	5e-05	0.00309365
AT1G75810	AT1G75810	1:28461663-28462366	WT_dir	GTL1-2_dir	OK	1.32021	0.530736	-1.3147	2.19561	0.00265	0.0575792
AT1G10140	AT1G10140	1:3322801-3323548	WT_dir	GTL1-2_dir	OK	3.23597	1.29996	-1.31573	2.10477	0.0074	0.1112
AT1G23050	AT1G23050	1:8168442-8169267	WT_dir	GTL1-2_dir	OK	5.28903	2.12419	-1.31609	2.09971	0.0071	0.108447
AT1G13510	AT1G13510	1:4629202-4630821	WT_dir	GTL1-2_dir	OK	10.4597	4.19439	-1.31831	4.38579	5e-05	0.00309365
AT1G76890	AT1G76890	1:28873058-28875292	WT_dir	GTL1-2_dir	OK	1.16575	0.467142	-1.31933	2.63022	0.00095	0.0290667
AT2G34060	AT2G34060	2:14384895-14386669	WT_dir	GTL1-2_dir	OK	17.5211	7.01676	-1.32022	4.0944	5e-05	0.00309365
AT3G22150	AT3G22150	3:7812943-7815928	WT_dir	GTL1-2_dir	OK	0.773953	0.309323	-1.32313	2.04901	0.00835	0.119575
AT3G29630	AT3G29630	3:11447027-11448609	WT_dir	GTL1-2_dir	OK	6.93046	2.76776	-1.32423	4.42038	5e-05	0.00309365
AT5G09320	AT5G09320	5:2888654-2892016	WT_dir	GTL1-2_dir	OK	6.28774	2.51098	-1.32429	4.02958	5e-05	0.00309365
AT5G55520	AT5G55520	5:22488073-22491266	WT_dir	GTL1-2_dir	OK	1.43256	0.571824	-1.32495	2.40431	0.0038	0.0714195
AT3G18400	AT3G18400	3:6318744-6320593	WT_dir	GTL1-2_dir	OK	3.20531	1.27139	-1.33406	3.18457	5e-05	0.00309365
AT4G36220	AT4G36220	4:17137343-17139635	WT_dir	GTL1-2_dir	OK	1.27175	0.504049	-1.33518	2.22215	0.00415	0.0758046
AT5G08610	AT5G08610	5:2790294-2794215	WT_dir	GTL1-2_dir	OK	3.91122	1.55011	-1.33525	3.58892	5e-05	0.00309365
AT1G05680	AT1G05680	1:1703091-1704691	WT_dir	GTL1-2_dir	OK	29.2289	11.5809	-1.33564	3.59971	5e-05	0.00309365
AT1G58290	AT1G58290	1:21623725-21626200	WT_dir	GTL1-2_dir	OK	1.0626	0.420479	-1.33749	2.05584	0.00985	0.13258
AT2G03070	AT2G03070	2:905618-909070	WT_dir	GTL1-2_dir	OK	9.54581	3.7717	-1.33965	3.30284	0.00015	0.00732707
AT5G17350	AT5G17350	5:5718771-5719608	WT_dir	GTL1-2_dir	OK	3.84601	1.51951	-1.33976	3.7104	5e-05	0.00309365
AT5G42590	AT5G42590	5:17031110-17033726	WT_dir	GTL1-2_dir	OK	1.27945	0.505476	-1.33981	2.58437	0.00355	0.0687085
AT4G37980	AT4G37980	4:17852440-17854500	WT_dir	GTL1-2_dir	OK	0.876262	0.345518	-1.3426	2.55861	0.0012	0.0338466
AT1G02730	AT1G02730	1:594572-598657	WT_dir	GTL1-2_dir	OK	0.935058	0.367721	-1.34645	2.27438	0.00425	0.0770535
AT3G10450	AT3G10450	3:3249525-3252506	WT_dir	GTL1-2_dir	OK	4.61131	1.81131	-1.34815	2.20132	0.00435	0.0782839
AT5G38550	AT5G38550	5:15432780-15435779	WT_dir	GTL1-2_dir	OK	28.8394	11.3003	-1.35168	3.68992	5e-05	0.00309365
AT1G28815	AT1G28815	1:10095796-10096374	WT_dir	GTL1-2_dir	OK	1.17486	0.460134	-1.35236	2.64969	0.00105	0.0307275
AT5G27300	AT5G27300	5:9620809-9624990	WT_dir	GTL1-2_dir	OK	0.850297	0.33292	-1.35279	2.14583	0.00635	0.101278
AT5G62190	AT5G62190	5:24980267-24983973	WT_dir	GTL1-2_dir	OK	2.67148	1.04367	-1.35597	2.76551	0.0003	0.0127664
AT1G13710	AT1G13710	1:4702724-4704657	WT_dir	GTL1-2_dir	OK	2.62647	1.02248	-1.36105	2.55118	0.0017	0.0429741
AT5G05370	AT5G05370	5:1590035-1591903	WT_dir	GTL1-2_dir	OK	27.6359	10.705	-1.36825	4.34837	5e-05	0.00309365
AT1G05650	AT1G05650	1:1690263-1692126	WT_dir	GTL1-2_dir	OK	1.19901	0.464121	-1.36927	2.34267	0.00365	0.0695391
AT2G39430	AT2G39430	2:16463346-16466941	WT_dir	GTL1-2_dir	OK	0.598758	0.231755	-1.36937	2.01289	0.00945	0.129613
AT3G18440	AT3G18440	3:6328114-6330794	WT_dir	GTL1-2_dir	OK	3.87486	1.49605	-1.37299	3.86261	5e-05	0.00309365
AT5G13090	AT5G13090	5:4153584-4154672	WT_dir	GTL1-2_dir	OK	1.95987	0.748509	-1.38867	2.43206	0.00655	0.102868
AT5G21940	AT5G21940	5:7249267-7250539	WT_dir	GTL1-2_dir	OK	9.98253	3.80697	-1.39076	3.44648	5e-05	0.00309365
AT2G30520	AT2G30520	2:13002741-13005600	WT_dir	GTL1-2_dir	OK	2.40986	0.917903	-1.39253	3.48005	5e-05	0.00309365
AT4G30120	AT4G30120	4:14730400-14733510	WT_dir	GTL1-2_dir	OK	17.3221	6.59546	-1.39307	4.39156	5e-05	0.00309365
AT1G67750	AT1G67750	1:25401587-25403503	WT_dir	GTL1-2_dir	OK	7.57677	2.88082	-1.3951	3.27506	5e-05	0.00309365
AT2G21550	AT2G21550	2:9227208-9230189	WT_dir	GTL1-2_dir	OK	20.0088	7.59609	-1.39731	4.37305	5e-05	0.00309365
AT4G29740	AT4G29740	4:14566264-14569332	WT_dir	GTL1-2_dir	OK	6.57171	2.49206	-1.39893	3.32603	0.0001	0.00539889
AT5G13750	AT5G13750	5:4438199-4441579	WT_dir	GTL1-2_dir	OK	6.57543	2.49219	-1.39967	3.00657	0.00025	0.0112011
AT5G13910	AT5G13910	5:4482449-4483085	WT_dir	GTL1-2_dir	OK	9.33902	3.53949	-1.39973	3.43069	0.0001	0.00539889
AT1G72870	AT1G72870	1:27421022-27423184	WT_dir	GTL1-2_dir	OK	6.956	2.63534	-1.40027	3.83251	5e-05	0.00309365
AT2G44460	AT2G44460	2:18346438-18349966	WT_dir	GTL1-2_dir	OK	9.68791	3.66807	-1.40116	4.28343	5e-05	0.00309365
AT3G04770	AT3G04770	3:1309293-1310887	WT_dir	GTL1-2_dir	OK	16.3936	6.20484	-1.40167	4.06769	5e-05	0.00309365
AT5G64380	AT5G64380	5:25741248-25743198	WT_dir	GTL1-2_dir	OK	0.61767	0.232096	-1.41211	2.14302	0.0084	0.119851
AT1G21550	AT1G21550	1:7553100-7553876	WT_dir	GTL1-2_dir	OK	6.21772	2.33507	-1.41292	3.87404	5e-05	0.00309365
AT1G77630	AT1G77630	1:29173456-29175530	WT_dir	GTL1-2_dir	OK	0.693152	0.260203	-1.41354	2.92176	0.0002	0.00932536
AT2G41290	AT2G41290	2:17210427-17212959	WT_dir	GTL1-2_dir	OK	4.92576	1.84513	-1.41662	3.93859	5e-05	0.00309365
AT3G61270	AT3G61270	3:22678150-22680379	WT_dir	GTL1-2_dir	OK	77.9472	29.1968	-1.41669	4.90866	5e-05	0.00309365
AT4G03450	AT4G03450	4:1529445-1531780	WT_dir	GTL1-2_dir	OK	25.0234	9.36821	-1.41743	4.68431	5e-05	0.00309365
AT5G07090	AT5G07090	5:2202379-2204078	WT_dir	GTL1-2_dir	OK	1.46479	0.548085	-1.41823	2.3331	0.00235	0.052706
AT1G31970	AT1G31970	1:11479865-11482890	WT_dir	GTL1-2_dir	OK	8.88425	3.30997	-1.42443	3.54407	0.0002	0.00932536
AT2G39560	AT2G39560	2:16504845-16506008	WT_dir	GTL1-2_dir	OK	0.74863	0.276853	-1.43513	2.39036	0.00225	0.0512895
AT5G39030	AT5G39030	5:15620065-15622486	WT_dir	GTL1-2_dir	OK	7.58091	2.79549	-1.43927	4.31993	5e-05	0.00309365
AT1G22640	AT1G22640	1:8006194-8007428	WT_dir	GTL1-2_dir	OK	1.68941	0.622844	-1.43958	3.17699	0.00015	0.00732707
AT1G34060	AT1G34060	1:12396419-12398369	WT_dir	GTL1-2_dir	OK	7.95183	2.91664	-1.44698	3.73265	5e-05	0.00309365
AT2G32140	AT2G32140	2:13655626-13657175	WT_dir	GTL1-2_dir	OK	4.07274	1.48585	-1.45471	2.82604	0.00075	0.0247754
AT3G02555	AT3G02555	3:539638-541503	WT_dir	GTL1-2_dir	OK	2.05903	0.749913	-1.45717	3.71056	5e-05	0.00309365
AT3G44740	AT3G44740	3:16295969-16297805	WT_dir	GTL1-2_dir	OK	0.588074	0.213913	-1.45898	2.62579	0.0057	0.0939873
AT4G31910	AT4G31910	4:15441081-15443900	WT_dir	GTL1-2_dir	OK	3.00999	1.09422	-1.45985	2.48019	0.00235	0.052706
AT2G26290	AT2G26290	2:11192136-11194259	WT_dir	GTL1-2_dir	OK	48.9167	17.6681	-1.46918	5.13865	5e-05	0.00309365
AT5G26000	AT5G26000	5:9079504-9082384	WT_dir	GTL1-2_dir	OK	18.6566	6.73212	-1.47056	3.69695	5e-05	0.00309365
AT3G03130	AT3G03130	3:721290-723646	WT_dir	GTL1-2_dir	OK	8.07912	2.90987	-1.47324	3.75866	5e-05	0.00309365
AT4G16745	AT4G16745	4:9411839-9414897	WT_dir	GTL1-2_dir	OK	1.75351	0.63056	-1.47554	2.63822	0.00365	0.0695391
AT5G20830	AT5G20830	5:7050225-7055195	WT_dir	GTL1-2_dir	OK	19.1712	6.88471	-1.47748	2.27453	0.00315	0.0644213
AT5G52420	AT5G52420	5:21281772-21285271	WT_dir	GTL1-2_dir	OK	10.2622	3.67873	-1.48006	3.50418	5e-05	0.00309365
AT1G74650	AT1G74650	1:28041190-28042995	WT_dir	GTL1-2_dir	OK	6.18896	2.20959	-1.48592	2.68758	0.0006	0.0214569
AT2G22660	AT2G22660	2:9627407-9631081	WT_dir	GTL1-2_dir	OK	1.33122	0.475047	-1.48661	2.46549	0.00225	0.0512895
AT3G49990	AT3G49990	3:18532322-18534274	WT_dir	GTL1-2_dir	OK	1.30146	0.462801	-1.49167	2.85019	0.0008	0.0258574
AT3G56710	AT3G56710	3:21006749-21007565	WT_dir	GTL1-2_dir	OK	3.16331	1.12257	-1.49463	3.35268	5e-05	0.00309365
AT3G59940	AT3G59940	3:22142899-22147691	WT_dir	GTL1-2_dir	OK	0.969209	0.343079	-1.49827	2.22849	0.00645	0.102248
AT3G15578	AT3G15578	3:5273690-5273873	WT_dir	GTL1-2_dir	OK	1.3333	0.466804	-1.51411	2.88763	0.00045	0.0172648
AT4G31550	AT4G31550	4:15289946-15291539	WT_dir	GTL1-2_dir	OK	0.702281	0.245532	-1.51614	2.21747	0.0099	0.132886
AT2G37150	AT2G37150	2:15603580-15608454	WT_dir	GTL1-2_dir	OK	1.55794	0.53986	-1.52898	2.50243	0.00145	0.038502
AT4G14370	AT4G14370	4:8279640-8283263	WT_dir	GTL1-2_dir	OK	13.1495	4.54567	-1.53245	4.02749	5e-05	0.00309365
AT5G15500	AT5G15500	5:5031675-5033500	WT_dir	GTL1-2_dir	OK	2.82289	0.965224	-1.54824	3.08189	0.0002	0.00932536
AT3G56570	AT3G56570	3:20958659-20961137	WT_dir	GTL1-2_dir	OK	8.32885	2.83712	-1.55369	3.67393	5e-05	0.00309365
AT5G62350	AT5G62350	5:25037425-25038362	WT_dir	GTL1-2_dir	OK	3.88817	1.32218	-1.55617	2.85279	0.00045	0.0172648
AT1G15380	AT1G15380	1:5290744-5292535	WT_dir	GTL1-2_dir	OK	1.22255	0.415384	-1.55738	2.92759	0.00105	0.0307275
AT1G29090	AT1G29090	1:10162982-10164452	WT_dir	GTL1-2_dir	OK	3.26936	1.11022	-1.55816	3.11726	0.0001	0.00539889
AT1G32350	AT1G32350	1:11666976-11668690	WT_dir	GTL1-2_dir	OK	7.28725	2.46655	-1.56288	4.53124	5e-05	0.00309365
AT2G01170	AT2G01170	2:102193-104549	WT_dir	GTL1-2_dir	OK	0.915888	0.307342	-1.57533	3.25431	0.00095	0.0290667
AT4G11210	AT4G11210	4:6832690-6833245	WT_dir	GTL1-2_dir	OK	4.4118	1.47956	-1.5762	3.28999	0.00085	0.0269813
AT4G28040	AT4G28040	4:13940345-13943732	WT_dir	GTL1-2_dir	OK	1.95635	0.65388	-1.58106	3.26983	5e-05	0.00309365
AT5G01730	AT5G01730	5:272831-277561	WT_dir	GTL1-2_dir	OK	3.17837	1.05587	-1.58986	3.26066	0.0001	0.00539889
AT5G28830	AT5G28830	5:10856790-10858668	WT_dir	GTL1-2_dir	OK	2.07392	0.687639	-1.59263	3.30387	5e-05	0.00309365
AT5G39840	AT5G39840	5:15946768-15949186	WT_dir	GTL1-2_dir	OK	6.57942	2.17779	-1.5951	4.08736	5e-05	0.00309365
AT2G22590	AT2G22590	2:9592995-9594535	WT_dir	GTL1-2_dir	OK	12.3458	4.08479	-1.59569	4.65373	5e-05	0.00309365
AT5G63140	AT5G63140	5:25328118-25329799	WT_dir	GTL1-2_dir	OK	2.12476	0.701453	-1.59888	2.94291	0.00045	0.0172648
AT3G54880	AT3G54880	3:20336855-20338522	WT_dir	GTL1-2_dir	OK	1.35576	0.445845	-1.60448	2.36272	0.0036	0.0692636
AT5G46830	AT5G46830	5:19002718-19004254	WT_dir	GTL1-2_dir	OK	102.234	33.4278	-1.61276	5.3312	5e-05	0.00309365
AT1G02370	AT1G02370	1:474499-476511	WT_dir	GTL1-2_dir	OK	0.574841	0.187924	-1.61302	2.20404	0.00445	0.0795693
AT1G02870	AT1G02870	1:635143-638677	WT_dir	GTL1-2_dir	OK	1.51753	0.495738	-1.61407	2.4602	0.0028	0.0595764
AT1G61930	AT1G61930	1:22893100-22893976	WT_dir	GTL1-2_dir	OK	0.901332	0.294039	-1.61605	2.71483	0.0012	0.0338466
AT3G02940	AT3G02940	3:661872-664006	WT_dir	GTL1-2_dir	OK	6.42371	2.09539	-1.61619	4.10816	5e-05	0.00309365
AT1G19540	AT1G19540	1:6765666-6767341	WT_dir	GTL1-2_dir	OK	2.45566	0.796046	-1.62518	3.75754	5e-05	0.00309365
AT2G39310	AT2G39310	2:16414072-16416815	WT_dir	GTL1-2_dir	OK	1.23782	0.399731	-1.6307	2.68274	0.0028	0.0595764
AT2G45040	AT2G45040	2:18577649-18578914	WT_dir	GTL1-2_dir	OK	1.70859	0.550503	-1.63398	2.69697	0.0014	0.0376359
AT5G46580	AT5G46580	5:18897444-18899645	WT_dir	GTL1-2_dir	OK	7.28676	2.34733	-1.63426	2.78122	0.0005	0.0186686
AT1G08610	AT1G08610	1:2733656-2735819	WT_dir	GTL1-2_dir	OK	15.3062	4.92202	-1.63679	4.25228	5e-05	0.00309365
AT1G60750	AT1G60750	1:22362292-22363854	WT_dir	GTL1-2_dir	OK	5.08106	1.63257	-1.63799	4.84495	5e-05	0.00309365
AT1G67120	AT1G67120	1:25069561-25095526	WT_dir	GTL1-2_dir	OK	19.2857	6.18265	-1.64123	3.89695	5e-05	0.00309365
AT3G55280	AT3G55280	3:20500334-20501709	WT_dir	GTL1-2_dir	OK	2.66862	0.850783	-1.64923	2.81629	0.0016	0.0411942
AT5G48590	AT5G48590	5:19695928-19699947	WT_dir	GTL1-2_dir	OK	5.32977	1.69853	-1.64979	3.08501	0.0003	0.0127664
AT1G07330	AT1G07330	1:2251130-2253585	WT_dir	GTL1-2_dir	OK	0.554483	0.174202	-1.67038	2.32608	0.00585	0.0957317
AT2G24980	AT2G24980	2:10622452-10624132	WT_dir	GTL1-2_dir	OK	1.28402	0.402081	-1.67511	2.92039	0.0007	0.0236447
AT2G29720	AT2G29720	2:12700400-12702341	WT_dir	GTL1-2_dir	OK	21.0383	6.58055	-1.67673	5.33866	5e-05	0.00309365
AT2G41480	AT2G41480	2:17296811-17298731	WT_dir	GTL1-2_dir	OK	1.6476	0.510489	-1.69042	3.29505	5e-05	0.00309365
AT3G18035	AT3G18035	3:6169089-6171724	WT_dir	GTL1-2_dir	OK	0.84819	0.262579	-1.69164	2.48401	0.00805	0.117085
AT3G20100	AT3G20100	3:7018994-7020901	WT_dir	GTL1-2_dir	OK	4.71055	1.45663	-1.69326	2.28754	0.00455	0.0804714
AT5G27930	AT5G27930	5:9958089-9961264	WT_dir	GTL1-2_dir	OK	2.91024	0.883548	-1.71976	2.76878	0.0007	0.0236447
AT5G55090	AT5G55090	5:22356851-22358198	WT_dir	GTL1-2_dir	OK	6.68538	2.02854	-1.72057	4.3394	5e-05	0.00309365
AT3G18110	AT3G18110	3:6204841-6209691	WT_dir	GTL1-2_dir	OK	3.37201	1.02247	-1.72155	3.34587	5e-05	0.00309365
AT3G47090	AT3G47090	3:17341511-17344645	WT_dir	GTL1-2_dir	OK	4.9025	1.48498	-1.72307	2.59003	0.0015	0.0394534
AT4G15960	AT4G15960	4:9045623-9047449	WT_dir	GTL1-2_dir	OK	1.56799	0.468635	-1.74238	3.17581	0.0002	0.00932536
AT4G22214	AT4G22214	4:11755309-11756195	WT_dir	GTL1-2_dir	OK	1.94129	0.576124	-1.75257	3.18791	0.00035	0.0144523
AT5G39610	AT5G39610	5:15858399-15859788	WT_dir	GTL1-2_dir	OK	4.42662	1.31161	-1.75487	3.95326	5e-05	0.00309365
AT2G31530	AT2G31530	2:13427010-13430465	WT_dir	GTL1-2_dir	OK	1.459	0.429868	-1.76302	3.11858	0.0003	0.0127664
AT2G39040	AT2G39040	2:16299350-16301227	WT_dir	GTL1-2_dir	OK	3.58357	1.04937	-1.77187	3.8499	5e-05	0.00309365
AT5G27360	AT5G27360	5:9657025-9662559	WT_dir	GTL1-2_dir	OK	2.28658	0.662199	-1.78785	3.93233	5e-05	0.00309365
AT4G37890	AT4G37890	4:17812735-17815095	WT_dir	GTL1-2_dir	OK	2.15358	0.623503	-1.78827	3.0123	0.00085	0.0269813
AT4G33300	AT4G33300	4:16049572-16056526	WT_dir	GTL1-2_dir	OK	1.62423	0.469133	-1.79169	2.67386	0.001	0.0297557
AT5G40240	AT5G40240	5:16082124-16084810	WT_dir	GTL1-2_dir	OK	3.56961	1.02881	-1.79479	4.90307	5e-05	0.00309365
AT1G04990	AT1G04990	1:1419079-1421789	WT_dir	GTL1-2_dir	OK	0.983252	0.283212	-1.79568	2.16548	0.0082	0.118209
AT2G41730	AT2G41730	2:17409462-17409937	WT_dir	GTL1-2_dir	OK	1.423	0.405521	-1.81108	3.50289	5e-05	0.00309365
AT1G14390	AT1G14390	1:4924276-4926794	WT_dir	GTL1-2_dir	OK	1.84189	0.523346	-1.81535	2.37496	0.0048	0.0837529
AT1G70850	AT1G70850	1:26714865-26716829	WT_dir	GTL1-2_dir	OK	5.76576	1.61841	-1.83293	4.04938	5e-05	0.00309365
AT1G12020	AT1G12020	1:4062461-4063337	WT_dir	GTL1-2_dir	OK	3.01351	0.845183	-1.83411	2.5105	0.0065	0.102248
AT1G53310	AT1G53310	1:19884026-19888369	WT_dir	GTL1-2_dir	OK	1.15844	0.32282	-1.84338	3.07348	0.0004	0.0159754
AT3G60540	AT3G60540	3:22374962-22375865	WT_dir	GTL1-2_dir	OK	3.37502	0.937258	-1.84838	4.34543	5e-05	0.00309365
AT5G58370	AT5G58370	5:23593116-23596026	WT_dir	GTL1-2_dir	OK	57.782	15.6881	-1.88095	6.74001	5e-05	0.00309365
AT5G42310	AT5G42310	5:16915782-16921245	WT_dir	GTL1-2_dir	OK	1.15365	0.310467	-1.8937	2.93342	0.00045	0.0172648
AT5G59530	AT5G59530	5:23994169-23995734	WT_dir	GTL1-2_dir	OK	2.73988	0.72925	-1.90963	3.95084	5e-05	0.00309365
AT3G48450	AT3G48450	3:17944028-17944888	WT_dir	GTL1-2_dir	OK	1.10909	0.291485	-1.92789	2.28986	0.0093	0.128278
AT5G05500	AT5G05500	5:1629666-1630396	WT_dir	GTL1-2_dir	OK	1.52398	0.39788	-1.93744	3.0736	0.00035	0.0144523
AT5G11600	AT5G11600	5:3733653-3735099	WT_dir	GTL1-2_dir	OK	3.15941	0.824196	-1.9386	3.23925	0.0006	0.0214569
AT1G15930	AT1G15930	1:5471399-5473014	WT_dir	GTL1-2_dir	OK	5.01962	1.30485	-1.94369	4.91614	5e-05	0.00309365
AT1G36310	AT1G36310	1:13669440-13671156	WT_dir	GTL1-2_dir	OK	1.4387	0.373191	-1.94678	3.12351	0.00045	0.0172648
AT2G15320	AT2G15320	2:6666315-6667704	WT_dir	GTL1-2_dir	OK	1.33607	0.345051	-1.95312	2.36246	0.0059	0.0962268
AT2G18260	AT2G18260	2:7942152-7943388	WT_dir	GTL1-2_dir	OK	0.682989	0.175777	-1.95811	2.50378	0.00675	0.105078
AT3G05370	AT3G05370	3:1536013-1538719	WT_dir	GTL1-2_dir	OK	8.89525	2.25602	-1.97925	5.69505	5e-05	0.00309365
AT2G01021	AT2G01021	2:6570-6672	WT_dir	GTL1-2_dir	OK	0.866183	0.218699	-1.98573	2.32514	0.0076	0.113158
AT3G53280	AT3G53280	3:19755703-19757613	WT_dir	GTL1-2_dir	OK	3.363	0.832867	-2.01359	3.7646	5e-05	0.00309365
AT5G14120	AT5G14120	5:4555948-4560067	WT_dir	GTL1-2_dir	OK	0.646633	0.158507	-2.0284	2.4449	0.00545	0.0910201
AT5G21160	AT5G21160	5:7198740-7204097	WT_dir	GTL1-2_dir	OK	50.1124	12.2596	-2.03125	6.96333	5e-05	0.00309365
AT1G26960	AT1G26960	1:9355919-9357460	WT_dir	GTL1-2_dir	OK	10.9388	2.66663	-2.03636	5.51717	5e-05	0.00309365
AT3G57150	AT3G57150	3:21153972-21156009	WT_dir	GTL1-2_dir	OK	10.082	2.4366	-2.04884	8.36495	5e-05	0.00309365
AT5G17000	AT5G17000	5:5584800-5587063	WT_dir	GTL1-2_dir	OK	38.5163	9.29515	-2.05092	6.42058	5e-05	0.00309365
AT1G26945	AT1G26945	1:9351453-9352761	WT_dir	GTL1-2_dir	OK	2.33376	0.55851	-2.063	3.06947	0.00065	0.0227034
AT1G47960	AT1G47960	1:17681156-17683629	WT_dir	GTL1-2_dir	OK	1.83941	0.438837	-2.06749	3.41595	0.0001	0.00539889
AT3G25250	AT3G25250	3:9195502-9197124	WT_dir	GTL1-2_dir	OK	2.05424	0.487592	-2.07486	3.60013	5e-05	0.00309365
AT3G47430	AT3G47430	3:17480602-17481792	WT_dir	GTL1-2_dir	OK	27.717	6.57755	-2.07515	6.98639	5e-05	0.00309365
AT4G38080	AT4G38080	4:17882963-17883612	WT_dir	GTL1-2_dir	OK	1.64487	0.370677	-2.14974	2.33609	0.0087	0.122961
AT5G57090	AT5G57090	5:23100692-23104735	WT_dir	GTL1-2_dir	OK	4.1147	0.917962	-2.16428	3.21199	0.00095	0.0290667
AT1G17090	AT1G17090	1:5842215-5844283	WT_dir	GTL1-2_dir	OK	66.4964	14.5618	-2.19108	7.18581	5e-05	0.00309365
AT1G24530	AT1G24530	1:8693226-8694705	WT_dir	GTL1-2_dir	OK	0.898092	0.193905	-2.21151	2.94235	0.00125	0.034655
AT3G14600	AT3G14600	3:4910696-4912173	WT_dir	GTL1-2_dir	OK	178.298	36.8436	-2.27481	7.51243	5e-05	0.00309365
AT3G20362	AT3G20362	3:7103816-7104250	WT_dir	GTL1-2_dir	OK	6.69518	1.376	-2.28264	5.19911	5e-05	0.00309365
AT5G04740	AT5G04740	5:1368541-1371480	WT_dir	GTL1-2_dir	OK	4.64071	0.9521	-2.28516	2.67536	0.00165	0.0420923
AT5G01330	AT5G01330	5:132318-134862	WT_dir	GTL1-2_dir	OK	2.58492	0.523173	-2.30476	3.47182	0.0001	0.00539889
AT1G51470	AT1G51470	1:19087412-19090414	WT_dir	GTL1-2_dir	OK	4.88322	0.97906	-2.31836	3.67719	5e-05	0.00309365
AT2G42570	AT2G42570	2:17717366-17720080	WT_dir	GTL1-2_dir	OK	0.64385	0.12883	-2.32125	3.11375	0.00105	0.0307275
AT3G01570	AT3G01570	3:221938-222827	WT_dir	GTL1-2_dir	OK	305.072	60.7986	-2.32704	7.99342	5e-05	0.00309365
AT4G08040	AT4G08040	4:4887111-4888939	WT_dir	GTL1-2_dir	OK	2.27195	0.452598	-2.32763	3.84783	5e-05	0.00309365
AT1G52342	AT1G52342	1:19492254-19492769	WT_dir	GTL1-2_dir	OK	2.01793	0.400998	-2.3312	3.50571	0.0001	0.00539889
AT2G22510	AT2G22510	2:9569025-9569758	WT_dir	GTL1-2_dir	OK	4.70307	0.933952	-2.33218	2.50903	0.0059	0.0962268
AT3G54510	AT3G54510	3:20180291-20183509	WT_dir	GTL1-2_dir	OK	3.98576	0.788665	-2.33737	5.10868	5e-05	0.00309365
AT1G13970	AT1G13970	1:4779522-4782542	WT_dir	GTL1-2_dir	OK	4.32524	0.844097	-2.3573	4.18787	5e-05	0.00309365
AT1G25260	AT1G25260	1:8853958-8855872	WT_dir	GTL1-2_dir	OK	4.32199	0.839111	-2.36476	4.53376	5e-05	0.00309365
AT2G32610	AT2G32610	2:13836233-13839513	WT_dir	GTL1-2_dir	OK	1.72458	0.332407	-2.37522	3.88874	0.00015	0.00732707
AT5G09510	AT5G09510	5:2955112-2956673	WT_dir	GTL1-2_dir	OK	0.520469	0.0998012	-2.38268	2.48466	0.0075	0.112442
AT5G15700	AT5G15700	5:5115299-5121840	WT_dir	GTL1-2_dir	OK	2.04071	0.389115	-2.3908	3.12652	0.0018	0.0447474
AT1G07870	AT1G07870	1:2428772-2432057	WT_dir	GTL1-2_dir	OK	3.42295	0.6473	-2.40273	4.27258	0.0005	0.0186686
AT1G10480	AT1G10480	1:3449690-3451226	WT_dir	GTL1-2_dir	OK	0.534071	0.100839	-2.40498	2.73064	0.0043	0.077671
AT1G15480	AT1G15480	1:5318010-5320594	WT_dir	GTL1-2_dir	OK	40.0992	7.53227	-2.41242	7.56033	5e-05	0.00309365
AT1G22160	AT1G22160	1:7823148-7823971	WT_dir	GTL1-2_dir	OK	0.891718	0.167308	-2.41408	3.26159	0.0006	0.0214569
AT2G33855	AT2G33855	2:14324308-14325192	WT_dir	GTL1-2_dir	OK	0.647239	0.118847	-2.4452	2.4992	0.00785	0.115469
AT3G21480	AT3G21480	3:7567729-7572161	WT_dir	GTL1-2_dir	OK	55.5552	10.12	-2.45671	7.60817	5e-05	0.00309365
AT5G45820	AT5G45820	5:18586979-18588543	WT_dir	GTL1-2_dir	OK	1.26991	0.222538	-2.5126	2.92913	0.0032	0.0649667
AT3G49940	AT3G49940	3:18514342-18515475	WT_dir	GTL1-2_dir	OK	5.09869	0.866258	-2.55726	3.03845	0.003	0.0623348
AT4G13460	AT4G13460	4:7824033-7827004	WT_dir	GTL1-2_dir	OK	2.04408	0.34648	-2.56061	4.31802	5e-05	0.00309365
AT5G09820	AT5G09820	5:3055778-3057447	WT_dir	GTL1-2_dir	OK	6.23797	1.04563	-2.5767	6.72242	5e-05	0.00309365
AT1G21110	AT1G21110	1:7389980-7391553	WT_dir	GTL1-2_dir	OK	2.16665	0.360029	-2.58928	3.31171	0.00555	0.0921376
AT2G19740	AT2G19740	2:8513512-8514519	WT_dir	GTL1-2_dir	OK	20.8979	3.46893	-2.59079	6.06332	5e-05	0.00309365
AT3G62530	AT3G62530	3:23132137-23133298	WT_dir	GTL1-2_dir	OK	2.95572	0.488312	-2.59763	4.83114	5e-05	0.00309365
AT5G44380	AT5G44380	5:17878721-17881440	WT_dir	GTL1-2_dir	OK	1.19312	0.192552	-2.63142	3.12112	0.00145	0.038502
AT3G05400	AT3G05400	3:1549585-1554176	WT_dir	GTL1-2_dir	OK	4.16322	0.659301	-2.65869	5.20595	5e-05	0.00309365
AT3G20680	AT3G20680	3:7229406-7231194	WT_dir	GTL1-2_dir	OK	12.6215	1.85494	-2.76644	3.04092	0.00425	0.0770535
AT5G37500	AT5G37500	5:14889691-14895214	WT_dir	GTL1-2_dir	OK	0.947833	0.13414	-2.82089	2.85755	0.00795	0.115977
AT1G33790	AT1G33790	1:12256663-12260605	WT_dir	GTL1-2_dir	OK	0.714892	0.0995116	-2.84479	2.74293	0.00665	0.103853
AT2G44370	AT2G44370	2:18321993-18323121	WT_dir	GTL1-2_dir	OK	2.66866	0.368337	-2.85702	4.32948	5e-05	0.00309365
AT3G03470	AT3G03470	3:824551-826437	WT_dir	GTL1-2_dir	OK	1.93496	0.244723	-2.98308	3.94179	0.00035	0.0144523
AT5G18650	AT5G18650	5:6217911-6220702	WT_dir	GTL1-2_dir	OK	2.17151	0.268289	-3.01684	4.26976	0.00015	0.00732707
AT5G51160	AT5G51160	5:20792210-20795399	WT_dir	GTL1-2_dir	OK	8.11565	0.993307	-3.03039	6.56013	5e-05	0.00309365
AT5G58620	AT5G58620	5:23693339-23697452	WT_dir	GTL1-2_dir	OK	5.06093	0.618336	-3.03294	3.88392	0.00015	0.00732707
AT3G25790	AT3G25790	3:9413126-9415003	WT_dir	GTL1-2_dir	OK	0.88558	0.104087	-3.08883	3.17705	0.0076	0.113158
AT4G24700	AT4G24700	4:12744621-12745313	WT_dir	GTL1-2_dir	OK	25.5545	2.88494	-3.14696	9.25151	5e-05	0.00309365
AT5G53900	AT5G53900	5:21880618-21883416	WT_dir	GTL1-2_dir	OK	4.2178	0.44717	-3.23759	3.8774	0.00195	0.0469784
AT5G62430	AT5G62430	5:25069092-25070934	WT_dir	GTL1-2_dir	OK	3.48847	0.35274	-3.30591	5.5253	5e-05	0.00309365
AT1G61360	AT1G61360	1:22637727-22641825	WT_dir	GTL1-2_dir	OK	4.51937	0.422704	-3.4184	6.0119	5e-05	0.00309365
AT1G72040	AT1G72040	1:27110864-27114342	WT_dir	GTL1-2_dir	OK	8.47473	0.764393	-3.47078	5.94793	5e-05	0.00309365
AT3G25010	AT3G25010	3:9110102-9112748	WT_dir	GTL1-2_dir	OK	2.00875	0.169136	-3.57004	4.30649	0.0007	0.0236447
AT4G22710	AT4G22710	4:11934968-11936755	WT_dir	GTL1-2_dir	OK	1.24736	0.104484	-3.57753	3.36168	0.0057	0.0939873
AT1G49010	AT1G49010	1:18132644-18133925	WT_dir	GTL1-2_dir	OK	1.44968	0.109603	-3.72538	3.67176	0.0018	0.0447474
AT1G50420	AT1G50420	1:18677925-18680117	WT_dir	GTL1-2_dir	OK	1.0058	0.0700523	-3.84376	3.91833	0.0044	0.0787475
AT3G25110	AT3G25110	3:9146270-9148486	WT_dir	GTL1-2_dir	OK	1.90196	0.128253	-3.89042	4.27724	0.0004	0.0159754
AT1G21980	AT1G21980	1:7734738-7738661	WT_dir	GTL1-2_dir	OK	8.26408	0.290353	-4.83098	10.5928	5e-05	0.00309365
AT1G76530	AT1G76530	1:28718212-28722521	WT_dir	GTL1-2_dir	OK	10.5499	0.27456	-5.26396	5.31937	0.0012	0.0338466
AT5G52010	AT5G52010	5:21121482-21122985	WT_dir	GTL1-2_dir	OK	10.457	0.266645	-5.2934	10.1048	5e-05	0.00309365

## Sheet: GO term up-regulated genes
	AgriGo (resource TAIR10)
				gtl1-2 (678 genes)	WT (28397 genes)
	GO term	Ontology	Description	Number in input list	Number in BG/Ref	p-value	FDR
	GO:0001510	P	RNA methylation	33	185	1.4e-17	5.4e-14
	GO:0009451	P	RNA modification	47	418	3.6e-17	6.9e-14
	GO:0009220	P	pyrimidine ribonucleotide biosynthetic process	25	140	1.2e-13	1.5e-10
	GO:0009218	P	pyrimidine ribonucleotide metabolic process	25	147	3.1e-13	3e-10
	GO:0006221	P	pyrimidine nucleotide biosynthetic process	25	150	4.7e-13	3.6e-10
	GO:0006220	P	pyrimidine nucleotide metabolic process	25	154	7.9e-13	5e-10
	GO:0016070	P	RNA metabolic process	153	3734	2.4e-11	1.3e-08
	GO:0006807	P	nitrogen compound metabolic process	208	5675	4.3e-11	2.1e-08
	GO:0009165	P	nucleotide biosynthetic process	33	336	5.4e-11	2.3e-08
	GO:0042254	P	ribosome biogenesis	37	437	1.8e-10	7e-08
	GO:0019375	P	galactolipid biosynthetic process	18	99	2.5e-10	8.8e-08
	GO:0019374	P	galactolipid metabolic process	18	100	2.9e-10	9.3e-08
	GO:0022613	P	ribonucleoprotein complex biogenesis	37	447	3.3e-10	9.7e-08
	GO:0009247	P	glycolipid biosynthetic process	18	107	7.6e-10	2.1e-07
	GO:0006139	P	nucleobase, nucleoside, nucleotide and nucleic acid metabolic process	178	4798	8.7e-10	2.2e-07
	GO:0009260	P	ribonucleotide biosynthetic process	25	229	1.7e-09	4e-07
	GO:0006664	P	glycolipid metabolic process	18	116	2.4e-09	5.4e-07
	GO:0009744	P	response to sucrose stimulus	23	210	7e-09	1.5e-06
	GO:0034285	P	response to disaccharide stimulus	23	213	8.9e-09	1.8e-06
	GO:0006730	P	one-carbon metabolic process	39	578	2.3e-08	4.4e-06
	GO:0043414	P	macromolecule methylation	37	540	3.6e-08	6.7e-06
	GO:0009750	P	response to fructose stimulus	18	144	5e-08	8.6e-06
	GO:0032259	P	methylation	37	548	5.2e-08	8.6e-06
	GO:0046467	P	membrane lipid biosynthetic process	18	149	7.9e-08	1.3e-05
	GO:0034284	P	response to monosaccharide stimulus	19	170	1.1e-07	1.6e-05
	GO:0009746	P	response to hexose stimulus	19	170	1.1e-07	1.6e-05
	GO:0009117	P	nucleotide metabolic process	41	685	2.1e-07	3e-05
	GO:0006753	P	nucleoside phosphate metabolic process	41	687	2.3e-07	3.2e-05
	GO:0033365	P	protein localization in organelle	23	272	5.3e-07	7e-05
	GO:0046483	P	heterocycle metabolic process	52	1023	6.5e-07	8.4e-05
	GO:0006606	P	protein import into nucleus	17	156	6.8e-07	8.4e-05
	GO:0050896	P	response to stimulus	205	6292	7.8e-07	9e-05
	GO:0051170	P	nuclear import	17	158	8e-07	9e-05
	GO:0009259	P	ribonucleotide metabolic process	25	323	7.8e-07	9e-05
	GO:0044281	P	small molecule metabolic process	144	4065	8.9e-07	9.2e-05
	GO:0034504	P	protein localization in nucleus	17	159	8.7e-07	9.2e-05
	GO:0055086	P	nucleobase, nucleoside and nucleotide metabolic process	41	726	8.9e-07	9.2e-05
	GO:0006643	P	membrane lipid metabolic process	18	179	9.4e-07	9.5e-05
	GO:0009739	P	response to gibberellin stimulus	17	166	1.5e-06	0.00015
	GO:0042221	P	response to chemical stimulus	140	3978	1.9e-06	0.00018
	GO:0016036	P	cellular response to phosphate starvation	17	169	1.9e-06	0.00018
	GO:0051169	P	nuclear transport	19	213	2.5e-06	0.00022
	GO:0006913	P	nucleocytoplasmic transport	19	213	2.5e-06	0.00022
	GO:0009987	P	cellular process	401	14419	7.7e-06	0.00067
	GO:0009743	P	response to carbohydrate stimulus	40	812	2.6e-05	0.0022
	GO:0044249	P	cellular biosynthetic process	233	7737	3.1e-05	0.0026
	GO:0010033	P	response to organic substance	99	2754	3.7e-05	0.003
	GO:0009267	P	cellular response to starvation	22	336	4e-05	0.0032
	GO:0031667	P	response to nutrient levels	23	367	5.1e-05	0.004
	GO:0017038	P	protein import	23	368	5.3e-05	0.0041
	GO:0042594	P	response to starvation	22	344	5.6e-05	0.0041
	GO:0009058	P	biosynthetic process	237	7962	5.6e-05	0.0041
	GO:0009725	P	response to hormone stimulus	57	1375	6.3e-05	0.0046
	GO:0031669	P	cellular response to nutrient levels	22	350	7.1e-05	0.0051
	GO:0009733	P	response to auxin stimulus	25	431	8e-05	0.0056
	GO:0009991	P	response to extracellular stimulus	24	406	8.4e-05	0.0058
	GO:0006355	P	regulation of transcription, DNA-dependent	86	2372	9.6e-05	0.0065
	GO:0045449	P	regulation of transcription	86	2376	0.0001	0.0065
	GO:0006350	P	transcription	93	2620	0.0001	0.0065
	GO:0006351	P	transcription, DNA-dependent	93	2618	9.9e-05	0.0065
	GO:0032774	P	RNA biosynthetic process	93	2621	0.0001	0.0065
	GO:0034470	P	ncRNA processing	23	387	0.00011	0.0067
	GO:0031668	P	cellular response to extracellular stimulus	23	388	0.00011	0.0069
	GO:0071496	P	cellular response to external stimulus	23	389	0.00012	0.007
	GO:0051252	P	regulation of RNA metabolic process	86	2388	0.00012	0.0071
	GO:0006364	P	rRNA processing	20	324	0.00019	0.011
	GO:0016072	P	rRNA metabolic process	20	325	0.0002	0.011
	GO:0044237	P	cellular metabolic process	321	11509	0.0002	0.011
	GO:0016556	P	mRNA modification	10	101	0.00027	0.015
	GO:0010556	P	regulation of macromolecule biosynthetic process	87	2491	0.00029	0.016
	GO:0019219	P	regulation of nucleobase, nucleoside, nucleotide and nucleic acid metabolic process	87	2496	0.00031	0.017
	GO:0008152	P	metabolic process	370	13633	0.00036	0.019
	GO:0034660	P	ncRNA metabolic process	25	481	0.00039	0.02
	GO:0009719	P	response to endogenous stimulus	61	1615	0.00039	0.02
	GO:0051171	P	regulation of nitrogen compound metabolic process	87	2517	0.0004	0.021
	GO:0009646	P	response to absence of light	6	37	0.00046	0.023
	GO:0010468	P	regulation of gene expression	91	2695	0.00061	0.03
	GO:0031326	P	regulation of cellular biosynthetic process	89	2631	0.00067	0.033
	GO:0009889	P	regulation of biosynthetic process	89	2634	0.00069	0.033
	GO:0010467	P	gene expression	146	4766	0.00085	0.041
	GO:0009658	P	chloroplast organization	15	237	0.00091	0.043
	GO:0009657	P	plastid organization	21	398	0.00093	0.043
	GO:0003735	F	structural constituent of ribosome	27	411	5.3e-06	0.0021
	GO:0005198	F	structural molecule activity	32	549	7.7e-06	0.0021
	GO:0003677	F	DNA binding	86	2399	0.00014	0.026
	GO:0003700	F	transcription factor activity	64	1682	0.00023	0.026
	GO:0030528	F	transcription regulator activity	66	1740	0.0002	0.026
	GO:0022626	C	cytosolic ribosome	29	308	1.9e-09	4.1e-07
	GO:0044445	C	cytosolic part	27	260	1e-09	4.1e-07
	GO:0043232	C	intracellular non-membrane-bounded organelle	58	1109	5.8e-08	6.1e-06
	GO:0043228	C	non-membrane-bounded organelle	58	1109	5.8e-08	6.1e-06
	GO:0022627	C	cytosolic small ribosomal subunit	15	106	1.5e-07	1.3e-05
	GO:0033279	C	ribosomal subunit	26	319	1.9e-07	1.3e-05
	GO:0005730	C	nucleolus	23	303	2.9e-06	0.00018
	GO:0015935	C	small ribosomal subunit	15	140	3.7e-06	0.00019
	GO:0005840	C	ribosome	29	484	1.3e-05	0.00059
	GO:0009536	C	plastid	133	4037	8.1e-05	0.0034
	GO:0042646	C	plastid nucleoid	6	28	0.00012	0.0046
	GO:0009507	C	chloroplast	129	3959	0.00017	0.0047
	GO:0030529	C	ribonucleoprotein complex	32	650	0.00016	0.0047
	GO:0000229	C	cytoplasmic chromosome	5	18	0.00016	0.0047
	GO:0009508	C	plastid chromosome	5	18	0.00016	0.0047
	GO:0031981	C	nuclear lumen	25	467	0.00026	0.0068
	GO:0022625	C	cytosolic large ribosomal subunit	11	123	0.00031	0.0077
	GO:0044464	C	cell part	570	22455	0.0005	0.011
	GO:0005623	C	cell	570	22455	0.0005	0.011
	GO:0009295	C	nucleoid	6	47	0.0014	0.03
	GO:0043229	C	intracellular organelle	457	17570	0.0015	0.03
	GO:0043226	C	organelle	457	17578	0.0016	0.03
	GO:0005622	C	intracellular	512	20042	0.0022	0.04
	GO:0044424	C	intracellular part	509	19957	0.0029	0.047
	GO:0070013	C	intracellular organelle lumen	27	622	0.0029	0.047
	GO:0043233	C	organelle lumen	27	622	0.0029	0.047

## Sheet: GO term down-regulated genes
	AgriGo (resource TAIR10)
				gtl1-2 (770 genes)	WT (28397 genes)
	GO term	Ontology	Description	Number in input list	Number in BG/Ref	p-value	FDR
	GO:0050896	P	response to stimulus	376	6292	6.7e-58	3e-54
	GO:0042221	P	response to chemical stimulus	288	3978	9.3e-57	2.1e-53
	GO:0006950	P	response to stress	272	4089	3.8e-46	5.7e-43
	GO:0010033	P	response to organic substance	207	2754	8.3e-41	9.3e-38
	GO:0006952	P	defense response	144	1653	7.9e-34	7.1e-31
	GO:0051707	P	response to other organism	130	1421	2.4e-32	1.8e-29
	GO:0009607	P	response to biotic stimulus	141	1687	2.4e-31	1.5e-28
	GO:0006725	P	cellular aromatic compound metabolic process	106	1022	2.1e-30	1.2e-27
	GO:0006810	P	transport	217	3577	6.1e-30	3e-27
	GO:0045087	P	innate immune response	100	930	8.2e-30	3.7e-27
	GO:0000041	P	transition metal ion transport	54	243	1.8e-29	7.3e-27
	GO:0051179	P	localization	224	3819	4.7e-29	1.8e-26
	GO:0051234	P	establishment of localization	217	3652	9.5e-29	3.3e-26
	GO:0010167	P	response to nitrate	49	199	1.4e-28	4.6e-26
	GO:0002376	P	immune system process	100	984	4.9e-28	1.4e-25
	GO:0006955	P	immune response	100	984	4.9e-28	1.4e-25
	GO:0015706	P	nitrate transport	48	207	5.1e-27	1.3e-24
	GO:0019438	P	aromatic compound biosynthetic process	80	680	3.3e-26	8.2e-24
	GO:0009814	P	defense response, incompatible interaction	71	536	4.6e-26	1.1e-23
	GO:0051704	P	multi-organism process	136	1820	9.2e-26	2.1e-23
	GO:0006811	P	ion transport	96	1019	1.1e-24	2.4e-22
	GO:0009719	P	response to endogenous stimulus	124	1615	2.1e-24	4.4e-22
	GO:0051716	P	cellular response to stimulus	155	2355	4.6e-24	8.9e-22
	GO:0015698	P	inorganic anion transport	49	266	1.1e-23	2e-21
	GO:0009620	P	response to fungus	65	499	1.4e-23	2.5e-21
	GO:0006820	P	anion transport	55	350	1.6e-23	2.8e-21
	GO:0050832	P	defense response to fungus	53	342	1.9e-22	3.1e-20
	GO:0030001	P	metal ion transport	65	576	1.4e-20	2.3e-18
	GO:0033554	P	cellular response to stress	109	1473	2.7e-20	4.2e-18
	GO:0009605	P	response to external stimulus	91	1087	3.3e-20	4.9e-18
	GO:0015849	P	organic acid transport	46	289	4.7e-20	6.8e-18
	GO:0009627	P	systemic acquired resistance	56	445	8e-20	1.1e-17
	GO:0006865	P	amino acid transport	44	266	8.4e-20	1.1e-17
	GO:0010035	P	response to inorganic substance	90	1086	1e-19	1.3e-17
	GO:0046942	P	carboxylic acid transport	45	283	1.3e-19	1.6e-17
	GO:0006575	P	cellular amino acid derivative metabolic process	71	714	1.4e-19	1.7e-17
	GO:0015837	P	amine transport	44	272	1.8e-19	2.1e-17
	GO:0009751	P	response to SA stimulus	57	470	1.8e-19	2.1e-17
	GO:0010106	P	cellular response to iron ion starvation	31	116	2.1e-19	2.4e-17
	GO:0023052	P	signaling	144	2376	3.4e-19	3.8e-17
	GO:0044283	P	small molecule biosynthetic process	123	1865	4.8e-19	5.2e-17
	GO:0019748	P	secondary metabolic process	95	1247	1.7e-18	1.8e-16
	GO:0042398	P	cellular amino acid derivative biosynthetic process	58	534	9e-18	9.4e-16
	GO:0009725	P	response to hormone stimulus	99	1375	1e-17	1e-15
	GO:0009697	P	SA biosynthetic process	37	209	1.1e-17	1e-15
	GO:0006826	P	iron ion transport	30	126	1.2e-17	1.2e-15
	GO:0009617	P	response to bacterium	60	577	1.6e-17	1.5e-15
	GO:0009698	P	phenylpropanoid metabolic process	50	405	1.6e-17	1.5e-15
	GO:0071310	P	cellular response to organic substance	92	1234	2.2e-17	2e-15
	GO:0008219	P	cell death	55	500	4e-17	3.5e-15
	GO:0016265	P	death	55	500	4e-17	3.5e-15
	GO:0009696	P	SA metabolic process	37	222	6e-17	5.1e-15
	GO:0070887	P	cellular response to chemical stimulus	99	1417	6.7e-17	5.6e-15
	GO:0009743	P	response to carbohydrate stimulus	71	812	7.8e-17	6.4e-15
	GO:0031347	P	regulation of defense response	56	529	9.6e-17	7.8e-15
	GO:0071446	P	cellular response to SA stimulus	45	351	2e-16	1.6e-14
	GO:0009626	P	plant-type hypersensitive response	48	401	2.2e-16	1.7e-14
	GO:0034050	P	host programmed cell death induced by symbiont	48	402	2.4e-16	1.8e-14
	GO:0009753	P	response to jasmonic acid stimulus	52	471	2.6e-16	1.9e-14
	GO:0006812	P	cation transport	70	813	2.7e-16	2e-14
	GO:0080134	P	regulation of response to stress	56	544	2.9e-16	2.1e-14
	GO:0045088	P	regulation of innate immune response	48	415	7.4e-16	5.3e-14
	GO:0012501	P	programmed cell death	50	451	8.4e-16	6e-14
	GO:0002682	P	regulation of immune system process	48	419	1e-15	7.1e-14
	GO:0050776	P	regulation of immune response	48	419	1e-15	7.1e-14
	GO:0010200	P	response to chitin	48	421	1.2e-15	8.2e-14
	GO:0010363	P	regulation of plant-type hypersensitive response	45	371	1.3e-15	8.4e-14
	GO:0009699	P	phenylpropanoid biosynthetic process	42	327	1.9e-15	1.3e-13
	GO:0080135	P	regulation of cellular response to stress	45	379	2.5e-15	1.6e-13
	GO:0009863	P	SA mediated signaling pathway	43	349	3.3e-15	2.1e-13
	GO:0006612	P	protein targeting to membrane	45	392	7.7e-15	4.9e-13
	GO:0043067	P	regulation of programmed cell death	45	397	1.2e-14	7.3e-13
	GO:0031348	P	negative regulation of defense response	37	273	2.1e-14	1.3e-12
	GO:0010941	P	regulation of cell death	45	405	2.2e-14	1.4e-12
	GO:0048583	P	regulation of response to stimulus	59	667	2.3e-14	1.4e-12
	GO:0071495	P	cellular response to endogenous stimulus	64	815	2.7e-13	1.6e-11
	GO:0006519	P	cellular amino acid and derivative metabolic process	86	1324	4e-13	2.3e-11
	GO:0009862	P	systemic acquired resistance, salicylic acid mediated signaling pathway	33	251	1.1e-12	6.5e-11
	GO:0000165	P	MAPKKK cascade	30	209	1.7e-12	9.4e-11
	GO:0015674	P	di-, tri-valent inorganic cation transport	37	321	1.8e-12	9.9e-11
	GO:0009737	P	response to abscisic acid stimulus	53	621	1.8e-12	9.9e-11
	GO:0042742	P	defense response to bacterium	41	394	2.3e-12	1.2e-10
	GO:0007165	P	signal transduction	98	1670	2.4e-12	1.3e-10
	GO:0048585	P	negative regulation of response to stimulus	38	349	4.2e-12	2.3e-10
	GO:0007243	P	protein kinase cascade	30	223	7.2e-12	3.8e-10
	GO:0031667	P	response to nutrient levels	38	367	1.7e-11	8.6e-10
	GO:0009991	P	response to extracellular stimulus	40	406	2e-11	1e-09
	GO:0055114	P	oxidation reduction	83	1364	2.5e-11	1.3e-09
	GO:0009611	P	response to wounding	36	340	3.2e-11	1.6e-09
	GO:0007242	P	intracellular signaling cascade	78	1252	3.7e-11	1.8e-09
	GO:0009414	P	response to water deprivation	40	416	3.9e-11	1.9e-09
	GO:0032787	P	monocarboxylic acid metabolic process	87	1481	4.4e-11	2.1e-09
	GO:0009628	P	response to abiotic stimulus	130	2635	4.5e-11	2.2e-09
	GO:0023060	P	signal transmission	98	1767	4.8e-11	2.3e-09
	GO:0023046	P	signaling process	98	1768	5e-11	2.3e-09
	GO:0006970	P	response to osmotic stress	60	842	6.3e-11	2.9e-09
	GO:0009415	P	response to water	40	424	6.6e-11	3e-09
	GO:0031669	P	cellular response to nutrient levels	36	350	6.8e-11	3.1e-09
	GO:0031668	P	cellular response to extracellular stimulus	38	388	7.4e-11	3.3e-09
	GO:0043069	P	negative regulation of programmed cell death	25	170	7.5e-11	3.4e-09
	GO:0071496	P	cellular response to external stimulus	38	389	7.9e-11	3.5e-09
	GO:0009267	P	cellular response to starvation	35	336	9.1e-11	4e-09
	GO:0060548	P	negative regulation of cell death	25	174	1.2e-10	5.1e-09
	GO:0042594	P	response to starvation	35	344	1.6e-10	7e-09
	GO:0046394	P	carboxylic acid biosynthetic process	70	1116	3.1e-10	1.3e-08
	GO:0016053	P	organic acid biosynthetic process	70	1116	3.1e-10	1.3e-08
	GO:0009867	P	jasmonic acid mediated signaling pathway	31	282	3.3e-10	1.4e-08
	GO:0071395	P	cellular response to jasmonic acid stimulus	31	282	3.3e-10	1.4e-08
	GO:0014070	P	response to organic cyclic substance	22	148	8.6e-10	3.5e-08
	GO:0010583	P	response to cyclopentenone	22	148	8.6e-10	3.5e-08
	GO:0002679	P	respiratory burst during defense response	20	121	9.8e-10	3.9e-08
	GO:0045730	P	respiratory burst	20	121	9.8e-10	3.9e-08
	GO:0010310	P	regulation of hydrogen peroxide metabolic process	24	187	2.1e-09	8.4e-08
	GO:0080010	P	regulation of oxygen and reactive oxygen species metabolic process	24	188	2.3e-09	9.1e-08
	GO:0043436	P	oxoacid metabolic process	105	2103	2.5e-09	9.6e-08
	GO:0019752	P	carboxylic acid metabolic process	105	2103	2.5e-09	9.6e-08
	GO:0006082	P	organic acid metabolic process	105	2105	2.6e-09	1e-07
	GO:0009813	P	flavonoid biosynthetic process	26	225	3.4e-09	1.3e-07
	GO:0042180	P	cellular ketone metabolic process	105	2123	4e-09	1.5e-07
	GO:0009404	P	toxin metabolic process	25	211	4.3e-09	1.6e-07
	GO:0009407	P	toxin catabolic process	25	211	4.3e-09	1.6e-07
	GO:0009651	P	response to salt stress	53	788	5.5e-09	2e-07
	GO:0008152	P	metabolic process	449	13633	6.3e-09	2.3e-07
	GO:0009812	P	flavonoid metabolic process	27	251	6.9e-09	2.5e-07
	GO:0034976	P	response to endoplasmic reticulum stress	32	352	1.2e-08	4.3e-07
	GO:0009723	P	response to ethylene stimulus	31	353	4.3e-08	1.5e-06
	GO:0044281	P	small molecule metabolic process	166	4065	5.1e-08	1.8e-06
	GO:0009718	P	anthocyanin biosynthetic process	13	63	8.8e-08	3.1e-06
	GO:0009595	P	detection of biotic stimulus	16	104	1.1e-07	3.9e-06
	GO:0010345	P	suberin biosynthetic process	7	10	1.3e-07	4.5e-06
	GO:0007154	P	cell communication	48	758	1.6e-07	5.5e-06
	GO:0006869	P	lipid transport	21	193	2.7e-07	9.2e-06
	GO:0006800	P	oxygen and reactive oxygen species metabolic process	29	347	3e-07	1e-05
	GO:0010038	P	response to metal ion	41	610	3.1e-07	1e-05
	GO:0007568	P	aging	18	145	3.4e-07	1.1e-05
	GO:0033036	P	macromolecule localization	77	1541	4e-07	1.3e-05
	GO:0032870	P	cellular response to hormone stimulus	42	641	4.2e-07	1.4e-05
	GO:0046283	P	anthocyanin metabolic process	14	87	4.2e-07	1.4e-05
	GO:0042743	P	hydrogen peroxide metabolic process	28	335	4.8e-07	1.5e-05
	GO:0044036	P	cell wall macromolecule metabolic process	27	319	6.1e-07	2e-05
	GO:0009409	P	response to cold	41	629	6.5e-07	2.1e-05
	GO:0071281	P	cellular response to iron ion	9	31	7.6e-07	2.4e-05
	GO:0010260	P	organ senescence	14	96	1.2e-06	3.8e-05
	GO:0010149	P	senescence	14	96	1.2e-06	3.8e-05
	GO:0009266	P	response to temperature stimulus	53	962	2.1e-06	6.4e-05
	GO:0002237	P	response to molecule of bacterial origin	14	102	2.3e-06	7.1e-05
	GO:0071248	P	cellular response to metal ion	9	37	2.7e-06	8.1e-05
	GO:0015804	P	neutral amino acid transport	12	77	3.8e-06	0.00011
	GO:0006979	P	response to oxidative stress	37	582	3.9e-06	0.00012
	GO:0010876	P	lipid localization	24	293	4.3e-06	0.00013
	GO:0071241	P	cellular response to inorganic substance	9	42	6.6e-06	0.00019
	GO:0051606	P	detection of stimulus	16	148	7.5e-06	0.00022
	GO:0071554	P	cell wall organization or biogenesis	51	963	9.2e-06	0.00027
	GO:0010224	P	response to UV-B	13	104	1.3e-05	0.00038
	GO:0015824	P	proline transport	11	74	1.4e-05	0.00041
	GO:0006605	P	protein targeting	48	906	1.7e-05	0.00048
	GO:0010817	P	regulation of hormone levels	30	456	1.7e-05	0.00049
	GO:0009625	P	response to insect	11	76	1.8e-05	0.0005
	GO:0042219	P	cellular amino acid derivative catabolic process	15	142	1.9e-05	0.00052
	GO:0065007	P	biological regulation	218	6222	2e-05	0.00055
	GO:0030968	P	endoplasmic reticulum unfolded protein response	17	185	2.8e-05	0.00077
	GO:0071215	P	cellular response to abscisic acid stimulus	21	267	2.9e-05	0.00081
	GO:0034620	P	cellular response to unfolded protein	17	187	3.2e-05	0.00086
	GO:0006986	P	response to unfolded protein	17	187	3.2e-05	0.00086
	GO:0010039	P	response to iron ion	9	54	3.9e-05	0.001
	GO:0010383	P	cell wall polysaccharide metabolic process	19	231	4e-05	0.0011
	GO:0001666	P	response to hypoxia	12	100	4.1e-05	0.0011
	GO:0006984	P	ER-nuclear signaling pathway	17	193	4.5e-05	0.0012
	GO:0010150	P	leaf senescence	10	70	4.7e-05	0.0012
	GO:0071445	P	cellular response to protein stimulus	17	194	4.8e-05	0.0013
	GO:0071216	P	cellular response to biotic stimulus	17	197	5.8e-05	0.0015
	GO:0070482	P	response to oxygen levels	12	104	5.8e-05	0.0015
	GO:0023033	P	signaling pathway	31	519	7e-05	0.0018
	GO:0010043	P	response to zinc ion	9	60	8e-05	0.002
	GO:0043090	P	amino acid import	10	75	8e-05	0.002
	GO:0050794	P	regulation of cellular process	165	4595	9e-05	0.0023
	GO:0002252	P	immune effector process	20	273	0.00011	0.0028
	GO:0071456	P	cellular response to hypoxia	6	24	0.00011	0.0028
	GO:0009987	P	cellular process	442	14419	0.00012	0.0029
	GO:0048519	P	negative regulation of biological process	57	1243	0.00013	0.0032
	GO:0071453	P	cellular response to oxygen levels	6	26	0.00017	0.0041
	GO:0043900	P	regulation of multi-organism process	12	118	0.00017	0.0042
	GO:0009817	P	defense response to fungus, incompatible interaction	7	41	0.00025	0.006
	GO:0010382	P	cellular cell wall macromolecule metabolic process	16	203	0.00025	0.006
	GO:0009411	P	response to UV	18	247	0.00026	0.0062
	GO:0009308	P	amine metabolic process	48	1034	0.00034	0.008
	GO:0009808	P	lignin metabolic process	9	74	0.00034	0.008
	GO:0042434	P	indole derivative metabolic process	13	148	0.00036	0.0083
	GO:0009744	P	response to sucrose stimulus	16	210	0.00035	0.0083
	GO:0031407	P	oxylipin metabolic process	14	168	0.00035	0.0083
	GO:0042430	P	indole and derivative metabolic process	13	148	0.00036	0.0083
	GO:0042445	P	hormone metabolic process	21	324	0.00037	0.0085
	GO:0034285	P	response to disaccharide stimulus	16	213	0.00041	0.0094
	GO:0006886	P	intracellular protein transport	48	1044	0.00041	0.0095
	GO:0009692	P	ethylene metabolic process	12	131	0.00042	0.0095
	GO:0009693	P	ethylene biosynthetic process	12	131	0.00042	0.0095
	GO:0051789	P	response to protein stimulus	23	376	0.00043	0.0096
	GO:0043449	P	cellular alkene metabolic process	12	133	0.00047	0.011
	GO:0043450	P	alkene biosynthetic process	12	133	0.00047	0.011
	GO:0052542	P	callose deposition during defense response	8	62	0.0005	0.011
	GO:0006631	P	fatty acid metabolic process	31	587	0.00053	0.012
	GO:0023034	P	intracellular signaling pathway	25	433	0.00055	0.012
	GO:0034613	P	cellular protein localization	48	1059	0.00055	0.012
	GO:0052546	P	cell wall pectin metabolic process	6	34	0.00058	0.013
	GO:0055085	P	transmembrane transport	33	648	0.00065	0.014
	GO:0009816	P	defense response to bacterium, incompatible interaction	6	35	0.00067	0.015
	GO:0042435	P	indole derivative biosynthetic process	12	139	0.00068	0.015
	GO:0070882	P	cellular cell wall organization or biogenesis	22	367	0.00072	0.016
	GO:0055066	P	di-, tri-valent inorganic cation homeostasis	10	102	0.00077	0.016
	GO:0009624	P	response to nematode	9	84	0.00078	0.017
	GO:0042538	P	hyperosmotic salinity response	13	162	0.00078	0.017
	GO:0031408	P	oxylipin biosynthetic process	12	142	0.00081	0.017
	GO:0006972	P	hyperosmotic response	17	251	0.00082	0.017
	GO:0009738	P	abscisic acid mediated signaling pathway	17	252	0.00085	0.018
	GO:0050789	P	regulation of biological process	177	5235	0.0009	0.019
	GO:0042446	P	hormone biosynthetic process	18	277	0.00091	0.019
	GO:0009962	P	regulation of flavonoid biosynthetic process	11	124	0.00092	0.019
	GO:0045488	P	pectin metabolic process	7	53	0.00098	0.02
	GO:0070727	P	cellular macromolecule localization	48	1093	0.0011	0.021
	GO:0019439	P	aromatic compound catabolic process	10	108	0.0011	0.023
	GO:0034754	P	cellular hormone metabolic process	13	171	0.0012	0.025
	GO:0050801	P	ion homeostasis	16	240	0.0013	0.027
	GO:0055080	P	cation homeostasis	15	217	0.0013	0.027
	GO:0009735	P	response to cytokinin stimulus	11	132	0.0015	0.029
	GO:0009755	P	hormone-mediated signaling pathway	30	600	0.0015	0.029
	GO:0016137	P	glycoside metabolic process	17	268	0.0016	0.031
	GO:0033037	P	polysaccharide localization	9	94	0.0016	0.032
	GO:0044106	P	cellular amine metabolic process	42	947	0.0018	0.035
	GO:0043455	P	regulation of secondary metabolic process	12	157	0.0018	0.035
	GO:0009695	P	jasmonic acid biosynthetic process	11	136	0.0018	0.035
	GO:0016998	P	cell wall macromolecule catabolic process	5	29	0.0018	0.036
	GO:0009581	P	detection of external stimulus	7	60	0.0019	0.036
	GO:0042402	P	cellular biogenic amine catabolic process	10	117	0.002	0.038
	GO:0045184	P	establishment of protein localization	49	1160	0.002	0.038
	GO:0015031	P	protein transport	49	1160	0.002	0.038
	GO:0009694	P	jasmonic acid metabolic process	12	160	0.0021	0.039
	GO:0006576	P	cellular biogenic amine metabolic process	13	182	0.0021	0.039
	GO:0065008	P	regulation of biological quality	65	1654	0.0022	0.042
	GO:0006633	P	fatty acid biosynthetic process	18	303	0.0023	0.043
	GO:0060918	P	auxin transport	9	100	0.0024	0.044
	GO:0009914	P	hormone transport	9	101	0.0025	0.047
	GO:0048878	P	chemical homeostasis	17	281	0.0025	0.047
	GO:0046148	P	pigment biosynthetic process	17	282	0.0026	0.048
	GO:0032412	P	regulation of ion transmembrane transporter activity	5	32	0.0027	0.049
	GO:0022898	P	regulation of transmembrane transporter activity	5	32	0.0027	0.049
	GO:0010359	P	regulation of anion channel activity	5	32	0.0027	0.049
	GO:0032409	P	regulation of transporter activity	5	32	0.0027	0.049
	GO:0034765	P	regulation of ion transmembrane transport	5	32	0.0027	0.049
	GO:0034762	P	regulation of transmembrane transport	5	32	0.0027	0.049
	GO:0071369	P	cellular response to ethylene stimulus	11	144	0.0028	0.049
	GO:0046907	P	intracellular transport	57	1423	0.0028	0.05
	GO:0003824	F	catalytic activity	379	8787	9.2e-26	7.6e-23
	GO:0016491	F	oxidoreductase activity	105	1691	1.2e-14	4.8e-12
	GO:0005506	F	iron ion binding	45	499	1.7e-11	4.6e-09
	GO:0020037	F	heme binding	38	373	2.6e-11	5.3e-09
	GO:0016684	F	oxidoreductase activity, acting on peroxide as acceptor	20	112	2.9e-10	3.5e-08
	GO:0046906	F	tetrapyrrole binding	38	407	2.6e-10	3.5e-08
	GO:0004601	F	peroxidase activity	20	112	2.9e-10	3.5e-08
	GO:0016740	F	transferase activity	139	3012	6.6e-10	6.8e-08
	GO:0016209	F	antioxidant activity	20	142	1.1e-08	1e-06
	GO:0004364	F	glutathione transferase activity	11	48	3.5e-07	2.9e-05
	GO:0043169	F	cation binding	124	3029	3.3e-06	0.00023
	GO:0043167	F	ion binding	124	3030	3.4e-06	0.00023
	GO:0022857	F	transmembrane transporter activity	54	1020	5e-06	0.00032
	GO:0048037	F	cofactor binding	32	479	6.8e-06	0.0004
	GO:0016616	F	oxidoreductase activity, acting on the CH-OH group of donors, NAD or NADP as acceptor	18	186	8.5e-06	0.00047
	GO:0016765	F	transferase activity, transferring alkyl or aryl (other than methyl) groups	14	123	1.6e-05	0.00079
	GO:0009055	F	electron carrier activity	33	525	1.6e-05	0.00079
	GO:0016614	F	oxidoreductase activity, acting on CH-OH group of donors	19	217	1.8e-05	0.00082
	GO:0016705	F	oxidoreductase activity, acting on paired donors, with incorporation or reduction of molecular oxygen	30	462	2.2e-05	0.00092
	GO:0005215	F	transporter activity	62	1300	2.2e-05	0.00092
	GO:0004091	F	carboxylesterase activity	25	353	2.8e-05	0.001
	GO:0008289	F	lipid binding	21	266	2.8e-05	0.001
	GO:0016787	F	hydrolase activity	121	3099	3.6e-05	0.0012
	GO:0016757	F	transferase activity, transferring glycosyl groups	35	596	3.4e-05	0.0012
	GO:0022804	F	active transmembrane transporter activity	35	598	3.6e-05	0.0012
	GO:0046872	F	metal ion binding	113	2853	3.9e-05	0.0012
	GO:0019825	F	oxygen binding	19	234	4.7e-05	0.0014
	GO:0005509	F	calcium ion binding	20	258	5.4e-05	0.0016
	GO:0022891	F	substrate-specific transmembrane transporter activity	43	828	7e-05	0.002
	GO:0008061	F	chitin binding	5	14	0.00011	0.0029
	GO:0045735	F	nutrient reservoir activity	9	67	0.00017	0.0046
	GO:0050662	F	coenzyme binding	23	354	0.00019	0.0049
	GO:0022892	F	substrate-specific transporter activity	46	957	0.00022	0.0054
	GO:0015075	F	ion transmembrane transporter activity	31	588	0.00055	0.013
	GO:0042626	F	ATPase activity, coupled to transmembrane movement of substances	14	181	0.0007	0.016
	GO:0043492	F	ATPase activity, coupled to movement of substances	14	181	0.0007	0.016
	GO:0016758	F	transferase activity, transferring hexosyl groups	23	396	0.00083	0.018
	GO:0046527	F	glucosyltransferase activity	12	142	0.00081	0.018
	GO:0004568	F	chitinase activity	5	24	0.00088	0.018
	GO:0004553	F	hydrolase activity, hydrolyzing O-glycosyl compounds	24	423	0.00088	0.018
	GO:0016820	F	hydrolase activity, acting on acid anhydrides, catalyzing transmembrane movement of substances	14	186	0.0009	0.018
	GO:0050660	F	FAD binding	13	166	0.00097	0.019
	GO:0030246	F	carbohydrate binding	14	190	0.0011	0.021
	GO:0008194	F	UDP-glycosyltransferase activity	16	239	0.0013	0.024
	GO:0030247	F	polysaccharide binding	5	27	0.0014	0.025
	GO:0001871	F	pattern binding	5	27	0.0014	0.025
	GO:0008762	F	UDP-N-acetylmuramate dehydrogenase activity	6	43	0.0017	0.031
	GO:0016798	F	hydrolase activity, acting on glycosyl bonds	24	448	0.0018	0.031
	GO:0004190	F	aspartic-type endopeptidase activity	8	83	0.0028	0.043
	GO:0001883	F	purine nucleoside binding	86	2333	0.0027	0.043
	GO:0004857	F	enzyme inhibitor activity	13	188	0.0027	0.043
	GO:0070001	F	aspartic-type peptidase activity	8	83	0.0028	0.043
	GO:0030554	F	adenyl nucleotide binding	86	2331	0.0027	0.043
	GO:0001882	F	nucleoside binding	86	2341	0.003	0.044
	GO:0005516	F	calmodulin binding	13	190	0.003	0.044
	GO:0005199	F	structural constituent of cell wall	5	33	0.0031	0.044
	GO:0051213	F	dioxygenase activity	5	33	0.0031	0.044
	GO:0030599	F	pectinesterase activity	11	148	0.0034	0.048
	GO:0005576	C	extracellular region	163	2824	7.9e-20	2.4e-17
	GO:0030312	C	external encapsulating structure	53	621	1.8e-12	1.8e-10
	GO:0005618	C	cell wall	53	618	1.5e-12	1.8e-10
	GO:0016020	C	membrane	235	6122	5.4e-09	4.1e-07
	GO:0005886	C	plasma membrane	155	3740	6.6e-08	4e-06
	GO:0009505	C	plant-type cell wall	24	274	1.5e-06	7.4e-05
	GO:0031224	C	intrinsic to membrane	55	1174	0.0001	0.0044
	GO:0005773	C	vacuole	43	855	0.00014	0.0052
	GO:0048046	C	apoplast	25	406	0.00022	0.0075
	GO:0031225	C	anchored to membrane	18	249	0.00028	0.0086
	GO:0044425	C	membrane part	93	2448	0.00075	0.021

## Sheet: GTL1_MPK4-TAP-tag
Isolation of GTL1 in the in vivo MPK4-Tandem Affinity Purification approach combined with an LC-MS/MS analysis before and after flg22 application:
accession	description	MW	#subset_protein_matches	peptide score	# specific peptides
AT1G33240.1	| Symbols: AT-GTL1, AT-GTL2, GTL1 | GT-2-like 1 | chr1:12051859-12054320 REVERSE LENGTH=669	74212	0	23.93	1
abundance_cont1	abundance_cont2	abundance_cont3	abundance_15_1	abundance_15_2	abundance_15_3
98300	130000	51000	85200	119000	52300
After normalizing against MPK4 =>
Abund_cont1	Abund_cont2	Abund_cont3	Abund_15_1	Abund_15_2	Abund_15_3
0.00126	0.00044	0.000532	0.000649	0.000949	0.0018
