# Supplementary material for: The Trihelix transcription factor GT2-like 1 (GTL1) promotes salicylic acid metabolism, and regulates bacterial-triggered immunity
Source: PLoS Genet. 2018 Oct 23;14(10):e1007708. doi: 10.1371/journal.pgen.1007708 (PMC6198943; doi:10.1371/journal.pgen.1007708)
Supplement: S2 Table — (XLSX) [file pgen.1007708.s006.xlsx]

## Sheet: Cluster I
S2 Table	Genes dedicated to cluster I and II, GO term analysis, Matrix-cluster.
Genes dedicated to Cluster I
	test_id	mpk4	mpk6	mpk3	gtl1-2									Cluster I (123 genes)	WT (31819 genes)
	AT2G21730	0.00883457	-0.305998	0.0573324	4.99799						GO term	Ontology	Description	Number in input list	Number in BG/Ref	p-value	FDR
	AT1G12010	0.0759465	-0.0971381	0.0406632	1.01301						GO:0050896	P	response to stimulus	24	985	8e-13	2.4e-10
	AT3G04420	0.00385765	-0.310346	-0.0150544	1.4539						GO:0006950	P	response to stress	14	456	4.1e-09	6.3e-07
	AT2G21890	0.0323648	-1.0029	0.135302	4.56916						GO:0042221	P	response to chemical stimulus	12	439	1.9e-07	1.9e-05
	AT1G21540	0.159536	-0.091475	0.194102	1.2161						GO:0009628	P	response to abiotic stimulus	10	318	6.1e-07	4.6e-05
	AT3G25890	-0.00162658	-0.183241	0.10836	1.17804						GO:0065007	P	biological regulation	15	882	2e-06	0.00012
	AT3G53310	-0.337213	-0.492713	-0.160823	1.52938						GO:0008610	P	lipid biosynthetic process	6	94	2.6e-06	0.00013
	AT4G15990	-0.24124	-0.39665	-0.0402467	1.40251						GO:0009058	P	biosynthetic process	14	834	5.2e-06	0.00018
	AT4G01110	0.26299	-0.146881	0.146645	1.36788						GO:0009267	P	cellular response to starvation	5	60	5.4e-06	0.00018
	AT4G37580	-0.0576938	-0.241224	0.166935	1.07097						GO:0006066	P	alcohol metabolic process	5	58	4.6e-06	0.00018
	AT1G80130	0.00462518	-0.070992	0.282919	1.25915						GO:0042594	P	response to starvation	5	66	8.3e-06	0.00023
	AT1G02570	-0.983244	-0.953117	-0.258688	2.16359						GO:0009605	P	response to external stimulus	5	65	7.7e-06	0.00023
	AT3G59480	-0.424519	-0.88218	-0.213718	1.01511						GO:0031669	P	cellular response to nutrient levels	5	68	9.5e-06	0.00024
	AT5G03545	0.157215	0.0632929	0.545208	1.48642						GO:0050789	P	regulation of biological process	13	767	1e-05	0.00024
	AT1G13710	-0.501546	-0.513906	-0.0492805	1.07989						GO:0032502	P	developmental process	11	574	1.7e-05	0.00037
	AT1G17710	0.176957	0.0624666	0.97221	2.58928						GO:0031668	P	cellular response to extracellular stimulus	5	79	1.9e-05	0.00038
	AT1G70880	-0.100323	-0.0155645	0.334389	1.33802						GO:0010033	P	response to organic substance	7	210	2.2e-05	0.00039
	AT5G15190	0.0611211	0.141016	0.201132	1.01073						GO:0031667	P	response to nutrient levels	5	81	2.1e-05	0.00039
	AT1G78930	-0.0718954	0.0849825	0.315657	1.23933						GO:0009991	P	response to extracellular stimulus	5	92	3.8e-05	0.00061
	AT2G18050	-0.628327	-0.312107	-0.0899157	1.51506						GO:0033554	P	cellular response to stress	5	91	3.6e-05	0.00061
	AT3G02040	-0.0600914	0.146706	0.132115	1.73617						GO:0080090	P	regulation of primary metabolic process	7	256	7.5e-05	0.0011
	AT1G29110	-0.972947	-0.153734	0.386202	3.81473						GO:0060255	P	regulation of macromolecule metabolic process	7	284	0.00014	0.002
	AT3G19850	-0.516371	-0.268465	-0.266541	1.04056						GO:0044249	P	cellular biosynthetic process	11	760	0.0002	0.0028
	AT1G19200	-0.995677	-0.644516	-0.213468	1.3145						GO:0019222	P	regulation of metabolic process	7	309	0.00023	0.0031
	AT5G59590	-0.31331	-0.122537	-0.193259	1.17187						GO:0050794	P	regulation of cellular process	10	658	0.00027	0.0034
	AT2G37890	-0.898465	-0.586841	-0.180598	1.06						GO:0045449	P	regulation of transcription	6	231	0.00032	0.0038
	AT3G50440	-0.231273	0.0478284	0.0877861	1.0584						GO:0016070	P	RNA metabolic process	6	232	0.00033	0.0038
	AT3G56040	-0.412159	-0.0735265	-0.0332142	1.1295						GO:0048856	P	anatomical structure development	7	330	0.00034	0.0038
	AT2G41905	-0.643404	0.0720932	0.1953	2.33094						GO:0009416	P	response to light stimulus	8	439	0.00035	0.0038
	AT1G16390	0.144287	0.0959721	0.0268905	1.13597						GO:0019219	P	regulation of nucleobase, nucleoside, nucleotide and nucleic acid metabolic process	6	239	0.00039	0.0039
	AT2G28305	-0.384942	-0.0401795	0.152813	1.00688						GO:0010556	P	regulation of macromolecule biosynthetic process	6	238	0.00038	0.0039
	AT2G05540	-0.675223	-0.241095	-0.503192	1.17295						GO:0009314	P	response to radiation	8	453	0.00043	0.004
	AT3G48360	-0.440257	-0.285099	-0.55254	1.29436						GO:0006807	P	nitrogen compound metabolic process	10	702	0.00045	0.004
	AT5G16030	-0.646092	-0.0971466	0.0772973	1.25875						GO:0031326	P	regulation of cellular biosynthetic process	6	248	0.00047	0.004
	AT2G25780	-1.18515	-0.330819	-0.456733	1.50749						GO:0009889	P	regulation of biosynthetic process	6	248	0.00047	0.004
	AT4G25790	0.000136722	0.471387	0.934234	2.09874						GO:0051171	P	regulation of nitrogen compound metabolic process	6	244	0.00043	0.004
	AT2G32550	-1.50674	-0.291251	-0.405496	2.21059						GO:0043170	P	macromolecule metabolic process	12	983	0.00047	0.004
	AT4G15700	-1.02389	-0.185057	-0.324258	1.46319						GO:0006350	P	transcription	6	262	0.00062	0.0051
	AT4G39675	-0.597601	0.0100256	0.0103423	1.19821						GO:0031323	P	regulation of cellular metabolic process	6	268	0.00069	0.0055
	AT4G34970	-0.993935	-0.310298	-0.704905	1.20475						GO:0010468	P	regulation of gene expression	6	275	0.00079	0.0062
	AT1G13245	-1.45164	-0.535078	-0.587633	1.09222						GO:0007275	P	multicellular organismal development	8	507	0.00088	0.0067
	AT3G09162	-1.12191	-0.268638	-0.298485	1.19882						GO:0032501	P	multicellular organismal process	8	527	0.0011	0.0083
	AT1G31040	-1.29593	-0.538463	-0.131476	1.24404						GO:0009059	P	macromolecule biosynthetic process	7	485	0.003	0.022
	AT2G43920	-1.15093	-0.202412	-0.526758	1.18276						GO:0006139	P	nucleobase, nucleoside, nucleotide and nucleic acid metabolic process	7	562	0.0066	0.047
	AT1G14890	-0.565572	0.0935047	-0.270938	1.1874						GO:0003700	F	transcription factor activity	9	46	7.6e-13	4.1e-11
	AT3G61250	-0.491053	0.285177	0.0404487	1.397						GO:0016740	F	transferase activity	15	902	2.6e-06	7e-05
	AT2G05380	-1.47724	-0.554541	-0.142497	1.198						GO:0046914	F	transition metal ion binding	6	195	0.00013	0.0024
	AT1G76410	-1.19852	-0.267244	-1.0086	1.40042						GO:0043169	F	cation binding	6	306	0.0014	0.012
	AT3G60670	-0.463658	0.695511	0.0346957	2.24922						GO:0043167	F	ion binding	6	306	0.0014	0.012
	AT3G15770	-1.1178	-0.106613	-0.324469	1.03112						GO:0046872	F	metal ion binding	6	297	0.0012	0.012
	AT4G16000	-0.62928	0.158657	-0.171365	1.04592						GO:0042578	F	phosphoric ester hydrolase activity	6	357	0.0029	0.022
	AT5G56810	-1.28585	-0.429098	0.764118	2.38661						GO:0005215	F	transporter activity	6	410	0.0056	0.038
	AT3G07350	-0.0989518	0.042047	-0.377802	1.42785						GO:0044464	C	cell part	47	6952	3e-05	0.00087
	AT4G34250	0.342897	0.127934	0.0577127	1.57864						GO:0005623	C	cell	47	6952	3e-05	0.00087
	AT3G10450	-1.61543	-0.251574	-0.396477	1.1832						GO:0005634	C	nucleus	5	212	0.0016	0.03
	AT2G40610	-0.451283	-0.112187	0.527748	1.22086
	AT5G20150	0.0308051	-0.188729	0.784876	1.75422
	AT3G55580	-0.858362	0.127569	0.352051	1.36108
	AT3G02870	-1.1744	-0.0557631	-0.0489654	1.09079
	AT5G02020	-1.87832	-0.362883	-0.249439	1.24854
	AT2G39705	-1.2296	-0.0523906	-0.16217	1.03781
	AT2G42870	-1.98444	-0.352896	-0.328383	1.23757
	AT5G49700	-1.74599	-0.267019	-0.384562	1.0116
	AT3G50570	-1.20094	0.0943434	-0.769084	1.31553
	AT1G34510	-0.72001	0.628039	0.42959	1.70767
	AT5G57640	-2.65745	-0.131471	-1.03247	1.76571
	AT1G10070	-2.3401	-0.263247	-1.45974	1.46819
	AT3G26740	-1.97442	-0.053503	-0.786651	1.32914
	AT1G75250	-1.17342	0.004992	0.393366	1.38247
	AT1G02620	-0.964729	-0.029493	-1.04532	1.42772
	AT3G26510	-1.27891	-0.00209949	-0.828651	1.01145
	AT1G08630	-1.67841	-0.100649	-1.40189	1.46759
	AT3G47340	-1.11936	-0.179938	-1.30082	1.47558
	AT1G19540	-2.19124	-0.210773	-1.0725	1.08331
	AT3G45730	-0.938072	-0.0481166	-0.939135	1.02903
	AT4G36850	-1.61358	0.0826246	-0.75782	1.11951
	AT1G19530	-1.81943	0.0985134	-0.884481	1.20653
	AT5G45040	-2.84337	-0.299474	-0.356754	1.49455
	AT1G19510	-2.2769	0.250981	-1.14887	1.5006
	AT4G12970	-1.68467	0.0949379	0.238113	1.3998
	AT1G79360	-1.12033	-0.0850384	-1.27933	1.07281
	AT5G24160	-0.0819068	-0.402131	-0.548339	1.56241
	AT4G24180	0.255372	0.094589	-0.0867895	1.30779
	AT3G20660	0.236101	0.117427	-0.178737	1.34947
	AT2G35290	-0.316418	0.280279	-0.65564	1.25171
	AT1G25560	-0.130137	-0.139068	-0.587473	1.0556
	AT3G29240	-0.134632	-0.0118399	-0.594775	1.00338
	AT1G11070	-0.00977046	-0.0959482	-0.728231	1.54118
	AT1G77210	-0.116083	0.0763848	-0.801845	1.42565
	AT5G04530	0.26441	-0.0505966	-0.092649	1.14156
	AT1G07150	0.13833	-0.0645203	-0.574786	1.54853
	AT1G60590	0.201986	-0.188	0.237427	1.05689
	AT5G41080	-1.96019	0.470392	-1.15936	1.28114
	AT1G69530	-0.0239806	-0.646107	0.438039	1.57752
	AT4G23990	0.461626	-0.027674	-0.00642754	1.30362
	AT2G45350	0.695277	0.451061	0.672574	1.08668
	AT3G26220	0.386912	0.0384212	-0.499824	1.55399
	AT4G13390	-0.395768	0.707354	0.739729	1.26966
	AT5G15360	-1.04618	0.331801	1.31463	2.01332
	AT5G44572	-3.97161	0.315606	-0.159711	1.81685
	AT5G56550	-3.45686	-0.000844388	-0.688101	1.00528
	AT2G25090	0.400156	0.120511	-0.413515	1.24118
	AT1G03800	0.414249	-0.127916	-0.691083	1.50174
	AT1G23110	1.28302	0.0511593	0.855844	2.60151
	AT1G76590	0.496532	-0.0563485	-0.332095	1.24786
	AT1G58340	0.497327	-0.175378	0.0570473	1.10389
	AT1G73010	1.36624	-0.0891081	1.51343	2.98222
	AT3G05630	0.863964	-0.106141	0.386867	1.59118
	AT1G15040	0.0653212	0.25117	-1.31157	1.29823
	AT5G20410	0.856566	0.167125	0.942241	1.50772
	AT5G57780	-3.81624	-0.11116	0.263871	1.08988
	AT3G26230	0.671355	-0.0431146	-0.255386	1.22754
	AT4G33120	1.13359	1.12044	0.22754	1.75361
	AT3G29635	1.00953	-0.421144	0.272299	1.76721
	AT2G20520	-2.21533	1.73667	-0.0125006	1.76364
	AT1G29090	-4.92285	0.479818	0.223162	1.33506
	AT2G22420	0.604856	-0.492652	0.136547	1.06644
	AT2G22890	0.918443	0.00910711	-0.204942	1.3325
	AT2G11810	1.82097	1.18892	2.22621	2.47382
	AT5G57625	-1.91074	0.592219	1.0133	1.12917
	AT1G68840	0.733041	-0.192653	-0.228974	1.02318
	AT2G05915	-2.48787	-3.01452	-2.71665	-2.33218
	AT5G67400	-1.62052	0.644511	1.15539	1.0892
	AT1G49860	1.85037	-0.0534655	0.930909	2.31594
	AT4G02270	0.206438	0.815076	1.14942	1.03855
	AT5G04390	0.84889	-0.382365	-0.87558	1.08358

## Sheet: Cluster II
Genes dedicated to Cluster II
	test_id	mpk4	mpk6	mpk3	gtl1-2								gtl1-2 (319 genes)	WT (31819 genes)
	AT1G09500	-0.0731007	-1.59933	-0.971588	-1.01947					GO term	Ontology	Description	Number in input list	Number in BG/Ref	p-value	FDR
	AT5G20860	2.34131	-1.54588	-2.10624	-1.16224					GO:0050896	P	response to stimulus	93	985	2.7e-60	1.8e-57
	AT3G25250	5.81996	-0.176584	0.322074	-1.17447					GO:0006950	P	response to stress	54	456	5.5e-39	1.9e-36
	AT2G24850	8.08587	-0.655873	0.0650867	-2.21151					GO:0042221	P	response to chemical stimulus	52	439	1.5e-37	3.5e-35
	AT2G20030	1.71378	-0.862664	-0.271731	-1.12975					GO:0006952	P	defense response	31	82	5e-36	8.6e-34
	AT2G32680	6.28321	-0.719385	0.411909	-1.84338					GO:0051707	P	response to other organism	32	96	1e-35	1.4e-33
	AT2G46400	5.6933	-0.0152512	0.403841	-1.2369					GO:0010033	P	response to organic substance	30	210	4.6e-24	5.2e-22
	AT3G55970	2.83029	-0.477654	-0.382252	-1.24804					GO:0043687	P	post-translational protein modification	18	36	3.8e-23	3.7e-21
	AT2G39030	8.31025	-0.901265	1.04299	-2.3908					GO:0065007	P	biological regulation	45	882	1.5e-18	1.3e-16
	AT3G13950	3.5898	-1.13166	0.111611	-1.78767					GO:0043170	P	macromolecule metabolic process	47	983	2.7e-18	2.1e-16
	AT4G37370	4.1391	0.0280953	-0.140027	-1.23123					GO:0009058	P	biosynthetic process	43	834	6.4e-18	4.4e-16
	AT5G01540	3.63452	0.0994901	-0.0626544	-1.00343					GO:0050794	P	regulation of cellular process	38	658	1.9e-17	1.2e-15
	AT3G45140	4.14601	0.138213	0.352249	-1.00172					GO:0009607	P	response to biotic stimulus	33	497	6.2e-17	3.6e-15
	AT1G30700	2.15355	-0.398233	-0.365426	-1.20998					GO:0044249	P	cellular biosynthetic process	39	760	2.9e-16	1.6e-14
	AT3G47090	3.61408	-0.20802	-0.0115974	-1.41211					GO:0050789	P	regulation of biological process	38	767	2.1e-15	1e-13
	AT3G57260	8.81517	0.463502	0.643948	-2.37522					GO:0006464	P	protein modification process	19	144	4.2e-15	1.9e-13
	AT2G29460	3.54317	-0.373663	0.354885	-1.3951					GO:0009617	P	response to bacterium	12	29	4.5e-15	2e-13
	AT3G15356	3.33173	0.0446721	0.307554	-1.04007					GO:0051704	P	multi-organism process	32	605	7.4e-14	3e-12
	AT2G14610	9.32967	-1.34099	1.85243	-3.03294					GO:0044260	P	cellular macromolecule metabolic process	38	888	1.7e-13	6.1e-12
	AT4G39670	5.91373	0.633029	0.363729	-1.39893					GO:0043412	P	macromolecule modification	19	180	1.6e-13	6.1e-12
	AT5G18470	3.55107	0.197174	-0.12581	-1.12932					GO:0019538	P	protein metabolic process	25	374	3.7e-13	1.3e-11
	AT5G41750	5.09348	0.414979	0.0701671	-1.45717					GO:0031323	P	regulation of cellular metabolic process	21	268	1.8e-12	5.9e-11
	AT1G70170	2.63653	-0.140123	0.176588	-1.0883					GO:0016265	P	death	10	28	3e-12	8.9e-11
	AT5G24110	6.019	-0.0398934	0.534253	-2.3312					GO:0008219	P	cell death	10	28	3e-12	8.9e-11
	AT5G01550	3.94758	-0.0729871	-0.371892	-1.84838					GO:0009889	P	regulation of biosynthetic process	20	248	3.8e-12	1e-10
	AT5G13580	2.62588	-0.0719898	-0.0106656	-1.21157					GO:0031326	P	regulation of cellular biosynthetic process	20	248	3.8e-12	1e-10
	AT3G50930	5.87807	0.793235	0.859378	-1.41662					GO:0006979	P	response to oxidative stress	14	94	4.1e-12	1.1e-10
	AT1G35710	4.54714	0.243676	0.816076	-1.37299					GO:0080090	P	regulation of primary metabolic process	20	256	6.4e-12	1.6e-10
	AT2G46440	1.90626	-0.489561	0.0210389	-1.26578					GO:0045449	P	regulation of transcription	19	231	9.5e-12	2.3e-10
	AT2G32140	5.72193	0.558275	0.358216	-1.98573					GO:0009605	P	response to external stimulus	12	65	1.5e-11	3.6e-10
	AT1G20510	3.92253	0.559806	0.43356	-1.09903					GO:0010556	P	regulation of macromolecule biosynthetic process	19	238	1.5e-11	3.6e-10
	AT2G22500	4.78248	0.854288	0.417402	-1.139					GO:0019219	P	regulation of nucleobase, nucleoside, nucleotide and nucleic acid metabolic process	19	239	1.7e-11	3.7e-10
	AT4G18250	3.86358	0.295924	0.647869	-1.25548					GO:0019222	P	regulation of metabolic process	21	309	2.2e-11	4.8e-10
	AT4G14365	3.07015	0.156362	0.066477	-1.32495					GO:0051171	P	regulation of nitrogen compound metabolic process	19	244	2.3e-11	4.8e-10
	AT3G13100	3.38794	0.292325	0.473168	-1.16139					GO:0009698	P	phenylpropanoid metabolic process	10	37	3e-11	6.1e-10
	AT5G13320	4.19385	0.185317	0.903541	-1.31933					GO:0006350	P	transcription	19	262	7.2e-11	1.4e-09
	AT4G30290	2.77702	0.2073	0.27231	-1.06573					GO:0009611	P	response to wounding	9	30	1.4e-10	2.6e-09
	AT3G44860	7.28648	0.919126	-0.282754	-2.30476					GO:0010468	P	regulation of gene expression	19	275	1.6e-10	2.9e-09
	AT1G17380	4.59842	0.660487	0.545911	-1.41823					GO:0006725	P	cellular aromatic compound metabolic process	12	82	1.7e-10	3.1e-09
	AT4G14400	3.19852	-0.139669	0.71378	-1.12332					GO:0012501	P	programmed cell death	8	20	2.3e-10	4e-09
	AT4G03450	7.00281	0.501432	1.33188	-2.38268					GO:0060255	P	regulation of macromolecule metabolic process	19	284	2.6e-10	4.5e-09
	AT1G79680	4.89559	0.19388	-0.12614	-2.40498					GO:0009699	P	phenylpropanoid biosynthetic process	9	33	2.8e-10	4.7e-09
	AT3G56710	3.96322	0.648277	0.328445	-1.19368					GO:0006575	P	cellular amino acid derivative metabolic process	11	66	2.9e-10	4.7e-09
	AT1G08050	2.38802	0.0458714	0.298825	-1.05312					GO:0019438	P	aromatic compound biosynthetic process	10	50	3.9e-10	6.3e-09
	AT3G50770	3.75746	0.387583	0.637683	-1.30948					GO:0042398	P	cellular amino acid derivative biosynthetic process	10	56	1e-09	1.6e-08
	AT5G39670	4.04278	0.353758	0.67685	-1.48592					GO:0019748	P	secondary metabolic process	21	394	1.5e-09	2.2e-08
	AT3G50760	4.17446	0.561487	0.29415	-1.55816					GO:0010035	P	response to inorganic substance	8	27	1.6e-09	2.4e-08
	AT1G68850	2.5341	0.0637128	0.451182	-1.07267					GO:0010876	P	lipid localization	7	18	3.7e-09	5.4e-08
	AT1G54540	2.49436	0.316189	0.13839	-1.02183					GO:0044267	P	cellular protein metabolic process	19	338	4e-09	5.7e-08
	AT1G05650	3.79942	0.389239	0.86138	-1.3029					GO:0045087	P	innate immune response	17	266	4.4e-09	6.2e-08
	AT1G75040	2.88189	-0.156462	0.709907	-1.05869					GO:0006955	P	immune response	17	282	1e-08	1.4e-07
	AT5G24770	4.05965	0.405407	0.460969	-1.75487					GO:0002376	P	immune system process	17	283	1.1e-08	1.4e-07
	AT5G25260	2.07208	-0.587716	-0.0524985	-1.76302					GO:0006810	P	transport	23	540	1.4e-08	1.8e-07
	AT4G08770	3.3373	0.0476733	0.824851	-1.27214					GO:0051234	P	establishment of localization	23	545	1.6e-08	2.1e-07
	AT1G52400	1.31328	-0.269581	-0.300141	-1.25333					GO:0006807	P	nitrogen compound metabolic process	26	702	2.4e-08	3e-07
	AT3G22910	4.61148	0.683834	0.549787	-1.81108					GO:0051179	P	localization	23	569	3.5e-08	4.3e-07
	AT4G26120	1.67801	-0.245076	0.0959184	-1.18839					GO:0032787	P	monocarboxylic acid metabolic process	10	85	3.9e-08	4.8e-07
	AT3G09220	0.978186	-0.278118	-0.161814	-1.00377					GO:0009628	P	response to abiotic stimulus	17	318	5.3e-08	6.4e-07
	AT2G40370	3.65079	0.63	0.609945	-1.30208					GO:0009404	P	toxin metabolic process	8	46	6e-08	7.1e-07
	AT1G52030	1.9083	-0.243357	-0.372545	-1.67038					GO:0009407	P	toxin catabolic process	8	46	6e-08	7.1e-07
	AT2G43590	2.21417	0.232993	0.106822	-1.09237					GO:0009056	P	catabolic process	13	185	1.1e-07	1.2e-06
	AT3G08870	3.0991	0.254237	-0.133418	-1.69042					GO:0009059	P	macromolecule biosynthetic process	20	485	2e-07	2.3e-06
	AT1G33960	4.59326	-0.0333612	0.572025	-2.65869					GO:0010038	P	response to metal ion	6	21	2.3e-07	2.5e-06
	AT4G24310	2.36276	0.215	0.39742	-1.11034					GO:0006631	P	fatty acid metabolic process	7	40	4e-07	4.3e-06
	AT2G38240	5.35779	-0.00366377	0.315078	-3.4184					GO:0006139	P	nucleobase, nucleoside, nucleotide and nucleic acid metabolic process	21	562	4.8e-07	5.1e-06
	AT3G54420	1.73398	-0.517584	0.156319	-1.26979					GO:0042742	P	defense response to bacterium	6	26	6.7e-07	7.1e-06
	AT1G67520	1.33962	-0.493854	-0.291067	-1.61605					GO:0034645	P	cellular macromolecule biosynthetic process	19	482	7.9e-07	8.3e-06
	AT1G21250	4.82154	0.00954528	0.906751	-2.5767					GO:0007166	P	cell surface receptor linked signaling pathway	5	17	2.1e-06	2.2e-05
	AT2G40750	5.68668	1.3444	1.52198	-1.58496					GO:0033036	P	macromolecule localization	8	90	6.3e-06	6.3e-05
	AT4G22070	1.59339	-0.360377	0.120062	-1.27011					GO:0016070	P	RNA metabolic process	12	232	6.8e-06	6.8e-05
	AT2G02010	3.50145	0.298475	1.07517	-1.22495					GO:0009814	P	defense response, incompatible interaction	8	95	9.1e-06	8.9e-05
	AT2G26560	1.8445	-0.132076	-0.377231	-1.59888					GO:0010467	P	gene expression	19	575	9.3e-06	9e-05
	AT5G07010	2.68294	0.338467	0.657274	-1.10713					GO:0009414	P	response to water deprivation	5	32	3.1e-05	0.0003
	AT1G55990	1.39268	-0.0588177	-0.398739	-1.06892					GO:0032502	P	developmental process	18	574	3.1e-05	0.0003
	AT1G19020	2.07631	0.0865502	-0.348656	-1.35168					GO:0009620	P	response to fungus	8	124	5.5e-05	0.00051
	AT5G25250	2.96733	0.338373	-0.354634	-1.08675					GO:0070887	P	cellular response to chemical stimulus	6	62	6e-05	0.00054
	AT1G64000	2.74996	0.303504	0.572385	-1.29801					GO:0009415	P	response to water	5	37	5.9e-05	0.00054
	AT3G22620	1.05185	-0.115487	-0.184433	-1.00904					GO:0006869	P	lipid transport	7	94	6.9e-05	0.00062
	AT5G67340	1.83803	-0.118653	-0.208134	-1.62518					GO:0016051	P	carbohydrate biosynthetic process	6	77	0.00018	0.0016
	AT5G35735	2.72157	0.227795	-0.501718	-1.22291					GO:0009753	P	response to jasmonic acid	8	152	0.00021	0.0018
	AT3G48520	2.38824	0.48164	0.0679815	-1.05245					GO:0006970	P	response to osmotic stress	6	81	0.00023	0.002
	AT1G02400	2.82358	0.555601	0.150495	-1.31188					GO:0007275	P	multicellular organismal development	15	507	0.00026	0.0022
	AT2G30210	1.92521	0.171367	-0.120883	-1.28545					GO:0032501	P	multicellular organismal process	15	527	0.00038	0.0032
	AT5G26340	0.742947	-0.325291	-0.658136	-1.14683					GO:0016053	P	organic acid biosynthetic process	5	58	0.00041	0.0034
	AT5G13910	3.27966	0.814249	0.210027	-1.29047					GO:0046394	P	carboxylic acid biosynthetic process	5	58	0.00041	0.0034
	AT2G17040	3.66345	0.38434	0.638592	-2.063					GO:0009743	P	response to carbohydrate stimulus	5	62	0.00055	0.0044
	AT1G57630	3.41642	0.0940361	0.155595	-2.55726					GO:0030001	P	metal ion transport	6	98	0.00061	0.0049
	AT1G74770	2.57618	-0.042914	0.764934	-1.13602					GO:0009719	P	response to endogenous stimulus	19	820	0.00081	0.0064
	AT2G41240	2.17225	-0.67348	0.318698	-1.30543					GO:0048869	P	cellular developmental process	5	71	0.00097	0.0076
	AT5G23190	2.26719	0.337138	0.0383833	-1.40116					GO:0006629	P	lipid metabolic process	16	660	0.0013	0.01
	AT1G29020	2.2835	-0.366043	0.237605	-1.95811					GO:0050832	P	defense response to fungus	5	86	0.0022	0.016
	AT5G24200	3.70683	-0.0412796	0.812927	-2.33737					GO:0006519	P	cellular amino acid and derivative metabolic process	13	504	0.0022	0.016
	AT3G53480	1.08135	-0.2067	0.0849068	-1.00597					GO:0033554	P	cellular response to stress	5	91	0.0027	0.02
	AT1G21310	1.6842	0.17598	0.239344	-1.07735					GO:0008610	P	lipid biosynthetic process	5	94	0.0031	0.023
	AT1G14540	4.07027	-0.301717	0.311842	-3.57753					GO:0003700	F	transcription factor activity	24	46	8.1e-31	3.6e-28
	AT3G53150	2.6105	-0.334357	0.65844	-1.52898					GO:0016740	F	transferase activity	55	902	4.3e-26	9.5e-24
	AT1G13340	2.56117	0.198977	0.533756	-1.5951					GO:0003824	F	catalytic activity	159	7726	1.1e-22	1.5e-20
	AT1G15520	3.27239	0.806059	0.760528	-1.41354					GO:0043169	F	cation binding	29	306	8.1e-19	7.2e-17
	AT3G44550	2.47181	0.300071	0.638549	-1.32423					GO:0043167	F	ion binding	29	306	8.1e-19	7.2e-17
	AT2G14560	7.89887	0.676121	2.61001	-3.57004					GO:0046872	F	metal ion binding	27	297	3.6e-17	2.6e-15
	AT1G51800	0.30974	-0.569573	-0.340706	-1.09984					GO:0016491	F	oxidoreductase activity	33	555	1.3e-15	8e-14
	AT4G30120	1.71865	0.0248876	0.314974	-1.23177					GO:0016765	F	transferase activity, transferring alkyl or aryl (other than methyl) groups	10	24	8.6e-13	4.7e-11
	AT1G51420	1.85866	-0.293661	0.0521601	-1.93744					GO:0016301	F	kinase activity	25	417	3.5e-12	1.7e-10
	AT2G18690	1.59222	0.0768908	-0.329101	-1.36825					GO:0046914	F	transition metal ion binding	18	195	5.8e-12	2.5e-10
	AT3G60420	3.03278	0.462889	0.634498	-1.78785					GO:0016887	F	ATPase activity	13	79	7.9e-12	3.1e-10
	AT4G29930	1.3061	0.0114804	0.215588	-1.01462					GO:0016772	F	transferase activity, transferring phosphorus-containing groups	25	447	1.4e-11	5.3e-10
	AT4G10510	1.31135	-0.704037	0.0408998	-1.43513					GO:0043492	F	ATPase activity, coupled to movement of substances	10	40	5.8e-11	1.7e-09
	AT1G67810	2.00332	-0.727838	0.0692155	-2.3573					GO:0042626	F	ATPase activity, coupled to transmembrane movement of substances	10	40	5.8e-11	1.7e-09
	AT3G56980	2.49064	-0.0258971	0.872008	-1.11681					GO:0016820	F	hydrolase activity, acting on acid anhydrides, catalyzing transmembrane movement of substances	10	40	5.8e-11	1.7e-09
	AT1G51890	1.21672	-0.165277	-0.031278	-1.39253					GO:0004091	F	carboxylesterase activity	12	76	7.8e-11	2.1e-09
	AT1G26420	2.13599	-0.101244	0.257202	-1.94678					GO:0005215	F	transporter activity	23	410	9.1e-11	2.4e-09
	AT5G11920	2.274	0.155625	0.575486	-1.49167					GO:0015405	F	P-P-bond-hydrolysis-driven transmembrane transporter activity	10	43	1.1e-10	2.5e-09
	AT5G07130	1.77957	-0.523864	0.389672	-1.20372					GO:0015399	F	primary active transmembrane transporter activity	10	43	1.1e-10	2.5e-09
	AT5G11210	3.42665	-0.0375576	0.9573	-2.32125					GO:0016684	F	oxidoreductase activity, acting on peroxide as acceptor	9	34	3.5e-10	7.3e-09
	AT5G61160	2.44406	0.68061	0.419208	-1.19786					GO:0004601	F	peroxidase activity	9	34	3.5e-10	7.3e-09
	AT2G46750	1.07602	-0.125095	0.0692518	-1.15271					GO:0042623	F	ATPase activity, coupled	10	57	1.2e-09	2.4e-08
	AT5G04970	2.52817	0.653859	0.411318	-1.35236					GO:0016209	F	antioxidant activity	9	43	2.1e-09	4e-08
	AT1G26380	3.63062	0.294505	0.878164	-2.56061					GO:0030246	F	carbohydrate binding	9	48	4.9e-09	9.1e-08
	AT3G47480	1.81603	0.0175008	0.239828	-1.63426					GO:0016787	F	hydrolase activity	61	2819	1.2e-08	2.1e-07
	AT5G17760	1.92525	0.286694	0.418108	-1.30861					GO:0004364	F	glutathione transferase activity	8	48	8.1e-08	1.4e-06
	AT4G00080	2.96059	0.986884	0.894606	-1.11917					GO:0020037	F	heme binding	9	90	6.6e-07	1.1e-05
	AT5G06090	1.90845	-0.237423	0.451549	-1.61619					GO:0016298	F	lipase activity	5	16	1.7e-06	2.6e-05
	AT5G10230	1.3333	0.125647	-0.0536296	-1.23183					GO:0030599	F	pectinesterase activity	7	60	4.6e-06	6.8e-05
	AT1G74460	2.10534	0.494586	0.251195	-1.32022					GO:0009055	F	electron carrier activity	13	264	4.7e-06	6.8e-05
	AT1G17180	3.36447	1.01658	1.12164	-1.39973					GO:0005509	F	calcium ion binding	8	91	6.8e-06	9.6e-05
	AT2G32610	2.84491	0.865825	0.613142	-1.36937					GO:0004568	F	chitinase activity	5	24	9.1e-06	0.00013
	AT1G16150	1.58182	-0.357477	0.28799	-1.58106					GO:0008289	F	lipid binding	6	45	1.1e-05	0.00015
	AT4G13890	5.35379	1.5437	2.59792	-1.36927					GO:0016682	F	oxidoreductase activity, acting on diphenols and related substances as donors, oxygen as acceptor	5	28	1.8e-05	0.00023
	AT1G02810	2.6605	0.764872	1.01184	-1.08413					GO:0004713	F	protein tyrosine kinase activity	5	33	3.6e-05	0.00045
	AT2G29350	3.01557	-0.42849	0.101632	-3.72538					GO:0004857	F	enzyme inhibitor activity	7	85	3.8e-05	0.00046
	AT2G28160	2.04616	0.638836	0.461521	-1.0385					GO:0060089	F	molecular transducer activity	7	90	5.3e-05	0.00061
	AT3G06520	0.790891	-0.232653	-0.198	-1.35597					GO:0004871	F	signal transducer activity	7	90	5.3e-05	0.00061
	AT5G17220	2.15116	0.507147	0.131245	-1.48006					GO:0016679	F	oxidoreductase activity, acting on diphenols and related substances as donors	5	37	5.9e-05	0.00066
	AT3G26830	5.10452	0.606259	1.70361	-3.30591					GO:0030554	F	adenyl nucleotide binding	18	645	0.00013	0.0014
	AT1G74590	1.12307	-0.260043	0.275333	-1.04483					GO:0001883	F	purine nucleoside binding	18	645	0.00013	0.0014
	AT3G26470	1.43367	0.336984	0.0464294	-1.04559					GO:0001882	F	nucleoside binding	18	645	0.00013	0.0014
	AT5G10380	2.61031	0.354793	-0.45959	-1.17596					GO:0005515	F	protein binding	23	955	0.00014	0.0014
	AT1G02930	1.86268	-0.269461	0.28141	-2.19108					GO:0019825	F	oxygen binding	10	231	0.00016	0.0016
	AT5G19410	2.55955	0.710963	0.843689	-1.40027					GO:0008415	F	acyltransferase activity	5	47	0.00017	0.0016
	AT1G78340	1.46099	0.0934245	0.444751	-1.14706					GO:0016798	F	hydrolase activity, acting on glycosyl bonds	14	440	0.0002	0.0019
	AT5G67430	2.06877	0.38235	0.718124	-1.30129					GO:0008270	F	zinc ion binding	8	160	0.00029	0.0027
	AT4G23200	1.66214	0.0910672	0.255876	-1.67511					GO:0016788	F	hydrolase activity, acting on ester bonds	22	946	0.0003	0.0028
	AT1G04220	2.19831	0.390818	0.732403	-1.47748					GO:0022857	F	transmembrane transporter activity	21	930	0.0006	0.0053
	AT4G37070	1.03767	-0.0441208	0.198293	-1.11443					GO:0017111	F	nucleoside-triphosphatase activity	17	673	0.0006	0.0053
	AT2G43570	2.33231	-0.127954	0.571654	-2.36476					GO:0005529	F	sugar binding	5	64	0.00062	0.0054
	AT5G07475	1.92835	0.585707	0.479011	-1.18195					GO:0016462	F	pyrophosphatase activity	17	701	0.00093	0.0079
	AT1G53830	2.14297	0.679271	0.266921	-1.33525					GO:0016818	F	hydrolase activity, acting on acid anhydrides, in phosphorus-containing anhydrides	17	704	0.00097	0.0081
	AT4G17470	2.19164	0.36616	0.20965	-2.07486					GO:0016817	F	hydrolase activity, acting on acid anhydrides	17	706	0.001	0.0082
	AT4G28940	2.40553	0.424705	0.924908	-1.56288					GO:0022804	F	active transmembrane transporter activity	14	550	0.0017	0.013
	AT1G35910	2.06904	0.218698	0.785087	-1.49827					GO:0017076	F	purine nucleotide binding	18	822	0.002	0.016
	AT2G35380	2.63963	0.96486	1.13628	-1.09601					GO:0004553	F	hydrolase activity, hydrolyzing O-glycosyl compounds	11	397	0.0027	0.021
	AT2G18193	3.33922	0.938412	1.14281	-2.06749					GO:0048037	F	cofactor binding	7	200	0.0048	0.036
	AT3G12900	2.11298	-0.827891	0.528328	-1.63398					GO:0004888	F	transmembrane receptor activity	6	151	0.0049	0.037
	AT1G01580	3.23799	0.551345	1.41016	-2.07515					GO:0005524	F	ATP binding	14	645	0.0066	0.047
	AT1G32350	1.81537	-1.23784	0.224735	-2.82089					GO:0032559	F	adenyl ribonucleotide binding	14	645	0.0066	0.047
	AT5G54610	3.98718	-0.437627	1.75661	-2.85702					GO:0044464	C	cell part	158	6952	3.3e-27	1.6e-25
	AT3G02940	2.12543	0.631227	0.882566	-1.30259					GO:0005623	C	cell	158	6952	3.3e-27	1.6e-25
	AT1G14390	1.50707	0.0625239	0.69797	-1.0883					GO:0030312	C	external encapsulating structure	20	378	4.1e-09	9.7e-08
	AT3G50400	2.87691	0.803062	1.37617	-1.58986					GO:0005618	C	cell wall	20	374	3.4e-09	9.7e-08
	AT4G19690	3.14459	0.910653	1.57514	-1.61276					GO:0009505	C	plant-type cell wall	13	227	9.6e-07	1.8e-05
	AT2G25510	2.46142	0.625613	0.389019	-2.32704					GO:0005773	C	vacuole	6	42	7.9e-06	0.00013
	AT1G53270	2.8937	1.24052	0.885353	-1.49463					GO:0005886	C	plasma membrane	20	707	4.6e-05	0.00063
	AT3G32980	1.06005	0.230134	0.0981986	-1.13313					GO:0012505	C	endomembrane system	53	3152	0.00015	0.0018
	AT3G29590	2.54473	-0.750232	0.953071	-2.32763					GO:0044425	C	membrane part	11	364	0.0014	0.015
	AT1G29300	0.688382	-0.257007	0.111289	-1.18794					GO:0005634	C	nucleus	8	212	0.0017	0.016
	AT5G52320	2.97007	1.36406	1.43878	-1.08036
	AT1G78815	2.80905	0.713091	1.53698	-1.38867
	AT2G28780	1.47281	-0.00881351	0.647037	-1.32429
	AT3G28930	0.62614	-0.10289	0.0959459	-1.01527
	AT4G36610	1.47877	-1.05223	0.208398	-1.59569
	AT3G49120	1.16234	0.0531155	-0.171088	-1.88095
	AT3G22930	0.684364	-0.0776562	0.0706214	-1.14497
	AT3G28540	2.19115	0.409813	-0.214759	-2.84479
	AT3G58810	1.92502	0.623752	0.783946	-1.39307
	AT1G21550	1.4896	0.389193	-0.310543	-1.31573
	AT2G18150	1.38657	-0.354373	-0.103729	-3.03039
	AT3G10815	1.13978	-0.05856	-0.757534	-1.36105
	AT1G51860	0.693535	0.0893758	-0.157091	-1.07255
	AT2G23540	2.43728	1.04995	1.21242	-1.17462
	AT3G12700	0.875519	0.223892	-0.00791554	-1.06638
	AT1G52890	1.46519	-0.0485488	-0.783116	-1.25751
	AT4G23210	0.770644	-0.0134504	-0.136493	-1.51411
	AT5G09978	0.639825	-0.79741	-0.0446941	-1.9386
	AT1G02920	1.46494	-0.193402	0.324601	-2.45671
	AT4G05020	1.06566	-0.665996	0.235303	-1.02311
	AT3G56970	1.96751	-1.17285	0.10274	-1.39076
	AT5G01100	3.21925	0.364562	-0.797453	-1.43958
	AT4G15393	2.48437	0.560638	1.60099	-1.04434
	AT1G72870	1.00879	0.327453	-0.173238	-1.0031
	AT4G02280	0.518312	0.000421405	-0.323458	-1.13292
	AT4G12490	0.00425851	-0.945811	-0.778924	-2.59079
	AT4G37990	0.982701	-0.784439	-0.456428	-3.89042
	AT4G22880	3.54196	1.35857	2.14069	-1.83293
	AT2G37260	0.902877	0.331491	-0.00809741	-1.02051
	AT4G36010	1.86661	0.729749	-0.191132	-1.74238
	AT4G17215	1.23174	0.531813	0.305953	-1.12333
	AT4G33070	1.3033	0.155919	0.00866752	-2.41408
	AT3G01420	1.05597	-0.157129	0.274827	-2.03125
	AT1G07330	1.02537	0.268789	0.290972	-1.32313
	AT4G05200	1.10353	0.27736	0.486588	-1.19056
	AT3G10320	1.41282	0.428566	-0.416307	-1.90963
	AT1G74010	-0.0279277	-0.393866	-0.656182	-1.33518
	AT5G60530	2.64954	1.57045	1.24107	-1.15749
	AT3G04720	0.756463	0.0536124	0.123761	-1.41669
	AT1G64330	0.563954	0.0442918	0.116074	-1.01589
	AT4G14650	1.03161	0.393779	-0.224542	-1.09963
	AT3G14530	2.07027	0.774577	1.1636	-1.6307
	AT5G45070	1.61409	0.102173	0.863442	-2.03636
	AT1G01190	1.91738	0.639297	1.25017	-1.3147
	AT3G09960	1.96245	0.855002	1.25679	-1.17278
	AT4G04990	1.34165	-0.104491	0.31882	-3.01684
	AT4G31940	2.56561	0.0899253	1.49526	-3.14696
	AT5G15500	1.15463	0.274967	-0.545157	-2.4452
	AT3G03530	1.86858	0.225833	1.26725	-1.59263
	AT1G61930	0.378161	-0.20438	0.0611427	-1.22453
	AT2G41480	1.36674	0.44207	0.923793	-1.01574
	AT4G19370	0.90918	0.203166	0.478763	-1.16506
	AT1G77920	0.50263	0.119734	-0.0174171	-1.06748
	AT1G28470	0.58715	-0.034512	0.248728	-1.16639
	AT2G45920	0.935079	0.153246	0.587988	-1.06504
	AT3G12500	1.12318	0.286511	0.531288	-1.67673
	AT1G18970	1.44491	-0.163885	0.968557	-1.01
	AT3G44540	2.12649	0.442752	1.53425	-1.79479
	AT3G61930	0.189763	-0.906604	-0.153398	-2.16428
	AT2G14960	1.58781	0.794058	-0.220841	-1.61302
	AT3G27150	1.21799	0.586491	0.557911	-1.33406
	AT3G28345	0.735132	0.304567	0.0631619	-1.25773
	AT4G02290	0.817815	-0.121853	0.486722	-1.43927
	AT4G16260	1.22019	0.18016	0.472462	-2.41242
	AT4G22485	1.28408	-0.0414337	0.787931	-2.04884
	AT5G11110	0.444474	-0.124808	0.158564	-1.31831
	AT2G23530	2.66951	1.21126	1.94827	-2.0284
	AT2G41380	-0.158858	-0.449298	-0.345149	-1.22041
	AT3G60540	0.632773	-0.283453	0.243945	-2.14974
	AT5G37690	3.05324	2.08536	1.48743	-1.97925
	AT5G48410	0.263721	-0.0205228	-0.199375	-1.25305
	AT4G22505	1.07615	0.264851	0.716005	-1.63799
	AT1G65690	0.692757	0.206196	0.295108	-1.44698
	AT1G51830	0.460609	-0.0311545	0.277831	-1.0917
	AT5G17700	0.434393	0.139434	0.0952092	-1.09518
	AT2G45040	0.646852	0.292624	0.243307	-1.18576
	AT2G15220	0.963823	-0.193276	0.749825	-1.64923
	AT5G54040	0.615217	-0.12534	0.478812	-1.08342
	AT4G36430	0.589698	-0.907657	0.394497	-2.28264
	AT2G43510	0.104652	-0.159708	-0.112202	-1.33564
	AT4G19810	0.510111	0.167348	0.0846898	-1.72057
	AT3G48450	0.674269	0.253763	0.507613	-1.12049
	AT1G74810	2.22342	1.84645	0.692677	-1.22557
	AT5G23020	1.58197	0.519728	1.53036	-1.33976
	AT1G53700	0.512133	-0.104081	0.422713	-1.75257
	AT4G11650	0.329474	-0.301929	0.237942	-2.05092
	AT4G16920	0.0327097	-0.851262	-0.108355	-1.17234
	AT5G37600	-0.152669	-0.566419	-0.157301	-1.15323
	AT1G66700	1.38474	-0.0358787	1.33324	-2.98308
	AT1G33240	0.104087	-0.0785079	-0.177185	-1.46918
	AT4G28840	2.05272	1.06926	1.99581	-1.47554
	AT3G44730	1.39611	0.984336	1.19777	-1.01261
	AT5G44568	0.398211	0.220379	0.0544806	-1.42443
	AT1G56650	1.34668	-1.29271	0.0824514	-1.21344
	AT2G21100	1.15177	-1.51171	-0.0164417	-1.47324
	AT1G28815	0.83825	0.640626	0.454609	-1.31609
	AT5G24910	0.704694	0.184155	-0.711947	-1.14969
	AT4G03540	1.7611	-0.333809	1.84292	-2.40273
	AT3G25790	2.14206	1.19325	2.19325	-1.33749
	AT2G42250	0.348965	0.189138	0.203658	-1.05715
	AT1G14870	-0.0981913	-0.29346	-0.188874	-1.53245
	AT3G59930	0.146416	0.0631262	-0.418242	-1.28052
	AT5G40590	0.647976	-0.0589539	0.754925	-1.55369
	AT3G14850	0.0984839	-0.00550871	-0.677128	-1.48661
	AT5G09520	1.24679	0.952947	-0.190757	-1.06987
	AT5G36180	0.375328	0.281356	0.24398	-1.23624
	AT5G08250	0.558783	0.410551	0.267655	-2.59763
	AT3G51660	-0.0631728	-0.249459	-0.0490713	-1.55617
	AT3G12820	0.978734	0.755419	0.976732	-1.79169
	AT4G17680	0.182264	-0.248963	0.316449	-1.00638
	AT5G54020	1.93859	1.40257	2.19364	-1.15928
	AT1G53070	0.579745	0.174961	0.811957	-1.06587
	AT2G23890	-0.073179	-0.228679	0.0604507	-1.23031
	AT3G55860	0	0	0	-1.41743
	AT5G15960	0	0	0	-2.31836
	AT5G58310	0.135442	0.379675	-0.200356	-2.76644
	AT1G46480	0.0792526	0.0978912	0.203808	-1.60448
	AT2G01610	0.728755	0.721369	0.895799	-1.10146
	AT3G13435	0.464064	0.281888	0.835032	-1.69326
	AT4G09760	-0.401635	-0.351277	-0.357424	-1.33965
	AT1G74890	1.34087	-0.617474	1.78469	-1.45985
	AT5G38550	-0.0766811	-0.156166	0.150334	-1.06974
	AT5G11610	-0.144708	0.138998	-0.435058	-1.8937
	AT3G08860	0.375991	-0.100272	0.882456	-1.34645
	AT2G35770	0.294974	0.0560648	-1.13826	-1.41292
	AT5G56080	-0.15547	-1.53215	-0.321729	-1.45471
	AT2G43050	-0.0422019	0.152792	0.0107443	-1.25033
	AT5G13170	1.17908	1.58356	1.22647	-1.09514
	AT5G40780	-0.328599	-0.120929	-0.397374	-1.19497
	AT5G17460	-0.245122	-0.175103	-0.00165051	-1.06453
	AT1G34060	-0.520026	0.0660573	0.220256	-3.08883
	AT2G18360	0.0538478	0.0987312	0.565834	-1.07931
	AT2G05910	-0.555394	-0.109147	-0.455165	-1.81535
	AT5G41570	0.546647	-0.686463	1.72381	-1.78827
	AT2G04032	0.295544	1.22242	-0.242757	-2.01359
	AT4G30280	1.84358	0.128971	-1.79748	-1.03563
	AT5G45810	0.285482	0.865211	-0.727107	-1.61407
	AT2G42540	0.380599	1.00539	0.756133	-1.24065
	AT1G51850	-0.555397	-0.319901	-0.393501	-1.11146
	AT2G39350	-0.334522	0.0364129	-0.579166	-1.15431
	AT1G65310	-0.0127084	0.69551	0.132438	-1.40167
	AT5G57620	-0.0811317	0.443154	0.425498	-1.20943
	AT1G68250	2.98121	4.44613	9.75853	-5.26396
	AT4G37010	-0.310294	0.177885	0.0603335	-1.09318
	AT4G24265	-0.310151	-0.00677593	0.59061	-1.34815
	AT4G33550	-0.102939	1.05469	1.14924	-1.72307
	AT5G44120	1.43092	3.86627	8.5543	-5.2934
	AT2G36120	-0.614388	-0.419681	0.120765	-1.29124
	AT4G17280	-0.460467	0.0834563	0.269377	-1.27238
	AT1G58170	-0.178872	-0.951927	0.87215	-1.2783
	AT5G62480	-0.532056	0.345075	0.587737	-1.63679
	AT5G58700	-0.675821	-0.238848	-0.0280982	-1.26328
	AT5G42530	-0.753562	0.75801	0.624204	-2.27481
	AT3G59010	0.609741	2.30533	0.146256	-1.12951
	AT5G01870	-0.423912	0.254867	1.0294	-1.47056
	AT5G15900	-0.762664	-0.513797	-0.0460559	-1.24324
	AT5G61340	-0.462555	0.242624	0.146977	-1.05584
	AT2G25220	-0.943132	-0.144895	-0.283913	-1.55738

## Sheet: Matrix_Clustering
			test_id	mpk4	mpk6	mpk3	gtl1-2
			AT2G21730	0.00883457	-0.305998	0.0573324	4.99799
			AT2G21890	0.0323648	-1.0029	0.135302	4.56916
			AT1G29110	-0.972947	-0.153734	0.386202	3.81473
			AT1G73010	1.36624	-0.0891081	1.51343	2.98222
			AT1G23110	1.28302	0.0511593	0.855844	2.60151
			AT1G17710	0.176957	0.0624666	0.97221	2.58928
			AT2G11810	1.82097	1.18892	2.22621	2.47382
			AT5G56810	-1.28585	-0.429098	0.764118	2.38661
			AT2G41905	-0.643404	0.0720932	0.1953	2.33094
			AT1G49860	1.85037	-0.0534655	0.930909	2.31594
			AT3G60670	-0.463658	0.695511	0.0346957	2.24922
			AT2G32550	-1.50674	-0.291251	-0.405496	2.21059
			AT1G02570	-0.983244	-0.953117	-0.258688	2.16359
			AT4G25790	0.000136722	0.471387	0.934234	2.09874
			AT5G15360	-1.04618	0.331801	1.31463	2.01332
			AT5G44572	-3.97161	0.315606	-0.159711	1.81685
			AT3G29635	1.00953	-0.421144	0.272299	1.76721
			AT5G57640	-2.65745	-0.131471	-1.03247	1.76571
			AT2G20520	-2.21533	1.73667	-0.0125006	1.76364
			AT5G20150	0.0308051	-0.188729	0.784876	1.75422
			AT4G33120	1.13359	1.12044	0.22754	1.75361
			AT3G02040	-0.0600914	0.146706	0.132115	1.73617
			AT1G34510	-0.72001	0.628039	0.42959	1.70767
			AT3G05630	0.863964	-0.106141	0.386867	1.59118
			AT4G34250	0.342897	0.127934	0.0577127	1.57864
			AT1G69530	-0.0239806	-0.646107	0.438039	1.57752
			AT5G24160	-0.0819068	-0.402131	-0.548339	1.56241
			AT3G26220	0.386912	0.0384212	-0.499824	1.55399
			AT1G07150	0.13833	-0.0645203	-0.574786	1.54853
			AT1G11070	-0.00977046	-0.0959482	-0.728231	1.54118
			AT3G53310	-0.337213	-0.492713	-0.160823	1.52938
			AT2G18050	-0.628327	-0.312107	-0.0899157	1.51506
			AT5G20410	0.856566	0.167125	0.942241	1.50772
			AT2G25780	-1.18515	-0.330819	-0.456733	1.50749
			AT1G03800	0.414249	-0.127916	-0.691083	1.50174
			AT1G19510	-2.2769	0.250981	-1.14887	1.5006
			AT5G45040	-2.84337	-0.299474	-0.356754	1.49455
			AT5G03545	0.157215	0.0632929	0.545208	1.48642
			AT3G47340	-1.11936	-0.179938	-1.30082	1.47558
			AT1G10070	-2.3401	-0.263247	-1.45974	1.46819
			AT1G08630	-1.67841	-0.100649	-1.40189	1.46759
			AT4G15700	-1.02389	-0.185057	-0.324258	1.46319
			AT3G04420	0.00385765	-0.310346	-0.0150544	1.4539
			AT3G07350	-0.0989518	0.042047	-0.377802	1.42785
			AT1G02620	-0.964729	-0.029493	-1.04532	1.42772
			AT1G77210	-0.116083	0.0763848	-0.801845	1.42565
			AT4G15990	-0.24124	-0.39665	-0.0402467	1.40251
			AT1G76410	-1.19852	-0.267244	-1.0086	1.40042
			AT4G12970	-1.68467	0.0949379	0.238113	1.3998
			AT3G61250	-0.491053	0.285177	0.0404487	1.397
			AT1G75250	-1.17342	0.004992	0.393366	1.38247
			AT4G01110	0.26299	-0.146881	0.146645	1.36788
			AT3G55580	-0.858362	0.127569	0.352051	1.36108
			AT2G36780	1.38636	-0.0146578	-0.125298	1.35844
			AT3G20660	0.236101	0.117427	-0.178737	1.34947
			AT1G70880	-0.100323	-0.0155645	0.334389	1.33802
			AT1G29090	-4.92285	0.479818	0.223162	1.33506
			AT2G22890	0.918443	0.00910711	-0.204942	1.3325
			AT3G26740	-1.97442	-0.053503	-0.786651	1.32914
			AT3G21150	3.18536	-0.427732	0.177555	1.32091
			AT3G50570	-1.20094	0.0943434	-0.769084	1.31553
			AT1G19200	-0.995677	-0.644516	-0.213468	1.3145
			AT4G24180	0.255372	0.094589	-0.0867895	1.30779
			AT4G23990	0.461626	-0.027674	-0.00642754	1.30362
			AT1G15040	0.0653212	0.25117	-1.31157	1.29823
			AT3G48360	-0.440257	-0.285099	-0.55254	1.29436
			AT5G41080	-1.96019	0.470392	-1.15936	1.28114
			AT4G13390	-0.395768	0.707354	0.739729	1.26966
			AT1G80130	0.00462518	-0.070992	0.282919	1.25915
			AT5G16030	-0.646092	-0.0971466	0.0772973	1.25875
			AT2G35290	-0.316418	0.280279	-0.65564	1.25171
			AT5G02020	-1.87832	-0.362883	-0.249439	1.24854
			AT1G76590	0.496532	-0.0563485	-0.332095	1.24786
			AT1G31040	-1.29593	-0.538463	-0.131476	1.24404
			AT2G25090	0.400156	0.120511	-0.413515	1.24118
			AT1G78930	-0.0718954	0.0849825	0.315657	1.23933
			AT2G42870	-1.98444	-0.352896	-0.328383	1.23757
			AT3G26230	0.671355	-0.0431146	-0.255386	1.22754
			AT2G40610	-0.451283	-0.112187	0.527748	1.22086
			AT1G21540	0.159536	-0.091475	0.194102	1.2161
			AT1G19530	-1.81943	0.0985134	-0.884481	1.20653
			AT4G34970	-0.993935	-0.310298	-0.704905	1.20475
			AT3G09162	-1.12191	-0.268638	-0.298485	1.19882
			AT4G39675	-0.597601	0.0100256	0.0103423	1.19821
			AT2G05380	-1.47724	-0.554541	-0.142497	1.198
			AT1G14890	-0.565572	0.0935047	-0.270938	1.1874
			AT3G10450	-1.61543	-0.251574	-0.396477	1.1832
			AT2G43920	-1.15093	-0.202412	-0.526758	1.18276
			AT3G25890	-0.00162658	-0.183241	0.10836	1.17804
			AT2G05540	-0.675223	-0.241095	-0.503192	1.17295
			AT5G59590	-0.31331	-0.122537	-0.193259	1.17187
			AT2G20870	0.283376	1.44598	-0.51371	1.16802
			AT5G06630	1.5254	2.5857	3.293	1.1583
			AT5G04530	0.26441	-0.0505966	-0.092649	1.14156
			AT1G16390	0.144287	0.0959721	0.0268905	1.13597
			AT3G56040	-0.412159	-0.0735265	-0.0332142	1.1295
			AT5G57625	-1.91074	0.592219	1.0133	1.12917
			AT4G36850	-1.61358	0.0826246	-0.75782	1.11951
			AT4G23000	1.08017	-0.0366413	0.038002	1.11133
			AT4G19460	2.87226	-0.71637	0.499782	1.10726
			AT1G58340	0.497327	-0.175378	0.0570473	1.10389
			AT2G44460	1.92334	-0.497654	0.398859	1.09743
			AT1G13245	-1.45164	-0.535078	-0.587633	1.09222
			AT3G02870	-1.1744	-0.0557631	-0.0489654	1.09079
			AT5G57780	-3.81624	-0.11116	0.263871	1.08988
			AT5G67400	-1.62052	0.644511	1.15539	1.0892
			AT2G45350	0.695277	0.451061	0.672574	1.08668
			AT5G04390	0.84889	-0.382365	-0.87558	1.08358
			AT1G19540	-2.19124	-0.210773	-1.0725	1.08331
			AT1G13710	-0.501546	-0.513906	-0.0492805	1.07989
			AT1G79360	-1.12033	-0.0850384	-1.27933	1.07281
			AT4G37580	-0.0576938	-0.241224	0.166935	1.07097
			AT2G22420	0.604856	-0.492652	0.136547	1.06644
			AT2G37890	-0.898465	-0.586841	-0.180598	1.06
			AT3G50440	-0.231273	0.0478284	0.0877861	1.0584
			AT1G60590	0.201986	-0.188	0.237427	1.05689
			AT1G25560	-0.130137	-0.139068	-0.587473	1.0556
			AT4G16000	-0.62928	0.158657	-0.171365	1.04592
			AT3G19850	-0.516371	-0.268465	-0.266541	1.04056
			AT4G02270	0.206438	0.815076	1.14942	1.03855
			AT2G39705	-1.2296	-0.0523906	-0.16217	1.03781
			AT3G15770	-1.1178	-0.106613	-0.324469	1.03112
			AT3G45730	-0.938072	-0.0481166	-0.939135	1.02903
			AT1G68840	0.733041	-0.192653	-0.228974	1.02318
			AT3G59480	-0.424519	-0.88218	-0.213718	1.01511
			AT1G12010	0.0759465	-0.0971381	0.0406632	1.01301
			AT5G49700	-1.74599	-0.267019	-0.384562	1.0116
			AT3G26510	-1.27891	-0.00209949	-0.828651	1.01145
			AT5G15190	0.0611211	0.141016	0.201132	1.01073
			AT2G28305	-0.384942	-0.0401795	0.152813	1.00688
			AT5G56550	-3.45686	-0.000844388	-0.688101	1.00528
			AT3G29240	-0.134632	-0.0118399	-0.594775	1.00338
			AT4G26200	2.5413	-0.491524	-0.193067	1.00157
			AT3G02120	-1.41205	0.239817	0.130857	-1.00023
			AT3G45140	4.14601	0.138213	0.352249	-1.00172
			AT2G15830	-1.15206	0.0407868	-0.50002	-1.00277
			AT1G72870	1.00879	0.327453	-0.173238	-1.0031
			AT5G01540	3.63452	0.0994901	-0.0626544	-1.00343
			AT3G09220	0.978186	-0.278118	-0.161814	-1.00377
			AT3G53480	1.08135	-0.2067	0.0849068	-1.00597
			AT4G17680	0.182264	-0.248963	0.316449	-1.00638
			AT3G22620	1.05185	-0.115487	-0.184433	-1.00904
			AT1G18970	1.44491	-0.163885	0.968557	-1.01
			AT5G10100	-3.33794	0.396852	0.00787883	-1.01078
			AT3G44730	1.39611	0.984336	1.19777	-1.01261
			AT4G29930	1.3061	0.0114804	0.215588	-1.01462
			AT1G18400	-1.75711	0.00356623	-0.364247	-1.01525
			AT3G28930	0.62614	-0.10289	0.0959459	-1.01527
			AT2G41480	1.36674	0.44207	0.923793	-1.01574
			AT1G64330	0.563954	0.0442918	0.116074	-1.01589
			AT5G44400	-1.17431	0.440961	0.968088	-1.01804
			AT1G09500	-0.0731007	-1.59933	-0.971588	-1.01947
			AT2G37260	0.902877	0.331491	-0.00809741	-1.02051
			AT1G54540	2.49436	0.316189	0.13839	-1.02183
			AT4G05020	1.06566	-0.665996	0.235303	-1.02311
			AT4G02075	-1.33863	-0.0983991	-0.388999	-1.02423
			AT1G76930	-0.745806	-0.16789	-0.725721	-1.02544
			AT4G30280	1.84358	0.128971	-1.79748	-1.03563
			AT3G51330	-0.828179	0.305418	-0.583196	-1.03746
			AT2G28160	2.04616	0.638836	0.461521	-1.0385
			AT3G15356	3.33173	0.0446721	0.307554	-1.04007
			AT2G14580	-0.632922	0.191343	0.230784	-1.04314
			AT4G15393	2.48437	0.560638	1.60099	-1.04434
			AT1G74590	1.12307	-0.260043	0.275333	-1.04483
			AT3G26470	1.43367	0.336984	0.0464294	-1.04559
			AT3G48520	2.38824	0.48164	0.0679815	-1.05245
			AT4G08300	-0.691024	-0.0382704	0.447601	-1.05295
			AT1G08050	2.38802	0.0458714	0.298825	-1.05312
			AT5G65170	-1.71811	0.0331998	-0.269705	-1.05427
			AT5G61340	-0.462555	0.242624	0.146977	-1.05584
			AT2G42250	0.348965	0.189138	0.203658	-1.05715
			AT1G75040	2.88189	-0.156462	0.709907	-1.05869
			AT3G61900	-0.59403	0.259273	-0.201964	-1.05949
			AT5G17460	-0.245122	-0.175103	-0.00165051	-1.06453
			AT5G45280	-1.22174	0.0798743	-0.608994	-1.06467
			AT2G45920	0.935079	0.153246	0.587988	-1.06504
			AT4G30290	2.77702	0.2073	0.27231	-1.06573
			AT1G53070	0.579745	0.174961	0.811957	-1.06587
			AT3G12700	0.875519	0.223892	-0.00791554	-1.06638
			AT1G77920	0.50263	0.119734	-0.0174171	-1.06748
			AT1G55990	1.39268	-0.0588177	-0.398739	-1.06892
			AT5G38550	-0.0766811	-0.156166	0.150334	-1.06974
			AT5G09520	1.24679	0.952947	-0.190757	-1.06987
			AT1G51860	0.693535	0.0893758	-0.157091	-1.07255
			AT1G68850	2.5341	0.0637128	0.451182	-1.07267
			AT1G21310	1.6842	0.17598	0.239344	-1.07735
			AT2G18360	0.0538478	0.0987312	0.565834	-1.07931
			AT5G52320	2.97007	1.36406	1.43878	-1.08036
			AT5G54040	0.615217	-0.12534	0.478812	-1.08342
			AT1G02810	2.6605	0.764872	1.01184	-1.08413
			AT5G25250	2.96733	0.338373	-0.354634	-1.08675
			AT1G70170	2.63653	-0.140123	0.176588	-1.0883
			AT1G14390	1.50707	0.0625239	0.69797	-1.0883
			AT1G51830	0.460609	-0.0311545	0.277831	-1.0917
			AT2G43590	2.21417	0.232993	0.106822	-1.09237
			AT4G37010	-0.310294	0.177885	0.0603335	-1.09318
			AT5G13170	1.17908	1.58356	1.22647	-1.09514
			AT5G17700	0.434393	0.139434	0.0952092	-1.09518
			AT2G35380	2.63963	0.96486	1.13628	-1.09601
			AT1G20510	3.92253	0.559806	0.43356	-1.09903
			AT4G14650	1.03161	0.393779	-0.224542	-1.09963
			AT1G51800	0.30974	-0.569573	-0.340706	-1.09984
			AT2G01610	0.728755	0.721369	0.895799	-1.10146
			AT5G07010	2.68294	0.338467	0.657274	-1.10713
			AT4G24310	2.36276	0.215	0.39742	-1.11034
			AT1G51850	-0.555397	-0.319901	-0.393501	-1.11146
			AT4G37070	1.03767	-0.0441208	0.198293	-1.11443
			AT3G56980	2.49064	-0.0258971	0.872008	-1.11681
			AT5G55180	-1.04508	0.148207	-0.289504	-1.11788
			AT4G00080	2.96059	0.986884	0.894606	-1.11917
			AT3G48450	0.674269	0.253763	0.507613	-1.12049
			AT4G14400	3.19852	-0.139669	0.71378	-1.12332
			AT4G17215	1.23174	0.531813	0.305953	-1.12333
			AT5G18470	3.55107	0.197174	-0.12581	-1.12932
			AT3G59010	0.609741	2.30533	0.146256	-1.12951
			AT2G20030	1.71378	-0.862664	-0.271731	-1.12975
			AT4G02280	0.518312	0.000421405	-0.323458	-1.13292
			AT3G32980	1.06005	0.230134	0.0981986	-1.13313
			AT1G74770	2.57618	-0.042914	0.764934	-1.13602
			AT2G22500	4.78248	0.854288	0.417402	-1.139
			AT3G22930	0.684364	-0.0776562	0.0706214	-1.14497
			AT5G26340	0.742947	-0.325291	-0.658136	-1.14683
			AT1G78340	1.46099	0.0934245	0.444751	-1.14706
			AT5G24910	0.704694	0.184155	-0.711947	-1.14969
			AT5G27660	-0.875636	0.201871	-0.317879	-1.15174
			AT2G46750	1.07602	-0.125095	0.0692518	-1.15271
			AT5G37600	-0.152669	-0.566419	-0.157301	-1.15323
			AT2G39350	-0.334522	0.0364129	-0.579166	-1.15431
			AT5G60530	2.64954	1.57045	1.24107	-1.15749
			AT5G54020	1.93859	1.40257	2.19364	-1.15928
			AT3G13100	3.38794	0.292325	0.473168	-1.16139
			AT5G20860	2.34131	-1.54588	-2.10624	-1.16224
			AT4G19370	0.90918	0.203166	0.478763	-1.16506
			AT1G28470	0.58715	-0.034512	0.248728	-1.16639
			AT4G16920	0.0327097	-0.851262	-0.108355	-1.17234
			AT3G09960	1.96245	0.855002	1.25679	-1.17278
			AT3G25250	5.81996	-0.176584	0.322074	-1.17447
			AT2G23540	2.43728	1.04995	1.21242	-1.17462
			AT5G10380	2.61031	0.354793	-0.45959	-1.17596
			AT5G07475	1.92835	0.585707	0.479011	-1.18195
			AT2G45040	0.646852	0.292624	0.243307	-1.18576
			AT1G29300	0.688382	-0.257007	0.111289	-1.18794
			AT4G26120	1.67801	-0.245076	0.0959184	-1.18839
			AT4G05200	1.10353	0.27736	0.486588	-1.19056
			AT3G56710	3.96322	0.648277	0.328445	-1.19368
			AT5G40780	-0.328599	-0.120929	-0.397374	-1.19497
			AT5G61160	2.44406	0.68061	0.419208	-1.19786
			AT1G47370	-0.575096	0.439145	-0.470021	-1.20298
			AT5G07130	1.77957	-0.523864	0.389672	-1.20372
			AT5G57620	-0.0811317	0.443154	0.425498	-1.20943
			AT1G30700	2.15355	-0.398233	-0.365426	-1.20998
			AT5G13580	2.62588	-0.0719898	-0.0106656	-1.21157
			AT1G56650	1.34668	-1.29271	0.0824514	-1.21344
			AT5G65640	-2.24827	-0.471221	-0.0182098	-1.21373
			AT5G08760	-0.819873	0.281543	-0.0109855	-1.21825
			AT2G41380	-0.158858	-0.449298	-0.345149	-1.22041
			AT5G35735	2.72157	0.227795	-0.501718	-1.22291
			AT1G61930	0.378161	-0.20438	0.0611427	-1.22453
			AT2G02010	3.50145	0.298475	1.07517	-1.22495
			AT1G74810	2.22342	1.84645	0.692677	-1.22557
			AT1G69230	-2.912	0.0441435	-0.158984	-1.22985
			AT2G23890	-0.073179	-0.228679	0.0604507	-1.23031
			AT4G37370	4.1391	0.0280953	-0.140027	-1.23123
			AT4G30120	1.71865	0.0248876	0.314974	-1.23177
			AT5G10230	1.3333	0.125647	-0.0536296	-1.23183
			AT5G44110	-1.8886	-0.210906	0.425063	-1.23459
			AT5G36180	0.375328	0.281356	0.24398	-1.23624
			AT2G46400	5.6933	-0.0152512	0.403841	-1.2369
			AT2G42540	0.380599	1.00539	0.756133	-1.24065
			AT5G15900	-0.762664	-0.513797	-0.0460559	-1.24324
			AT3G55970	2.83029	-0.477654	-0.382252	-1.24804
			AT2G43050	-0.0422019	0.152792	0.0107443	-1.25033
			AT5G48410	0.263721	-0.0205228	-0.199375	-1.25305
			AT1G52400	1.31328	-0.269581	-0.300141	-1.25333
			AT4G18250	3.86358	0.295924	0.647869	-1.25548
			AT1G52890	1.46519	-0.0485488	-0.783116	-1.25751
			AT3G28345	0.735132	0.304567	0.0631619	-1.25773
			AT5G58700	-0.675821	-0.238848	-0.0280982	-1.26328
			AT2G46440	1.90626	-0.489561	0.0210389	-1.26578
			AT3G54420	1.73398	-0.517584	0.156319	-1.26979
			AT4G22070	1.59339	-0.360377	0.120062	-1.27011
			AT4G08770	3.3373	0.0476733	0.824851	-1.27214
			AT4G17280	-0.460467	0.0834563	0.269377	-1.27238
			AT1G58170	-0.178872	-0.951927	0.87215	-1.2783
			AT3G59930	0.146416	0.0631262	-0.418242	-1.28052
			AT2G30210	1.92521	0.171367	-0.120883	-1.28545
			AT5G13910	3.27966	0.814249	0.210027	-1.29047
			AT2G36120	-0.614388	-0.419681	0.120765	-1.29124
			AT1G64000	2.74996	0.303504	0.572385	-1.29801
			AT5G67430	2.06877	0.38235	0.718124	-1.30129
			AT2G40370	3.65079	0.63	0.609945	-1.30208
			AT3G02940	2.12543	0.631227	0.882566	-1.30259
			AT1G05650	3.79942	0.389239	0.86138	-1.3029
			AT2G41240	2.17225	-0.67348	0.318698	-1.30543
			AT5G55250	-2.2901	0.241476	0.0988919	-1.30848
			AT5G17760	1.92525	0.286694	0.418108	-1.30861
			AT3G50770	3.75746	0.387583	0.637683	-1.30948
			AT1G02400	2.82358	0.555601	0.150495	-1.31188
			AT1G01190	1.91738	0.639297	1.25017	-1.3147
			AT1G21550	1.4896	0.389193	-0.310543	-1.31573
			AT1G28815	0.83825	0.640626	0.454609	-1.31609
			AT5G11110	0.444474	-0.124808	0.158564	-1.31831
			AT5G13320	4.19385	0.185317	0.903541	-1.31933
			AT1G74460	2.10534	0.494586	0.251195	-1.32022
			AT1G07330	1.02537	0.268789	0.290972	-1.32313
			AT3G44550	2.47181	0.300071	0.638549	-1.32423
			AT2G28780	1.47281	-0.00881351	0.647037	-1.32429
			AT4G14365	3.07015	0.156362	0.066477	-1.32495
			AT3G27150	1.21799	0.586491	0.557911	-1.33406
			AT1G74010	-0.0279277	-0.393866	-0.656182	-1.33518
			AT1G53830	2.14297	0.679271	0.266921	-1.33525
			AT2G43510	0.104652	-0.159708	-0.112202	-1.33564
			AT3G25790	2.14206	1.19325	2.19325	-1.33749
			AT4G09760	-0.401635	-0.351277	-0.357424	-1.33965
			AT5G23020	1.58197	0.519728	1.53036	-1.33976
			AT5G46350	-0.960875	0.000926394	-0.945746	-1.33981
			AT1G31690	-0.763853	1.78745	0.659091	-1.3426
			AT3G08860	0.375991	-0.100272	0.882456	-1.34645
			AT4G24265	-0.310151	-0.00677593	0.59061	-1.34815
			AT1G19020	2.07631	0.0865502	-0.348656	-1.35168
			AT5G04970	2.52817	0.653859	0.411318	-1.35236
			AT3G06520	0.790891	-0.232653	-0.198	-1.35597
			AT3G10815	1.13978	-0.05856	-0.757534	-1.36105
			AT2G18690	1.59222	0.0768908	-0.329101	-1.36825
			AT4G13890	5.35379	1.5437	2.59792	-1.36927
			AT2G32610	2.84491	0.865825	0.613142	-1.36937
			AT1G35710	4.54714	0.243676	0.816076	-1.37299
			AT1G78815	2.80905	0.713091	1.53698	-1.38867
			AT3G56970	1.96751	-1.17285	0.10274	-1.39076
			AT1G51890	1.21672	-0.165277	-0.031278	-1.39253
			AT3G58810	1.92502	0.623752	0.783946	-1.39307
			AT2G29460	3.54317	-0.373663	0.354885	-1.3951
			AT1G19050	-0.999916	-0.223301	-0.119419	-1.39731
			AT4G39670	5.91373	0.633029	0.363729	-1.39893
			AT3G02885	-1.3439	0.496115	0.55723	-1.39967
			AT1G17180	3.36447	1.01658	1.12164	-1.39973
			AT5G19410	2.55955	0.710963	0.843689	-1.40027
			AT5G23190	2.26719	0.337138	0.0383833	-1.40116
			AT1G65310	-0.0127084	0.69551	0.132438	-1.40167
			AT3G47090	3.61408	-0.20802	-0.0115974	-1.41211
			AT2G35770	0.294974	0.0560648	-1.13826	-1.41292
			AT1G15520	3.27239	0.806059	0.760528	-1.41354
			AT3G50930	5.87807	0.793235	0.859378	-1.41662
			AT3G04720	0.756463	0.0536124	0.123761	-1.41669
			AT3G55860	0	0	0	-1.41743
			AT1G17380	4.59842	0.660487	0.545911	-1.41823
			AT5G44568	0.398211	0.220379	0.0544806	-1.42443
			AT4G10510	1.31135	-0.704037	0.0408998	-1.43513
			AT4G02290	0.817815	-0.121853	0.486722	-1.43927
			AT5G01100	3.21925	0.364562	-0.797453	-1.43958
			AT1G65690	0.692757	0.206196	0.295108	-1.44698
			AT5G56080	-0.15547	-1.53215	-0.321729	-1.45471
			AT5G41750	5.09348	0.414979	0.0701671	-1.45717
			AT5G65080	-4.31255	-0.480063	-0.211126	-1.45898
			AT1G74890	1.34087	-0.617474	1.78469	-1.45985
			AT1G33240	0.104087	-0.0785079	-0.177185	-1.46918
			AT5G01870	-0.423912	0.254867	1.0294	-1.47056
			AT2G21100	1.15177	-1.51171	-0.0164417	-1.47324
			AT4G28840	2.05272	1.06926	1.99581	-1.47554
			AT1G04220	2.19831	0.390818	0.732403	-1.47748
			AT5G17220	2.15116	0.507147	0.131245	-1.48006
			AT5G39670	4.04278	0.353758	0.67685	-1.48592
			AT3G14850	0.0984839	-0.00550871	-0.677128	-1.48661
			AT5G11920	2.274	0.155625	0.575486	-1.49167
			AT1G53270	2.8937	1.24052	0.885353	-1.49463
			AT1G35910	2.06904	0.218698	0.785087	-1.49827
			AT4G23210	0.770644	-0.0134504	-0.136493	-1.51411
			AT3G53150	2.6105	-0.334357	0.65844	-1.52898
			AT1G14870	-0.0981913	-0.29346	-0.188874	-1.53245
			AT5G42800	-1.11774	-0.254388	0.957804	-1.54824
			AT5G40590	0.647976	-0.0589539	0.754925	-1.55369
			AT3G51660	-0.0631728	-0.249459	-0.0490713	-1.55617
			AT2G25220	-0.943132	-0.144895	-0.283913	-1.55738
			AT3G50760	4.17446	0.561487	0.29415	-1.55816
			AT4G28940	2.40553	0.424705	0.924908	-1.56288
			AT5G42210	-0.481806	1.62843	1.67801	-1.57533
			AT1G16150	1.58182	-0.357477	0.28799	-1.58106
			AT2G40750	5.68668	1.3444	1.52198	-1.58496
			AT3G50400	2.87691	0.803062	1.37617	-1.58986
			AT3G03530	1.86858	0.225833	1.26725	-1.59263
			AT1G13340	2.56117	0.198977	0.533756	-1.5951
			AT4G36610	1.47877	-1.05223	0.208398	-1.59569
			AT2G26560	1.8445	-0.132076	-0.377231	-1.59888
			AT1G46480	0.0792526	0.0978912	0.203808	-1.60448
			AT4G19690	3.14459	0.910653	1.57514	-1.61276
			AT2G14960	1.58781	0.794058	-0.220841	-1.61302
			AT5G45810	0.285482	0.865211	-0.727107	-1.61407
			AT1G67520	1.33962	-0.493854	-0.291067	-1.61605
			AT5G06090	1.90845	-0.237423	0.451549	-1.61619
			AT5G67340	1.83803	-0.118653	-0.208134	-1.62518
			AT3G14530	2.07027	0.774577	1.1636	-1.6307
			AT3G12900	2.11298	-0.827891	0.528328	-1.63398
			AT3G47480	1.81603	0.0175008	0.239828	-1.63426
			AT5G62480	-0.532056	0.345075	0.587737	-1.63679
			AT4G22505	1.07615	0.264851	0.716005	-1.63799
			AT4G04745	-2.40646	-0.224813	-1.47084	-1.64123
			AT2G15220	0.963823	-0.193276	0.749825	-1.64923
			AT1G52030	1.9083	-0.243357	-0.372545	-1.67038
			AT4G23200	1.66214	0.0910672	0.255876	-1.67511
			AT3G12500	1.12318	0.286511	0.531288	-1.67673
			AT3G08870	3.0991	0.254237	-0.133418	-1.69042
			AT3G13435	0.464064	0.281888	0.835032	-1.69326
			AT1G10585	-1.78294	-0.0812369	-0.522927	-1.71976
			AT4G19810	0.510111	0.167348	0.0846898	-1.72057
			AT5G06760	-0.914143	-0.0571664	2.06893	-1.72155
			AT4G33550	-0.102939	1.05469	1.14924	-1.72307
			AT4G36010	1.86661	0.729749	-0.191132	-1.74238
			AT1G53700	0.512133	-0.104081	0.422713	-1.75257
			AT5G24770	4.05965	0.405407	0.460969	-1.75487
			AT5G25260	2.07208	-0.587716	-0.0524985	-1.76302
			AT5G54060	-1.04659	-0.775587	1.3033	-1.77187
			AT3G13950	3.5898	-1.13166	0.111611	-1.78767
			AT3G60420	3.03278	0.462889	0.634498	-1.78785
			AT5G41570	0.546647	-0.686463	1.72381	-1.78827
			AT3G12820	0.978734	0.755419	0.976732	-1.79169
			AT3G44540	2.12649	0.442752	1.53425	-1.79479
			AT3G22910	4.61148	0.683834	0.549787	-1.81108
			AT2G05910	-0.555394	-0.109147	-0.455165	-1.81535
			AT4G22880	3.54196	1.35857	2.14069	-1.83293
			AT3G30720	-2.28199	-1.05186	0.865464	-1.83411
			AT2G32680	6.28321	-0.719385	0.411909	-1.84338
			AT5G01550	3.94758	-0.0729871	-0.371892	-1.84838
			AT3G49120	1.16234	0.0531155	-0.171088	-1.88095
			AT5G11610	-0.144708	0.138998	-0.435058	-1.8937
			AT3G10320	1.41282	0.428566	-0.416307	-1.90963
			AT1G51420	1.85866	-0.293661	0.0521601	-1.93744
			AT5G09978	0.639825	-0.79741	-0.0446941	-1.9386
			AT5G41900	-2.49702	-0.862181	0.240771	-1.94369
			AT1G26420	2.13599	-0.101244	0.257202	-1.94678
			AT1G29020	2.2835	-0.366043	0.237605	-1.95811
			AT5G37690	3.05324	2.08536	1.48743	-1.97925
			AT2G32140	5.72193	0.558275	0.358216	-1.98573
			AT2G04032	0.295544	1.22242	-0.242757	-2.01359
			AT2G23530	2.66951	1.21126	1.94827	-2.0284
			AT3G01420	1.05597	-0.157129	0.274827	-2.03125
			AT5G45070	1.61409	0.102173	0.863442	-2.03636
			AT4G22485	1.28408	-0.0414337	0.787931	-2.04884
			AT4G11650	0.329474	-0.301929	0.237942	-2.05092
			AT2G17040	3.66345	0.38434	0.638592	-2.063
			AT2G18193	3.33922	0.938412	1.14281	-2.06749
			AT4G17470	2.19164	0.36616	0.20965	-2.07486
			AT1G01580	3.23799	0.551345	1.41016	-2.07515
			AT3G60540	0.632773	-0.283453	0.243945	-2.14974
			AT3G61930	0.189763	-0.906604	-0.153398	-2.16428
			AT1G02930	1.86268	-0.269461	0.28141	-2.19108
			AT2G24850	8.08587	-0.655873	0.0650867	-2.21151
			AT5G42530	-0.753562	0.75801	0.624204	-2.27481
			AT4G36430	0.589698	-0.907657	0.394497	-2.28264
			AT5G64190	-1.60361	0.192984	-0.865208	-2.28516
			AT3G44860	7.28648	0.919126	-0.282754	-2.30476
			AT5G15960	0	0	0	-2.31836
			AT5G11210	3.42665	-0.0375576	0.9573	-2.32125
			AT2G25510	2.46142	0.625613	0.389019	-2.32704
			AT3G29590	2.54473	-0.750232	0.953071	-2.32763
			AT5G24110	6.019	-0.0398934	0.534253	-2.3312
			AT2G05915	-2.48787	-3.01452	-2.71665	-2.33218
			AT5G24200	3.70683	-0.0412796	0.812927	-2.33737
			AT1G67810	2.00332	-0.727838	0.0692155	-2.3573
			AT2G43570	2.33231	-0.127954	0.571654	-2.36476
			AT3G57260	8.81517	0.463502	0.643948	-2.37522
			AT4G03450	7.00281	0.501432	1.33188	-2.38268
			AT2G39030	8.31025	-0.901265	1.04299	-2.3908
			AT4G03540	1.7611	-0.333809	1.84292	-2.40273
			AT1G79680	4.89559	0.19388	-0.12614	-2.40498
			AT4G16260	1.22019	0.18016	0.472462	-2.41242
			AT4G33070	1.3033	0.155919	0.00866752	-2.41408
			AT5G15500	1.15463	0.274967	-0.545157	-2.4452
			AT1G02920	1.46494	-0.193402	0.324601	-2.45671
			AT1G57630	3.41642	0.0940361	0.155595	-2.55726
			AT1G26380	3.63062	0.294505	0.878164	-2.56061
			AT1G21250	4.82154	0.00954528	0.906751	-2.5767
			AT4G12490	0.00425851	-0.945811	-0.778924	-2.59079
			AT5G08250	0.558783	0.410551	0.267655	-2.59763
			AT1G33960	4.59326	-0.0333612	0.572025	-2.65869
			AT5G58310	0.135442	0.379675	-0.200356	-2.76644
			AT1G32350	1.81537	-1.23784	0.224735	-2.82089
			AT3G28540	2.19115	0.409813	-0.214759	-2.84479
			AT5G54610	3.98718	-0.437627	1.75661	-2.85702
			AT1G66700	1.38474	-0.0358787	1.33324	-2.98308
			AT4G04990	1.34165	-0.104491	0.31882	-3.01684
			AT2G18150	1.38657	-0.354373	-0.103729	-3.03039
			AT2G14610	9.32967	-1.34099	1.85243	-3.03294
			AT1G34060	-0.520026	0.0660573	0.220256	-3.08883
			AT4G31940	2.56561	0.0899253	1.49526	-3.14696
			AT3G26830	5.10452	0.606259	1.70361	-3.30591
			AT2G38240	5.35779	-0.00366377	0.315078	-3.4184
			AT2G14560	7.89887	0.676121	2.61001	-3.57004
			AT1G14540	4.07027	-0.301717	0.311842	-3.57753
			AT2G29350	3.01557	-0.42849	0.101632	-3.72538
			AT4G37990	0.982701	-0.784439	-0.456428	-3.89042
			AT1G68250	2.98121	4.44613	9.75853	-5.26396
			AT5G44120	1.43092	3.86627	8.5543	-5.2934
