# Supplementary material for: The Trihelix transcription factor GT2-like 1 (GTL1) promotes salicylic acid metabolism, and regulates bacterial-triggered immunity
Source: PLoS Genet. 2018 Oct 23;14(10):e1007708. doi: 10.1371/journal.pgen.1007708 (PMC6198943; doi:10.1371/journal.pgen.1007708)
Supplement: S3 Table — (XLSX) [file pgen.1007708.s007.xlsx]

## Sheet: RNAseq flg22 gtl1-2 vs WT
S3 Table	Transcriptome composition of gtl1-2 /WT of 14 day-old seedlings, 1 hr after flg22-treatment, p≤0.0001, Go term analysis of down-regulated genes.
test_id	gene_id	locus	sample_1	sample_2	status	value_1	value_2	log2(fold_change)	test_stat	p_value	q_value
AT2G21730	AT2G21730	2:9280043-9281623	WTflg22	gtl1-2flg22	OK	0.121143	1.82338	3.91183	5.13039	5e-05	0.000752139
ATCG00040	ATCG00040	C:2055-3636	WTflg22	gtl1-2flg22	OK	2.40543	36.1992	3.91159	13.4764	5e-05	0.000752139
AT2G14610	AT2G14610	2:6241703-6242463	WTflg22	gtl1-2flg22	OK	0.310859	4.60651	3.88934	5.11769	5e-05	0.000752139
ATCG00650	ATCG00650	C:67916-68222	WTflg22	gtl1-2flg22	OK	3.13719	46.4122	3.88696	6.41796	5e-05	0.000752139
ATCG00770	ATCG00770	C:80067-80472	WTflg22	gtl1-2flg22	OK	5.03323	68.7147	3.77106	9.89011	5e-05	0.000752139
ATCG01080	ATCG01080	C:118376-118907	WTflg22	gtl1-2flg22	OK	4.78077	63.7947	3.73812	10.5883	5e-05	0.000752139
AT2G20870	AT2G20870	2:8981987-8982712	WTflg22	gtl1-2flg22	OK	1.1111	13.9725	3.65253	8.714	5e-05	0.000752139
ATCG01090	ATCG01090	C:119243-119762	WTflg22	gtl1-2flg22	OK	1.48489	18.3915	3.63061	6.65079	5e-05	0.000752139
ATCG00440	ATCG00440	C:50000-50363	WTflg22	gtl1-2flg22	OK	3.33745	38.1173	3.51363	7.01437	5e-05	0.000752139
ATCG00380	ATCG00380	C:45222-45828	WTflg22	gtl1-2flg22	OK	1.5331	16.2133	3.40266	7.10137	5e-05	0.000752139
AT1G65330	AT1G65330	1:24266480-24267320	WTflg22	gtl1-2flg22	OK	0.279309	2.89453	3.3734	4.66813	5e-05	0.000752139
ATCG00500	ATCG00500	C:57074-58541	WTflg22	gtl1-2flg22	OK	1.27572	13.049	3.35456	9.39562	5e-05	0.000752139
ATCG00660	ATCG00660	C:68511-68865	WTflg22	gtl1-2flg22	OK	2.53555	25.4687	3.32836	5.9914	5e-05	0.000752139
ATCG00130	ATCG00130	C:11528-12798	WTflg22	gtl1-2flg22	OK	7.12572	66.1144	3.21386	12.2686	5e-05	0.000752139
ATCG00360	ATCG00360	C:42583-43751	WTflg22	gtl1-2flg22	OK	2.01651	18.5542	3.20181	9.51463	5e-05	0.000752139
ATCG00830	ATCG00830	C:84336-85843	WTflg22	gtl1-2flg22	OK	8.6375	76.7332	3.15116	13.456	5e-05	0.000752139
ATCG01310	ATCG01310	C:152805-154312	WTflg22	gtl1-2flg22	OK	9.02834	79.8978	3.14562	13.4699	5e-05	0.000752139
ATCG00860	ATCG00860	C:86473-93358	WTflg22	gtl1-2flg22	OK	0.271562	2.32242	3.09628	9.29875	5e-05	0.000752139
AT2G21890	AT2G21890	2:9331088-9332646	WTflg22	gtl1-2flg22	OK	0.119501	1.01593	3.08771	4.06815	0.0001	0.00136077
ATCG00530	ATCG00530	C:60740-61430	WTflg22	gtl1-2flg22	OK	3.87553	32.8761	3.08457	8.942	5e-05	0.000752139
ATCG00120	ATCG00120	C:9937-11461	WTflg22	gtl1-2flg22	OK	12.7655	106.126	3.05545	12.5704	5e-05	0.000752139
ATCG01040	ATCG01040	C:114460-115447	WTflg22	gtl1-2flg22	OK	1.81534	14.9709	3.04385	8.66448	5e-05	0.000752139
ATCG01280	ATCG01280	C:145290-152175	WTflg22	gtl1-2flg22	OK	0.289142	2.36535	3.0322	9.24777	5e-05	0.000752139
ATCG01230	ATCG01230	C:139855-140650	WTflg22	gtl1-2flg22	OK	2.09807	16.9406	3.01335	8.22258	5e-05	0.000752139
ATCG00520	ATCG00520	C:59771-60326	WTflg22	gtl1-2flg22	OK	4.32447	34.8909	3.01226	8.34205	5e-05	0.000752139
ATCG01300	ATCG01300	C:152505-152787	WTflg22	gtl1-2flg22	OK	6.05824	47.3147	2.96532	5.65144	5e-05	0.000752139
ATCG00140	ATCG00140	C:13261-13507	WTflg22	gtl1-2flg22	OK	61.546	476.865	2.95384	9.85744	5e-05	0.000752139
ATCG00150	ATCG00150	C:14020-14770	WTflg22	gtl1-2flg22	OK	6.18007	47.4433	2.94051	9.9364	5e-05	0.000752139
ATCG00430	ATCG00430	C:49256-49934	WTflg22	gtl1-2flg22	OK	4.54755	34.4322	2.9206	8.8786	5e-05	0.000752139
ATCG00840	ATCG00840	C:85861-86143	WTflg22	gtl1-2flg22	OK	6.43986	48.0723	2.9001	5.66012	5e-05	0.000752139
ATCG00905	ATCG00905	C:97998-98793	WTflg22	gtl1-2flg22	OK	1.98924	14.5277	2.86852	7.51414	5e-05	0.000752139
ATCG00070	ATCG00070	C:7016-7202	WTflg22	gtl1-2flg22	OK	15.2142	109.656	2.8495	3.99584	5e-05	0.000752139
AT1G50050	AT1G50050	1:18546164-18549046	WTflg22	gtl1-2flg22	OK	0.158595	1.04702	2.72288	5.09797	5e-05	0.000752139
ATCG00540	ATCG00540	C:61656-62619	WTflg22	gtl1-2flg22	OK	7.41214	48.7482	2.71739	10.2809	5e-05	0.000752139
ATCG00160	ATCG00160	C:15012-15723	WTflg22	gtl1-2flg22	OK	1.95264	12.2659	2.65116	6.58573	5e-05	0.000752139
ATCG01240	ATCG01240	C:140703-141171	WTflg22	gtl1-2flg22	OK	7.83329	48.0151	2.6158	8.46359	5e-05	0.000752139
ATCG00900	ATCG00900	C:97477-97945	WTflg22	gtl1-2flg22	OK	7.5996	46.4293	2.61104	8.24019	5e-05	0.000752139
ATCG01050	ATCG01050	C:115664-117185	WTflg22	gtl1-2flg22	OK	4.03862	24.0201	2.57231	10.0804	5e-05	0.000752139
ATCG00350	ATCG00350	C:39604-41857	WTflg22	gtl1-2flg22	OK	13.8407	80.8857	2.54697	11.035	5e-05	0.000752139
ATCG00670	ATCG00670	C:69909-71882	WTflg22	gtl1-2flg22	OK	2.42325	14.1556	2.54636	8.91747	5e-05	0.000752139
ATCG00270	ATCG00270	C:32710-35141	WTflg22	gtl1-2flg22	OK	18.5389	106.322	2.51982	4.57004	5e-05	0.000752139
ATCG00170	ATCG00170	C:15937-20068	WTflg22	gtl1-2flg22	OK	1.70818	9.47868	2.47223	9.60281	5e-05	0.000752139
AT1G08090	AT1G08090	1:2524075-2526164	WTflg22	gtl1-2flg22	OK	1.50628	8.15525	2.43674	8.34479	5e-05	0.000752139
ATCG00420	ATCG00420	C:48676-49153	WTflg22	gtl1-2flg22	OK	6.31863	32.605	2.36741	6.58377	5e-05	0.000752139
AT2G07734	AT2G07734	2:3472304-3473692	WTflg22	gtl1-2flg22	OK	0.257833	1.30319	2.33754	3.93782	5e-05	0.000752139
ATCG00710	ATCG00710	C:74484-74706	WTflg22	gtl1-2flg22	OK	25.4123	126.213	2.31227	5.54116	5e-05	0.000752139
ATCG00720	ATCG00720	C:74840-76292	WTflg22	gtl1-2flg22	OK	6.70548	31.4839	2.2312	9.19154	5e-05	0.000752139
ATCG00730	ATCG00730	C:76480-77672	WTflg22	gtl1-2flg22	OK	8.7009	40.7131	2.22626	8.93814	5e-05	0.000752139
ATMG00070	ATMG00070	M:23662-24235	WTflg22	gtl1-2flg22	OK	1.37719	6.22215	2.17569	4.15835	5e-05	0.000752139
AT5G60650	AT5G60650	5:24374191-24374798	WTflg22	gtl1-2flg22	OK	0.501495	2.26311	2.174	3.00512	5e-05	0.000752139
ATCG01060	ATCG01060	C:117317-117563	WTflg22	gtl1-2flg22	OK	12.2542	54.7686	2.16008	4.40952	5e-05	0.000752139
ATCG01250	ATCG01250	C:141853-143708	WTflg22	gtl1-2flg22	OK	1.63423	7.26931	2.15321	6.79329	5e-05	0.000752139
ATCG00340	ATCG00340	C:37374-39579	WTflg22	gtl1-2flg22	OK	25.8586	113.58	2.13499	9.49796	5e-05	0.000752139
AT4G14630	AT4G14630	4:8392840-8393813	WTflg22	gtl1-2flg22	OK	12.4268	52.7893	2.08679	8.68686	5e-05	0.000752139
ATCG00280	ATCG00280	C:32710-35141	WTflg22	gtl1-2flg22	OK	59.8738	248.008	2.05039	7.69874	5e-05	0.000752139
ATCG00680	ATCG00680	C:72370-73897	WTflg22	gtl1-2flg22	OK	23.6314	96.754	2.03362	9.00932	5e-05	0.000752139
ATCG00890	ATCG00890	C:94940-96795	WTflg22	gtl1-2flg22	OK	1.6848	6.89061	2.03206	6.50738	5e-05	0.000752139
AT5G62330	AT5G62330	5:25031600-25032204	WTflg22	gtl1-2flg22	OK	1.12395	4.51595	2.00646	3.92315	5e-05	0.000752139
ATMG00290	ATMG00290	M:82027-83116	WTflg22	gtl1-2flg22	OK	0.342361	1.33361	1.96175	3.15293	5e-05	0.000752139
ATCG00490	ATCG00490	C:54957-56397	WTflg22	gtl1-2flg22	OK	87.1481	338.094	1.95589	8.27429	5e-05	0.000752139
AT2G24720	AT2G24720	2:10522782-10525840	WTflg22	gtl1-2flg22	OK	0.370407	1.41366	1.93226	4.86621	5e-05	0.000752139
ATMG01200	ATMG01200	M:303835-304720	WTflg22	gtl1-2flg22	OK	0.686499	2.56761	1.9031	3.68012	5e-05	0.000752139
AT5G41280	AT5G41280	5:16509508-16510929	WTflg22	gtl1-2flg22	OK	0.417786	1.54496	1.88674	3.50375	5e-05	0.000752139
AT3G21720	AT3G21720	3:7652486-7656011	WTflg22	gtl1-2flg22	OK	0.444179	1.606	1.85426	5.16651	5e-05	0.000752139
ATCG00580	ATCG00580	C:64070-64322	WTflg22	gtl1-2flg22	OK	28.6757	103.026	1.84511	5.10831	5e-05	0.000752139
AT5G33370	AT5G33370	5:12602467-12604764	WTflg22	gtl1-2flg22	OK	2.48942	8.92099	1.8414	6.97075	5e-05	0.000752139
ATCG00480	ATCG00480	C:52264-54156	WTflg22	gtl1-2flg22	OK	35.9235	127.069	1.82261	7.87903	5e-05	0.000752139
AT5G14650	AT5G14650	5:4724449-4726513	WTflg22	gtl1-2flg22	OK	0.428669	1.48956	1.79696	4.07833	5e-05	0.000752139
AT4G05631	AT4G05631	4:2990005-2992618	WTflg22	gtl1-2flg22	OK	2.9069	9.95491	1.77593	7.2144	5e-05	0.000752139
AT1G01580	AT1G01580	1:209394-213041	WTflg22	gtl1-2flg22	OK	0.355577	1.19326	1.74668	4.4639	5e-05	0.000752139
ATMG00990	ATMG00990	M:260646-261461	WTflg22	gtl1-2flg22	OK	12.0261	39.5844	1.71877	3.0681	5e-05	0.000752139
ATCG00330	ATCG00330	C:36937-37240	WTflg22	gtl1-2flg22	OK	51.683	169.545	1.71391	6.75359	5e-05	0.000752139
ATCG00180	ATCG00180	C:20250-23084	WTflg22	gtl1-2flg22	OK	3.76326	12.3056	1.70926	7.06007	5e-05	0.000752139
AT2G07751	AT2G07751	2:3270007-3270364	WTflg22	gtl1-2flg22	OK	12.159	38.8613	1.6763	4.66	5e-05	0.000752139
ATMG00285	ATMG00285	M:79739-81297	WTflg22	gtl1-2flg22	OK	0.524006	1.64565	1.651	3.75548	5e-05	0.000752139
AT4G25790	AT4G25790	4:13122151-13123347	WTflg22	gtl1-2flg22	OK	1.05992	3.27619	1.62807	3.99635	5e-05	0.000752139
AT4G31970	AT4G31970	4:15462407-15464358	WTflg22	gtl1-2flg22	OK	0.72183	2.22059	1.62121	4.23642	5e-05	0.000752139
AT4G31940	AT4G31940	4:15451987-15454160	WTflg22	gtl1-2flg22	OK	0.316816	0.96992	1.61422	3.34103	5e-05	0.000752139
AT2G02120	AT2G02120	2:538249-539055	WTflg22	gtl1-2flg22	OK	52.469	159.221	1.60149	7.41184	5e-05	0.000752139
AT5G56080	AT5G56080	5:22711401-22712364	WTflg22	gtl1-2flg22	OK	1.31042	3.8856	1.5681	3.87669	5e-05	0.000752139
AT2G07698	AT2G07698	2:3361473-3364127	WTflg22	gtl1-2flg22	OK	2.99624	8.83446	1.55999	6.36206	5e-05	0.000752139
AT2G45570	AT2G45570	2:18779792-18781958	WTflg22	gtl1-2flg22	OK	11.4378	33.0373	1.53028	6.95706	5e-05	0.000752139
AT2G07681	AT2G07681	2:3287551-3292366	WTflg22	gtl1-2flg22	OK	1.13828	3.26941	1.52218	5.82655	5e-05	0.000752139
AT5G15265	AT5G15265	5:4956500-4957533	WTflg22	gtl1-2flg22	OK	1.2684	3.60617	1.50746	3.48391	5e-05	0.000752139
ATMG01170	ATMG01170	M:296819-298204	WTflg22	gtl1-2flg22	OK	0.622938	1.73901	1.4811	3.03095	5e-05	0.000752139
AT4G15300	AT4G15300	4:8730722-8732748	WTflg22	gtl1-2flg22	OK	0.295455	0.823567	1.47895	2.8463	5e-05	0.000752139
AT3G16390	AT3G16390	3:5562570-5564571	WTflg22	gtl1-2flg22	OK	3.99333	11.1289	1.47864	6.20989	5e-05	0.000752139
AT5G63660	AT5G63660	5:25485691-25486062	WTflg22	gtl1-2flg22	OK	5.76394	15.7521	1.45041	3.14169	5e-05	0.000752139
AT3G05890	AT3G05890	3:1757630-1758492	WTflg22	gtl1-2flg22	OK	1.16809	3.17437	1.44232	3.22795	5e-05	0.000752139
AT2G30770	AT2G30770	2:13109793-13112011	WTflg22	gtl1-2flg22	OK	0.373968	1.01627	1.4423	3.06307	5e-05	0.000752139
AT2G35290	AT2G35290	2:14861411-14862029	WTflg22	gtl1-2flg22	OK	9.97023	26.938	1.43394	5.08033	5e-05	0.000752139
ATMG01000	ATMG01000	M:260646-261461	WTflg22	gtl1-2flg22	OK	42.8142	115.034	1.4259	5.28271	5e-05	0.000752139
AT2G27550	AT2G27550	2:11773250-11774681	WTflg22	gtl1-2flg22	OK	2.53278	6.64091	1.39066	4.61147	5e-05	0.000752139
AT4G25310	AT4G25310	4:12949663-12951234	WTflg22	gtl1-2flg22	OK	1.49043	3.90662	1.39019	4.12933	5e-05	0.000752139
AT4G19980	AT4G19980	4:10828152-10828536	WTflg22	gtl1-2flg22	OK	4.109	10.7083	1.38187	3.0996	5e-05	0.000752139
ATMG01190	ATMG01190	M:302165-303689	WTflg22	gtl1-2flg22	OK	2.26988	5.89382	1.37659	4.55328	5e-05	0.000752139
AT4G22460	AT4G22460	4:11839159-11839561	WTflg22	gtl1-2flg22	OK	8.43034	21.6738	1.36229	3.86122	5e-05	0.000752139
AT1G73120	AT1G73120	1:27497185-27497950	WTflg22	gtl1-2flg22	OK	8.67603	22.2316	1.35751	5.00754	5e-05	0.000752139
AT5G66940	AT5G66940	5:26727988-26728666	WTflg22	gtl1-2flg22	OK	1.64277	4.19996	1.35425	2.93983	5e-05	0.000752139
ATMG00410	ATMG00410	M:111586-112907	WTflg22	gtl1-2flg22	OK	0.973764	2.48706	1.3528	3.20928	5e-05	0.000752139
AT4G19690	AT4G19690	4:10707425-10709015	WTflg22	gtl1-2flg22	OK	3.55805	8.95355	1.33137	4.90054	5e-05	0.000752139
AT5G04730	AT5G04730	5:1364100-1367394	WTflg22	gtl1-2flg22	OK	0.32608	0.819665	1.32981	3.08367	5e-05	0.000752139
AT2G07727	AT2G07727	2:3450577-3452044	WTflg22	gtl1-2flg22	OK	1.06333	2.65484	1.32003	3.37968	5e-05	0.000752139
AT1G49860	AT1G49860	1:18458665-18459906	WTflg22	gtl1-2flg22	OK	20.2447	50.278	1.31238	5.97005	5e-05	0.000752139
AT4G36950	AT4G36950	4:17422571-17423901	WTflg22	gtl1-2flg22	OK	1.61142	3.99922	1.31138	3.70499	5e-05	0.000752139
AT1G17300	AT1G17300	1:5926993-5927784	WTflg22	gtl1-2flg22	OK	3.3919	8.40804	1.30968	3.81632	5e-05	0.000752139
AT5G47920	AT5G47920	5:19403172-19404088	WTflg22	gtl1-2flg22	OK	1.03444	2.55677	1.30547	3.20844	5e-05	0.000752139
ATMG00030	ATMG00030	M:11917-12241	WTflg22	gtl1-2flg22	OK	46.7362	114.849	1.29713	4.84163	5e-05	0.000752139
AT2G33790	AT2G33790	2:14293560-14295271	WTflg22	gtl1-2flg22	OK	8.50883	20.7018	1.28272	5.55734	5e-05	0.000752139
AT3G18450	AT3G18450	3:6331033-6332218	WTflg22	gtl1-2flg22	OK	1.14294	2.7756	1.28005	3.07831	5e-05	0.000752139
AT1G69720	AT1G69720	1:26226865-26228580	WTflg22	gtl1-2flg22	OK	0.341739	0.828741	1.27803	2.35857	0.0001	0.00136077
AT2G03090	AT2G03090	2:916853-918643	WTflg22	gtl1-2flg22	OK	7.74509	18.7061	1.27216	5.52169	5e-05	0.000752139
AT2G05510	AT2G05510	2:2015705-2016749	WTflg22	gtl1-2flg22	OK	115.023	276.083	1.26319	6.33275	5e-05	0.000752139
AT1G07070	AT1G07070	1:2168563-2169851	WTflg22	gtl1-2flg22	OK	2.41534	5.79401	1.26233	3.83139	5e-05	0.000752139
ATMG00980	ATMG00980	M:260223-260601	WTflg22	gtl1-2flg22	OK	14.1842	33.9859	1.26065	4.07708	5e-05	0.000752139
AT5G37450	AT5G37450	5:14852800-14857098	WTflg22	gtl1-2flg22	OK	0.224666	0.534867	1.2514	2.86932	0.0001	0.00136077
AT2G07674	AT2G07674	2:3269150-3269906	WTflg22	gtl1-2flg22	OK	2.93506	6.97694	1.2492	4.54109	5e-05	0.000752139
ATMG00730	ATMG00730	M:217630-219077	WTflg22	gtl1-2flg22	OK	1.22145	2.88968	1.24231	3.38885	5e-05	0.000752139
AT1G35255	AT1G35255	1:12935646-12936553	WTflg22	gtl1-2flg22	OK	1.01134	2.37583	1.23217	2.52306	0.0001	0.00136077
AT3G27950	AT3G27950	3:10378047-10379896	WTflg22	gtl1-2flg22	OK	0.735538	1.70985	1.217	2.94347	5e-05	0.000752139
AT2G44290	AT2G44290	2:18305200-18306251	WTflg22	gtl1-2flg22	OK	9.19998	21.3269	1.21297	4.90278	5e-05	0.000752139
AT4G11880	AT4G11880	4:7143114-7147391	WTflg22	gtl1-2flg22	OK	0.328787	0.755806	1.20087	3.0456	5e-05	0.000752139
AT1G68825	AT1G68825	1:25869699-25870420	WTflg22	gtl1-2flg22	OK	3.51419	8.06615	1.19869	3.4144	5e-05	0.000752139
AT1G21090	AT1G21090	1:7384628-7386558	WTflg22	gtl1-2flg22	OK	3.18711	7.27021	1.18975	4.45348	5e-05	0.000752139
AT5G48010	AT5G48010	5:19456959-19461689	WTflg22	gtl1-2flg22	OK	1.66666	3.74308	1.16726	4.78661	5e-05	0.000752139
AT3G47780	AT3G47780	3:17624478-17629013	WTflg22	gtl1-2flg22	OK	2.21337	4.93467	1.15671	4.83924	5e-05	0.000752139
AT2G07708	AT2G07708	2:3386850-3388493	WTflg22	gtl1-2flg22	OK	1.02408	2.28283	1.15649	3.07319	5e-05	0.000752139
AT1G52100	AT1G52100	1:19383121-19385602	WTflg22	gtl1-2flg22	OK	2.17887	4.85475	1.15581	4.2186	5e-05	0.000752139
AT2G07675	AT2G07675	2:3270409-3270787	WTflg22	gtl1-2flg22	OK	14.8429	33.0416	1.15451	3.78144	5e-05	0.000752139
AT5G53740	AT5G53740	5:21811632-21814908	WTflg22	gtl1-2flg22	OK	0.667592	1.48435	1.15279	3.32074	5e-05	0.000752139
AT3G53160	AT3G53160	3:19702455-19703976	WTflg22	gtl1-2flg22	OK	8.98822	19.7142	1.13313	4.80126	5e-05	0.000752139
AT5G02890	AT5G02890	5:670064-671471	WTflg22	gtl1-2flg22	OK	7.244	15.7428	1.11983	4.62116	5e-05	0.000752139
AT4G31950	AT4G31950	4:15455162-15457121	WTflg22	gtl1-2flg22	OK	28.3453	61.4977	1.11743	5.11329	5e-05	0.000752139
AT3G21460	AT3G21460	3:7557383-7557958	WTflg22	gtl1-2flg22	OK	3.68571	7.97919	1.1143	2.86743	5e-05	0.000752139
AT5G23220	AT5G23220	5:7819815-7820676	WTflg22	gtl1-2flg22	OK	4.86205	10.5135	1.11261	4.42171	5e-05	0.000752139
AT5G51500	AT5G51500	5:20917928-20919838	WTflg22	gtl1-2flg22	OK	0.741489	1.60248	1.11181	2.88323	0.0001	0.00136077
ATMG00090	ATMG00090	M:25075-28733	WTflg22	gtl1-2flg22	OK	4.9198	10.6279	1.11119	5.11254	5e-05	0.000752139
AT1G74000	AT1G74000	1:27829141-27831431	WTflg22	gtl1-2flg22	OK	2.61218	5.63836	1.11002	4.1538	5e-05	0.000752139
AT1G73620	AT1G73620	1:27681407-27683130	WTflg22	gtl1-2flg22	OK	2.6138	5.63742	1.10889	3.85257	5e-05	0.000752139
AT3G57010	AT3G57010	3:21095653-21097451	WTflg22	gtl1-2flg22	OK	3.4705	7.46219	1.10446	4.15623	5e-05	0.000752139
AT3G59200	AT3G59200	3:21887171-21889344	WTflg22	gtl1-2flg22	OK	0.542148	1.16528	1.10391	2.56716	5e-05	0.000752139
AT5G40010	AT5G40010	5:16020217-16021762	WTflg22	gtl1-2flg22	OK	1.46765	3.10786	1.08241	3.44431	5e-05	0.000752139
AT1G13710	AT1G13710	1:4702724-4704657	WTflg22	gtl1-2flg22	OK	1.98136	4.1887	1.08002	3.598	5e-05	0.000752139
AT1G74500	AT1G74500	1:27998174-27998821	WTflg22	gtl1-2flg22	OK	3.28637	6.94092	1.07863	2.75154	5e-05	0.000752139
AT4G30470	AT4G30470	4:14894104-14896815	WTflg22	gtl1-2flg22	OK	1.72671	3.64091	1.07627	3.85423	5e-05	0.000752139
AT3G59370	AT3G59370	3:21941864-21942571	WTflg22	gtl1-2flg22	OK	12.7937	26.9619	1.07549	4.5689	5e-05	0.000752139
ATMG00516	ATMG00516	M:143218-147048	WTflg22	gtl1-2flg22	OK	1.01524	2.1341	1.0718	4.07921	5e-05	0.000752139
AT5G39240	AT5G39240	5:15712682-15713003	WTflg22	gtl1-2flg22	OK	10.8899	22.8565	1.06961	3.50863	5e-05	0.000752139
AT5G66690	AT5G66690	5:26625079-26626793	WTflg22	gtl1-2flg22	OK	7.98679	16.7066	1.06473	4.72742	5e-05	0.000752139
AT3G19430	AT3G19430	3:6736183-6738330	WTflg22	gtl1-2flg22	OK	1.31882	2.75793	1.06434	3.45576	5e-05	0.000752139
AT5G62340	AT5G62340	5:25033517-25034404	WTflg22	gtl1-2flg22	OK	26.0493	53.8516	1.04775	4.96027	5e-05	0.000752139
AT2G32280	AT2G32280	2:13713035-13714211	WTflg22	gtl1-2flg22	OK	1.47054	3.03998	1.04772	2.7094	5e-05	0.000752139
AT3G59480	AT3G59480	3:21983020-21986351	WTflg22	gtl1-2flg22	OK	9.14024	18.8434	1.04376	4.25383	5e-05	0.000752139
AT1G06930	AT1G06930	1:2128842-2129883	WTflg22	gtl1-2flg22	OK	1.4184	2.92369	1.04353	2.6199	5e-05	0.000752139
AT1G02220	AT1G02220	1:428813-430647	WTflg22	gtl1-2flg22	OK	2.89905	5.9582	1.0393	3.7517	5e-05	0.000752139
AT2G28140	AT2G28140	2:11994965-11996002	WTflg22	gtl1-2flg22	OK	1.77226	3.62893	1.03395	3.01628	5e-05	0.000752139
AT4G22214	AT4G22214	4:11755309-11756195	WTflg22	gtl1-2flg22	OK	3.40661	6.97321	1.03349	3.413	5e-05	0.000752139
AT2G01818	AT2G01818	2:353456-355522	WTflg22	gtl1-2flg22	OK	1.16024	2.37344	1.03256	3.43541	5e-05	0.000752139
AT1G23149	AT1G23149	1:8206548-8207618	WTflg22	gtl1-2flg22	OK	11.3085	23.1311	1.03243	4.30335	5e-05	0.000752139
AT3G16490	AT3G16490	3:5603899-5605697	WTflg22	gtl1-2flg22	OK	0.930804	1.9023	1.0312	2.77201	5e-05	0.000752139
AT1G52050	AT1G52050	1:19354918-19356764	WTflg22	gtl1-2flg22	OK	4.63067	9.46306	1.03108	4.08935	5e-05	0.000752139
AT2G41905	AT2G41905	2:17495679-17496142	WTflg22	gtl1-2flg22	OK	5.75098	11.7316	1.02853	2.94945	5e-05	0.000752139
AT2G18800	AT2G18800	2:8144911-8146265	WTflg22	gtl1-2flg22	OK	1.35881	2.76096	1.02283	2.69355	5e-05	0.000752139
AT5G65390	AT5G65390	5:26128583-26129338	WTflg22	gtl1-2flg22	OK	14.7165	29.8115	1.01843	4.13851	5e-05	0.000752139
AT2G02100	AT2G02100	2:528349-529108	WTflg22	gtl1-2flg22	OK	260.14	524.553	1.0118	4.82803	5e-05	0.000752139
AT3G09162	AT3G09162	3:2807666-2808268	WTflg22	gtl1-2flg22	OK	4.44142	8.93009	1.00765	2.72644	5e-05	0.000752139
ATMG01360	ATMG01360	M:349829-351413	WTflg22	gtl1-2flg22	OK	1.8254	3.66626	1.0061	3.05354	5e-05	0.000752139
AT1G12010	AT1G12010	1:4056206-4057933	WTflg22	gtl1-2flg22	OK	18.6695	37.4817	1.0055	4.72702	5e-05	0.000752139
AT1G54000	AT1G54000	1:20154168-20156419	WTflg22	gtl1-2flg22	OK	41.7123	83.6991	1.00474	4.85583	5e-05	0.000752139
AT3G17580	AT3G17580	3:6015183-6015850	WTflg22	gtl1-2flg22	OK	2.76925	5.54086	1.00062	2.79988	5e-05	0.000752139
AT5G23830	AT5G23830	5:8033737-8034930	WTflg22	gtl1-2flg22	OK	2.07551	4.1478	0.998882	2.9748	5e-05	0.000752139
ATMG00580	ATMG00580	M:161692-169674	WTflg22	gtl1-2flg22	OK	1.31024	2.59793	0.987527	4.55304	5e-05	0.000752139
AT4G01970	AT4G01970	4:853921-857008	WTflg22	gtl1-2flg22	OK	0.927843	1.83686	0.985293	3.09603	5e-05	0.000752139
AT2G13550	AT2G13550	2:5648541-5649797	WTflg22	gtl1-2flg22	OK	2.76539	5.4564	0.980468	4.59086	5e-05	0.000752139
AT1G27140	AT1G27140	1:9427857-9428716	WTflg22	gtl1-2flg22	OK	4.09209	8.07131	0.979965	3.13586	5e-05	0.000752139
AT5G48070	AT5G48070	5:19482105-19483452	WTflg22	gtl1-2flg22	OK	3.8942	7.66681	0.9773	3.45316	5e-05	0.000752139
AT4G19380	AT4G19380	4:10568364-10572412	WTflg22	gtl1-2flg22	OK	2.06759	4.07056	0.977275	3.92401	5e-05	0.000752139
AT4G12545	AT4G12545	4:7434198-7434858	WTflg22	gtl1-2flg22	OK	77.8369	153.204	0.976928	4.68568	5e-05	0.000752139
AT4G22212	AT4G22212	4:11753985-11754688	WTflg22	gtl1-2flg22	OK	49.1393	96.7186	0.976918	4.48282	5e-05	0.000752139
AT1G64920	AT1G64920	1:24117439-24118798	WTflg22	gtl1-2flg22	OK	1.31443	2.57079	0.967771	2.59636	5e-05	0.000752139
AT4G29690	AT4G29690	4:14540906-14542481	WTflg22	gtl1-2flg22	OK	6.78579	13.2546	0.965903	4.18409	5e-05	0.000752139
AT4G12520	AT4G12520	4:7421055-7421738	WTflg22	gtl1-2flg22	OK	33.5247	65.426	0.964642	4.18293	5e-05	0.000752139
AT3G02885	AT3G02885	3:638020-639055	WTflg22	gtl1-2flg22	OK	2.97297	5.78923	0.961467	2.9138	5e-05	0.000752139
AT2G31085	AT2G31085	2:13254177-13254706	WTflg22	gtl1-2flg22	OK	13.7645	26.7893	0.960707	3.36812	5e-05	0.000752139
AT2G20750	AT2G20750	2:8941118-8942689	WTflg22	gtl1-2flg22	DR	1.00901	1.96023	0.958085	2.51306	0.0001	0.00136077
AT1G76800	AT1G76800	1:28829307-28830277	WTflg22	gtl1-2flg22	OK	7.46331	14.4409	0.952269	3.59941	5e-05	0.000752139
AT2G28790	AT2G28790	2:12354429-12355431	WTflg22	gtl1-2flg22	OK	24.4297	47.2252	0.950924	4.40491	5e-05	0.000752139
AT2G25160	AT2G25160	2:10709063-10711240	WTflg22	gtl1-2flg22	OK	0.728911	1.40678	0.948578	2.52371	5e-05	0.000752139
AT1G43800	AT1G43800	1:16577609-16579722	WTflg22	gtl1-2flg22	OK	4.62528	8.89328	0.943175	3.49614	5e-05	0.000752139
AT2G35150	AT2G35150	2:14817046-14818211	WTflg22	gtl1-2flg22	OK	3.34603	6.42351	0.94091	3.35969	5e-05	0.000752139
AT3G27400	AT3G27400	3:10140322-10143225	WTflg22	gtl1-2flg22	OK	1.41057	2.7048	0.93924	3.1835	5e-05	0.000752139
AT2G41800	AT2G41800	2:17436528-17438040	WTflg22	gtl1-2flg22	OK	4.17515	8.00131	0.938407	3.55224	5e-05	0.000752139
AT4G11190	AT4G11190	4:6826676-6827383	WTflg22	gtl1-2flg22	OK	8.04738	15.4183	0.938048	3.35886	5e-05	0.000752139
AT4G26110	AT4G26110	4:13232594-13235879	WTflg22	gtl1-2flg22	OK	7.9533	15.2223	0.93656	4.28739	5e-05	0.000752139
ATCG00190	ATCG00190	C:23110-26329	WTflg22	gtl1-2flg22	OK	8.98717	17.1878	0.935448	4.28887	5e-05	0.000752139
AT5G58390	AT5G58390	5:23599566-23601325	WTflg22	gtl1-2flg22	OK	5.12714	9.78045	0.931747	3.71372	5e-05	0.000752139
AT5G04970	AT5G04970	5:1464144-1467041	WTflg22	gtl1-2flg22	OK	0.986031	1.87731	0.928962	2.95092	5e-05	0.000752139
AT1G28395	AT1G28395	1:9969320-9971681	WTflg22	gtl1-2flg22	OK	2.58618	4.91261	0.925669	3.5703	5e-05	0.000752139
AT3G12970	AT3G12970	3:4141050-4142548	WTflg22	gtl1-2flg22	OK	2.39657	4.55053	0.925066	3.3274	5e-05	0.000752139
AT1G18970	AT1G18970	1:6554567-6555377	WTflg22	gtl1-2flg22	OK	12.3793	23.4894	0.924086	3.63168	5e-05	0.000752139
AT2G31081	AT2G31081	2:13238046-13238600	WTflg22	gtl1-2flg22	OK	6.62836	12.4634	0.910976	2.75547	5e-05	0.000752139
AT2G14820	AT2G14820	2:6358863-6361300	WTflg22	gtl1-2flg22	OK	1.70591	3.2075	0.910903	3.15091	5e-05	0.000752139
AT1G31760	AT1G31760	1:11372424-11373483	WTflg22	gtl1-2flg22	OK	3.83035	7.19551	0.90962	2.94621	5e-05	0.000752139
AT3G23830	AT3G23830	3:8606476-8608083	WTflg22	gtl1-2flg22	OK	5.0463	9.44005	0.903568	3.55168	5e-05	0.000752139
AT1G69700	AT1G69700	1:26220237-26221825	WTflg22	gtl1-2flg22	OK	1.73665	3.24611	0.9024	2.71395	5e-05	0.000752139
ATMG00513	ATMG00513	M:140723-142998	WTflg22	gtl1-2flg22	OK	2.42641	4.50814	0.89371	3.292	5e-05	0.000752139
AT2G40475	AT2G40475	2:16906910-16908128	WTflg22	gtl1-2flg22	OK	3.86849	7.18429	0.893073	3.04852	5e-05	0.000752139
AT1G76500	AT1G76500	1:28705526-28706562	WTflg22	gtl1-2flg22	OK	5.88282	10.922	0.892661	3.89337	5e-05	0.000752139
AT1G11080	AT1G11080	1:3694671-3698013	WTflg22	gtl1-2flg22	OK	2.8282	5.24541	0.891175	3.62583	5e-05	0.000752139
AT1G21210	AT1G21210	1:7424105-7427041	WTflg22	gtl1-2flg22	OK	0.59548	1.10056	0.886113	2.40629	0.0001	0.00136077
AT2G35605	AT2G35605	2:14946062-14947276	WTflg22	gtl1-2flg22	OK	8.31924	15.3555	0.884233	3.55596	5e-05	0.000752139
AT2G12646	AT2G12646	2:5167041-5169185	WTflg22	gtl1-2flg22	OK	1.45387	2.67732	0.880888	2.6917	5e-05	0.000752139
AT3G57160	AT3G57160	3:21157609-21158816	WTflg22	gtl1-2flg22	OK	1.87378	3.44554	0.878779	2.42909	0.0001	0.00136077
AT1G52070	AT1G52070	1:19364887-19366924	WTflg22	gtl1-2flg22	OK	13.3672	24.4654	0.872041	4.05742	5e-05	0.000752139
AT4G15150	AT4G15150	4:8641671-8642278	WTflg22	gtl1-2flg22	OK	4.51169	8.25016	0.870755	2.37961	5e-05	0.000752139
AT3G10110	AT3G10110	3:3116109-3117671	WTflg22	gtl1-2flg22	OK	1.56456	2.86034	0.870426	2.51481	0.0001	0.00136077
AT3G24770	AT3G24770	3:9046532-9047463	WTflg22	gtl1-2flg22	OK	20.9922	38.2382	0.865157	3.82368	5e-05	0.000752139
AT1G67110	AT1G67110	1:25061730-25065446	WTflg22	gtl1-2flg22	OK	0.902447	1.63849	0.860452	2.8012	5e-05	0.000752139
AT3G52740	AT3G52740	3:19546373-19546964	WTflg22	gtl1-2flg22	OK	11.7573	21.3177	0.858494	3.47976	5e-05	0.000752139
AT5G55830	AT5G55830	5:22594654-22596843	WTflg22	gtl1-2flg22	OK	1.03312	1.87021	0.856189	2.48546	5e-05	0.000752139
AT5G06630	AT5G06630	5:2036360-2037843	WTflg22	gtl1-2flg22	OK	2.71672	4.9152	0.855384	3.33792	5e-05	0.000752139
AT1G66270	AT1G66270	1:24699989-24703041	WTflg22	gtl1-2flg22	OK	9.42163	17.0334	0.85432	4.03073	5e-05	0.000752139
AT4G25630	AT4G25630	4:13074132-13076429	WTflg22	gtl1-2flg22	OK	5.61816	10.1373	0.851497	3.60959	5e-05	0.000752139
AT5G06730	AT5G06730	5:2079954-2081684	WTflg22	gtl1-2flg22	OK	1.23681	2.23103	0.851088	2.43934	0.0001	0.00136077
AT5G20740	AT5G20740	5:7025685-7026532	WTflg22	gtl1-2flg22	OK	5.82652	10.5003	0.849723	3.27878	5e-05	0.000752139
AT5G49280	AT5G49280	5:19976593-19977449	WTflg22	gtl1-2flg22	OK	12.4781	22.4618	0.84807	3.38523	5e-05	0.000752139
AT5G53590	AT5G53590	5:21771810-21772794	WTflg22	gtl1-2flg22	OK	11.3508	20.4107	0.846536	3.48683	5e-05	0.000752139
AT5G46890	AT5G46890	5:19036295-19036916	WTflg22	gtl1-2flg22	OK	60.879	109.453	0.846296	3.87075	5e-05	0.000752139
AT5G49870	AT5G49870	5:20270191-20272548	WTflg22	gtl1-2flg22	OK	0.941958	1.69146	0.844535	2.42381	0.0001	0.00136077
AT3G44590	AT3G44590	3:16163816-16164931	WTflg22	gtl1-2flg22	OK	4.25201	7.6314	0.843802	2.81456	5e-05	0.000752139
AT5G38380	AT5G38380	5:15345443-15348427	WTflg22	gtl1-2flg22	OK	1.01239	1.8151	0.842285	2.65865	5e-05	0.000752139
AT1G01600	AT1G01600	1:218993-221286	WTflg22	gtl1-2flg22	OK	2.21709	3.97342	0.841715	3.23996	5e-05	0.000752139
AT5G26260	AT5G26260	5:9200462-9202400	WTflg22	gtl1-2flg22	OK	22.961	41.1453	0.841541	3.96664	5e-05	0.000752139
AT2G14460	AT2G14460	2:6154492-6155004	WTflg22	gtl1-2flg22	OK	17.8172	31.9266	0.84149	3.08179	5e-05	0.000752139
AT5G60490	AT5G60490	5:24325726-24326702	WTflg22	gtl1-2flg22	OK	5.15939	9.24473	0.84143	3.02281	5e-05	0.000752139
AT1G66200	AT1G66200	1:24655209-24657683	WTflg22	gtl1-2flg22	OK	39.5254	70.7357	0.83966	3.99769	5e-05	0.000752139
AT1G46264	AT1G46264	1:17224841-17226280	WTflg22	gtl1-2flg22	OK	4.90474	8.77212	0.838748	3.2614	5e-05	0.000752139
AT4G27657	AT4G27657	4:13813043-13813516	WTflg22	gtl1-2flg22	OK	9.0217	16.1231	0.837658	2.37981	5e-05	0.000752139
AT5G23940	AT5G23940	5:8076328-8079793	WTflg22	gtl1-2flg22	OK	9.72781	17.3844	0.837608	3.9236	5e-05	0.000752139
AT5G10430	AT5G10430	5:3277531-3278313	WTflg22	gtl1-2flg22	OK	56.4425	100.833	0.837112	4.23238	5e-05	0.000752139
AT2G42740	AT2G42740	2:17791728-17793082	WTflg22	gtl1-2flg22	OK	5.65292	10.0868	0.835406	3.17916	5e-05	0.000752139
AT3G44735	AT3G44735	3:16291179-16292464	WTflg22	gtl1-2flg22	OK	4.68346	8.3411	0.832663	2.94609	5e-05	0.000752139
AT1G66280	AT1G66280	1:24706511-24709785	WTflg22	gtl1-2flg22	OK	8.25778	14.7054	0.832523	4.00402	5e-05	0.000752139
AT1G62500	AT1G62500	1:23132044-23133502	WTflg22	gtl1-2flg22	OK	7.74861	13.7914	0.83176	3.73516	5e-05	0.000752139
AT5G56540	AT5G56540	5:22893150-22893642	WTflg22	gtl1-2flg22	OK	111.515	198.264	0.830179	3.89415	5e-05	0.000752139
AT1G26250	AT1G26250	1:9083837-9085464	WTflg22	gtl1-2flg22	OK	28.921	51.3923	0.829433	3.87641	5e-05	0.000752139
AT1G09640	AT1G09640	1:3119877-3122526	WTflg22	gtl1-2flg22	OK	69.3934	122.678	0.822003	3.86023	5e-05	0.000752139
AT2G18520	AT2G18520	2:8033881-8035363	WTflg22	gtl1-2flg22	OK	3.86824	6.81504	0.817047	2.99568	5e-05	0.000752139
AT1G11600	AT1G11600	1:3902011-3903782	WTflg22	gtl1-2flg22	OK	4.72312	8.31363	0.815737	3.35002	5e-05	0.000752139
AT1G21140	AT1G21140	1:7404382-7405281	WTflg22	gtl1-2flg22	OK	6.76309	11.9034	0.815624	3.20782	5e-05	0.000752139
AT3G54180	AT3G54180	3:20059795-20061438	WTflg22	gtl1-2flg22	OK	4.98318	8.76906	0.815354	3.19454	5e-05	0.000752139
AT3G23290	AT3G23290	3:8326824-8328132	WTflg22	gtl1-2flg22	OK	2.30187	4.04858	0.814613	2.46794	5e-05	0.000752139
AT2G39700	AT2G39700	2:16543831-16545584	WTflg22	gtl1-2flg22	OK	20.0606	35.2692	0.814048	3.80335	5e-05	0.000752139
AT2G40530	AT2G40530	2:16927501-16928208	WTflg22	gtl1-2flg22	OK	5.0759	8.92238	0.813766	2.51783	5e-05	0.000752139
AT3G04420	AT3G04420	3:1172745-1174467	WTflg22	gtl1-2flg22	OK	2.04342	3.5915	0.813601	2.58977	5e-05	0.000752139
AT1G20700	AT1G20700	1:7182557-7184009	WTflg22	gtl1-2flg22	OK	1.70602	2.99451	0.811683	2.4285	5e-05	0.000752139
AT4G34760	AT4G34760	4:16582182-16582879	WTflg22	gtl1-2flg22	OK	10.4774	18.3778	0.810685	3.17685	5e-05	0.000752139
AT1G78030	AT1G78030	1:29342156-29343824	WTflg22	gtl1-2flg22	OK	2.75128	4.82267	0.80973	2.8831	5e-05	0.000752139
AT3G26610	AT3G26610	3:9776959-9780499	WTflg22	gtl1-2flg22	OK	1.22561	2.14626	0.808326	2.79169	5e-05	0.000752139
AT3G45700	AT3G45700	3:16778712-16781198	WTflg22	gtl1-2flg22	OK	1.55692	2.72489	0.807505	2.68229	5e-05	0.000752139
AT5G08000	AT5G08000	5:2563553-2565491	WTflg22	gtl1-2flg22	OK	7.43841	13.0105	0.806606	3.47692	5e-05	0.000752139
AT4G11290	AT4G11290	4:6869952-6871661	WTflg22	gtl1-2flg22	OK	5.58495	9.76701	0.806371	3.22201	5e-05	0.000752139
AT1G74010	AT1G74010	1:27832157-27834113	WTflg22	gtl1-2flg22	OK	5.67289	9.90671	0.804323	3.29974	5e-05	0.000752139
AT1G70550	AT1G70550	1:26597151-26600219	WTflg22	gtl1-2flg22	OK	1.32763	2.31265	0.800691	2.68525	5e-05	0.000752139
AT3G56210	AT3G56210	3:20852384-20855610	WTflg22	gtl1-2flg22	OK	2.90306	5.05462	0.800031	3.43156	5e-05	0.000752139
AT3G54400	AT3G54400	3:20140057-20142642	WTflg22	gtl1-2flg22	OK	9.32031	16.1892	0.796582	3.61612	5e-05	0.000752139
AT5G12970	AT5G12970	5:4102134-4105327	WTflg22	gtl1-2flg22	OK	1.45641	2.52622	0.794564	2.87204	5e-05	0.000752139
AT3G56260	AT3G56260	3:20867969-20869024	WTflg22	gtl1-2flg22	OK	8.66663	15.0112	0.792494	3.3751	5e-05	0.000752139
AT5G11230	AT5G11230	5:3580561-3581617	WTflg22	gtl1-2flg22	OK	7.71661	13.3585	0.791719	3.0727	5e-05	0.000752139
AT2G39350	AT2G39350	2:16423638-16432557	WTflg22	gtl1-2flg22	OK	27.7017	47.9504	0.791568	3.00102	5e-05	0.000752139
AT2G18980	AT2G18980	2:8233334-8235316	WTflg22	gtl1-2flg22	OK	5.04797	8.73265	0.790716	3.22887	5e-05	0.000752139
AT5G14580	AT5G14580	5:4697239-4703084	WTflg22	gtl1-2flg22	OK	0.570014	0.985125	0.789309	2.55484	5e-05	0.000752139
AT3G54770	AT3G54770	3:20273715-20275898	WTflg22	gtl1-2flg22	OK	1.52674	2.63616	0.787983	2.46584	5e-05	0.000752139
AT2G24980	AT2G24980	2:10622452-10624132	WTflg22	gtl1-2flg22	OK	2.45334	4.23132	0.786361	3.11971	5e-05	0.000752139
AT4G12510	AT4G12510	4:7417235-7417803	WTflg22	gtl1-2flg22	OK	15.1149	26.0647	0.786122	2.82551	5e-05	0.000752139
AT5G53250	AT5G53250	5:21603619-21604231	WTflg22	gtl1-2flg22	OK	10.7909	18.6015	0.785605	2.70943	5e-05	0.000752139
AT4G24275	AT4G24275	4:12588518-12589062	WTflg22	gtl1-2flg22	OK	49.451	85.2433	0.785589	3.95411	5e-05	0.000752139
AT1G54890	AT1G54890	1:20463082-20464470	WTflg22	gtl1-2flg22	OK	8.80005	15.1439	0.783151	3.27184	5e-05	0.000752139
AT3G06700	AT3G06700	3:2117346-2118007	WTflg22	gtl1-2flg22	OK	56.6581	97.4974	0.78308	3.69025	5e-05	0.000752139
AT4G10450	AT4G10450	4:6462952-6464544	WTflg22	gtl1-2flg22	OK	32.4838	55.8534	0.781923	4.08764	5e-05	0.000752139
AT2G19750	AT2G19750	2:8514953-8516138	WTflg22	gtl1-2flg22	OK	6.92102	11.8875	0.780385	3.03683	5e-05	0.000752139
AT1G75780	AT1G75780	1:28451140-28453640	WTflg22	gtl1-2flg22	OK	6.61908	11.3657	0.779984	3.41635	5e-05	0.000752139
AT3G11510	AT3G11510	3:3623456-3624940	WTflg22	gtl1-2flg22	OK	27.7564	47.6397	0.779343	3.68765	5e-05	0.000752139
AT1G24020	AT1G24020	1:8500399-8502065	WTflg22	gtl1-2flg22	OK	17.1876	29.4813	0.778432	3.59431	5e-05	0.000752139
AT1G50060	AT1G50060	1:18551185-18552578	WTflg22	gtl1-2flg22	OK	2.74331	4.70493	0.778258	2.54777	0.0001	0.00136077
AT3G04320	AT3G04320	3:1143790-1144661	WTflg22	gtl1-2flg22	OK	12.2268	20.9315	0.775633	3.19061	5e-05	0.000752139
AT1G30760	AT1G30760	1:10918277-10920677	WTflg22	gtl1-2flg22	OK	2.23741	3.82279	0.772794	2.85012	5e-05	0.000752139
AT3G20470	AT3G20470	3:7140439-7141228	WTflg22	gtl1-2flg22	OK	20.2474	34.5128	0.769395	3.6476	5e-05	0.000752139
AT3G60900	AT3G60900	3:22499359-22501239	WTflg22	gtl1-2flg22	OK	1.95104	3.32049	0.767151	2.62999	5e-05	0.000752139
AT5G24160	AT5G24160	5:8183074-8186640	WTflg22	gtl1-2flg22	OK	3.62716	6.16799	0.765958	3.34803	5e-05	0.000752139
AT5G28640	AT5G28640	5:10647569-10649892	WTflg22	gtl1-2flg22	OK	3.69864	6.28567	0.765072	3.01512	5e-05	0.000752139
AT2G23170	AT2G23170	2:9863854-9866562	WTflg22	gtl1-2flg22	OK	14.6696	24.9301	0.765062	3.56879	5e-05	0.000752139
AT5G19600	AT5G19600	5:6612814-6616997	WTflg22	gtl1-2flg22	OK	2.92688	4.97376	0.764974	3.29325	5e-05	0.000752139
AT5G01840	AT5G01840	5:324551-325516	WTflg22	gtl1-2flg22	OK	2.43525	4.13807	0.764891	2.53551	0.0001	0.00136077
AT4G00080	AT4G00080	4:32892-33718	WTflg22	gtl1-2flg22	OK	14.579	24.7495	0.763508	3.56972	5e-05	0.000752139
AT5G19100	AT5G19100	5:6408241-6409417	WTflg22	gtl1-2flg22	OK	3.44702	5.85101	0.763338	2.5873	5e-05	0.000752139
AT1G69780	AT1G69780	1:26258938-26260751	WTflg22	gtl1-2flg22	OK	4.59061	7.79002	0.762942	2.99464	5e-05	0.000752139
AT1G17180	AT1G17180	1:5872144-5873086	WTflg22	gtl1-2flg22	OK	31.077	52.6674	0.761062	3.529	5e-05	0.000752139
AT1G21740	AT1G21740	1:7641579-7645078	WTflg22	gtl1-2flg22	OK	2.41111	4.08416	0.760339	3.16058	5e-05	0.000752139
AT3G25930	AT3G25930	3:9492844-9493953	WTflg22	gtl1-2flg22	OK	3.59	6.07792	0.759594	2.42162	5e-05	0.000752139
AT1G03820	AT1G03820	1:959868-960728	WTflg22	gtl1-2flg22	OK	16.9394	28.6501	0.758158	3.49217	5e-05	0.000752139
AT5G07720	AT5G07720	5:2455633-2457316	WTflg22	gtl1-2flg22	OK	1.49656	2.5281	0.756403	2.34255	0.0001	0.00136077
AT4G17390	AT4G17390	4:9708683-9715612	WTflg22	gtl1-2flg22	OK	90.9154	153.527	0.755892	3.56767	5e-05	0.000752139
AT3G54580	AT3G54580	3:20200687-20203782	WTflg22	gtl1-2flg22	OK	21.8373	36.832	0.754164	4.20922	5e-05	0.000752139
AT2G14890	AT2G14890	2:6399620-6401059	WTflg22	gtl1-2flg22	OK	48.5361	81.8263	0.753508	3.58599	5e-05	0.000752139
AT1G69600	AT1G69600	1:26182469-26183198	WTflg22	gtl1-2flg22	OK	11.5048	19.3916	0.753191	3.01039	5e-05	0.000752139
AT1G05250	AT1G05250	1:1525600-1527234	WTflg22	gtl1-2flg22	OK	10.5566	17.7811	0.752201	3.33096	5e-05	0.000752139
AT1G35830	AT1G35830	1:13321213-13322122	WTflg22	gtl1-2flg22	OK	3.49976	5.89235	0.751586	2.28558	0.0001	0.00136077
AT1G18250	AT1G18250	1:6276787-6278150	WTflg22	gtl1-2flg22	OK	11.4305	19.2446	0.751561	3.22375	5e-05	0.000752139
AT4G26320	AT4G26320	4:13317099-13317470	WTflg22	gtl1-2flg22	OK	55.6028	93.5109	0.749976	3.03033	5e-05	0.000752139
AT2G34140	AT2G34140	2:14413757-14414765	WTflg22	gtl1-2flg22	OK	8.05464	13.5413	0.749472	2.88815	5e-05	0.000752139
AT3G07230	AT3G07230	3:2299773-2300267	WTflg22	gtl1-2flg22	OK	29.7207	49.9442	0.74885	2.95603	5e-05	0.000752139
AT2G20585	AT2G20585	2:8865097-8866769	WTflg22	gtl1-2flg22	OK	2.93991	4.9388	0.748388	2.61748	5e-05	0.000752139
AT3G50970	AT3G50970	3:18940776-18941554	WTflg22	gtl1-2flg22	OK	292.458	490.385	0.745689	4.15838	5e-05	0.000752139
AT4G16140	AT4G16140	4:9129015-9129841	WTflg22	gtl1-2flg22	OK	11.5429	19.3548	0.745684	2.84949	5e-05	0.000752139
AT1G53060	AT1G53060	1:19776051-19776780	WTflg22	gtl1-2flg22	OK	14.7282	24.6496	0.742987	2.91653	5e-05	0.000752139
AT2G21180	AT2G21180	2:9074659-9075380	WTflg22	gtl1-2flg22	OK	8.36452	13.9924	0.742286	2.54934	5e-05	0.000752139
AT3G61110	AT3G61110	3:22611633-22612904	WTflg22	gtl1-2flg22	OK	24.0237	40.1816	0.742075	3.56164	5e-05	0.000752139
AT5G54970	AT5G54970	5:22313209-22313764	WTflg22	gtl1-2flg22	OK	28.2112	47.1789	0.741876	3.11429	5e-05	0.000752139
AT4G09990	AT4G09990	4:6258879-6260073	WTflg22	gtl1-2flg22	OK	4.05491	6.77565	0.74069	2.67143	5e-05	0.000752139
AT3G20370	AT3G20370	3:7105370-7107225	WTflg22	gtl1-2flg22	OK	14.5304	24.2511	0.738971	3.36116	5e-05	0.000752139
AT1G62520	AT1G62520	1:23144411-23145509	WTflg22	gtl1-2flg22	OK	4.2475	7.0876	0.738685	3.03955	5e-05	0.000752139
AT5G45670	AT5G45670	5:18528493-18530450	WTflg22	gtl1-2flg22	OK	2.73144	4.55169	0.736738	2.59771	5e-05	0.000752139
AT4G29030	AT4G29030	4:14307248-14307973	WTflg22	gtl1-2flg22	OK	46.7644	77.8259	0.734839	3.32507	5e-05	0.000752139
AT1G54580	AT1G54580	1:20389346-20391015	WTflg22	gtl1-2flg22	OK	25.4299	42.2958	0.73399	3.52642	5e-05	0.000752139
AT2G02130	AT2G02130	2:539998-540634	WTflg22	gtl1-2flg22	OK	162.262	269.727	0.733177	3.48083	5e-05	0.000752139
AT5G07030	AT5G07030	5:2183359-2185972	WTflg22	gtl1-2flg22	OK	19.1643	31.843	0.732557	3.47972	5e-05	0.000752139
AT3G16430	AT3G16430	3:5581662-5583187	WTflg22	gtl1-2flg22	OK	43.8019	72.6721	0.730409	3.44118	5e-05	0.000752139
AT5G57625	AT5G57625	5:23337849-23338807	WTflg22	gtl1-2flg22	OK	17.4148	28.8705	0.729284	3.21002	5e-05	0.000752139
AT5G20635	AT5G20635	5:6979212-6981935	WTflg22	gtl1-2flg22	OK	1.79298	2.96989	0.728052	2.66446	0.0001	0.00136077
AT5G22500	AT5G22500	5:7470442-7474120	WTflg22	gtl1-2flg22	OK	2.05463	3.40281	0.727847	2.86691	5e-05	0.000752139
AT3G28550	AT3G28550	3:10700706-10703929	WTflg22	gtl1-2flg22	OK	36.3965	60.2532	0.727237	3.79492	5e-05	0.000752139
AT1G78260	AT1G78260	1:29446984-29450515	WTflg22	gtl1-2flg22	OK	2.16355	3.57879	0.726071	2.77561	5e-05	0.000752139
AT3G18130	AT3G18130	3:6210903-6212433	WTflg22	gtl1-2flg22	OK	30.5747	50.5545	0.7255	3.41923	5e-05	0.000752139
AT4G36180	AT4G36180	4:17120084-17123841	WTflg22	gtl1-2flg22	OK	4.81612	7.96086	0.725055	3.28902	5e-05	0.000752139
AT4G30450	AT4G30450	4:14886026-14886675	WTflg22	gtl1-2flg22	OK	23.593	38.9903	0.724754	2.97255	5e-05	0.000752139
AT3G25700	AT3G25700	3:9358718-9360463	WTflg22	gtl1-2flg22	OK	1.93827	3.19688	0.721898	2.29113	0.0001	0.00136077
AT3G46940	AT3G46940	3:17288193-17288952	WTflg22	gtl1-2flg22	OK	15.3952	25.3837	0.721423	2.90904	5e-05	0.000752139
AT5G48000	AT5G48000	5:19444137-19447850	WTflg22	gtl1-2flg22	OK	2.5536	4.20887	0.720901	2.9294	5e-05	0.000752139
AT1G28290	AT1G28290	1:9889124-9890993	WTflg22	gtl1-2flg22	OK	90.3946	148.97	0.720715	3.74847	5e-05	0.000752139
AT3G22142	AT3G22142	3:7803603-7808046	WTflg22	gtl1-2flg22	OK	6.03134	9.93609	0.720199	4.34468	5e-05	0.000752139
AT5G10210	AT5G10210	5:3206139-3208825	WTflg22	gtl1-2flg22	OK	6.6336	10.9267	0.719989	2.66953	5e-05	0.000752139
AT5G55730	AT5G55730	5:22558147-22560461	WTflg22	gtl1-2flg22	OK	8.29225	13.6585	0.719959	3.20826	5e-05	0.000752139
AT5G10130	AT5G10130	5:3171298-3172528	WTflg22	gtl1-2flg22	OK	5.02475	8.27604	0.719888	2.65128	5e-05	0.000752139
AT1G29640	AT1G29640	1:10355702-10356482	WTflg22	gtl1-2flg22	OK	12.2722	20.1906	0.71829	2.91558	5e-05	0.000752139
AT2G36620	AT2G36620	2:15350346-15351900	WTflg22	gtl1-2flg22	OK	22.2069	36.5082	0.717214	3.31657	5e-05	0.000752139
AT1G05240	AT1G05240	1:1521136-1522681	WTflg22	gtl1-2flg22	OK	11.6015	19.0708	0.71705	3.20046	5e-05	0.000752139
AT3G05590	AT3G05590	3:1621456-1623014	WTflg22	gtl1-2flg22	OK	86.155	141.588	0.716697	3.4118	5e-05	0.000752139
AT2G21050	AT2G21050	2:9034089-9036636	WTflg22	gtl1-2flg22	OK	3.86078	6.33793	0.715122	2.88485	5e-05	0.000752139
AT3G52580	AT3G52580	3:19503222-19504973	WTflg22	gtl1-2flg22	OK	4.68508	7.69052	0.715007	2.77082	5e-05	0.000752139
AT1G10380	AT1G10380	1:3400605-3402324	WTflg22	gtl1-2flg22	OK	4.12824	6.76802	0.713208	2.67377	5e-05	0.000752139
AT3G11120	AT3G11120	3:3481051-3481448	WTflg22	gtl1-2flg22	OK	70.0202	114.541	0.710015	3.02911	5e-05	0.000752139
AT3G05880	AT3G05880	3:1753466-1756540	WTflg22	gtl1-2flg22	OK	22.2094	36.2726	0.707712	3.58033	5e-05	0.000752139
AT2G32680	AT2G32680	2:13857876-13862614	WTflg22	gtl1-2flg22	OK	2.58456	4.21831	0.706745	2.65393	5e-05	0.000752139
AT2G45050	AT2G45050	2:18582871-18584083	WTflg22	gtl1-2flg22	OK	10.8377	17.6766	0.705782	3.35599	5e-05	0.000752139
AT3G25190	AT3G25190	3:9174456-9175776	WTflg22	gtl1-2flg22	OK	69.4258	113.083	0.703836	3.34861	5e-05	0.000752139
AT5G47930	AT5G47930	5:19406162-19407400	WTflg22	gtl1-2flg22	OK	33.2488	54.1361	0.703288	3.60658	5e-05	0.000752139
AT3G27060	AT3G27060	3:9979865-9981295	WTflg22	gtl1-2flg22	OK	21.3732	34.7985	0.703226	3.24871	5e-05	0.000752139
AT4G39070	AT4G39070	4:18204854-18206509	WTflg22	gtl1-2flg22	OK	9.04878	14.7317	0.703128	3.00577	5e-05	0.000752139
AT4G28250	AT4G28250	4:14000037-14002069	WTflg22	gtl1-2flg22	OK	9.66953	15.7411	0.703015	3.13526	5e-05	0.000752139
AT1G54690	AT1G54690	1:20413134-20415287	WTflg22	gtl1-2flg22	OK	32.1241	52.2083	0.70062	3.18249	5e-05	0.000752139
AT4G13170	AT4G13170	4:7654943-7656594	WTflg22	gtl1-2flg22	OK	26.3811	42.8737	0.700591	3.39448	5e-05	0.000752139
AT3G51930	AT3G51930	3:19271623-19273064	WTflg22	gtl1-2flg22	OK	2.82936	4.5973	0.700311	2.54968	5e-05	0.000752139
AT4G23870	AT4G23870	4:12414229-12415049	WTflg22	gtl1-2flg22	OK	8.65651	14.0512	0.698832	2.70936	5e-05	0.000752139
AT4G15160	AT4G15160	4:8646149-8647252	WTflg22	gtl1-2flg22	OK	22.761	36.9447	0.698803	3.76933	5e-05	0.000752139
AT5G48480	AT5G48480	5:19644674-19645889	WTflg22	gtl1-2flg22	OK	31.9545	51.8627	0.69868	3.35299	5e-05	0.000752139
AT3G01220	AT3G01220	3:73480-75538	WTflg22	gtl1-2flg22	OK	3.56341	5.77752	0.697191	2.64869	5e-05	0.000752139
AT5G26290	AT5G26290	5:9226078-9227873	WTflg22	gtl1-2flg22	OK	5.7819	9.37298	0.696965	2.82345	5e-05	0.000752139
AT4G37410	AT4G37410	4:17590768-17592920	WTflg22	gtl1-2flg22	OK	98.4549	159.549	0.696464	3.22214	5e-05	0.000752139
AT3G53190	AT3G53190	3:19713927-19717595	WTflg22	gtl1-2flg22	OK	2.91091	4.71165	0.69476	2.85258	5e-05	0.000752139
AT1G64390	AT1G64390	1:23911118-23915229	WTflg22	gtl1-2flg22	OK	4.91119	7.94556	0.694075	3.12004	5e-05	0.000752139
AT4G38400	AT4G38400	4:17978442-17979740	WTflg22	gtl1-2flg22	OK	4.61785	7.46355	0.69264	2.5184	5e-05	0.000752139
AT3G44990	AT3G44990	3:16446974-16448764	WTflg22	gtl1-2flg22	OK	8.01618	12.9483	0.691775	2.92027	5e-05	0.000752139
AT3G12710	AT3G12710	3:4040323-4041982	WTflg22	gtl1-2flg22	OK	5.37646	8.67636	0.690434	2.76977	5e-05	0.000752139
AT5G23950	AT5G23950	5:8082743-8083604	WTflg22	gtl1-2flg22	OK	4.89736	7.90085	0.690004	2.82435	0.0001	0.00136077
AT3G04290	AT3G04290	3:1133319-1136316	WTflg22	gtl1-2flg22	OK	5.19129	8.35538	0.686612	3.08147	5e-05	0.000752139
AT4G16141	AT4G16141	4:9131649-9133156	WTflg22	gtl1-2flg22	OK	12.5892	20.2526	0.685919	3.02512	5e-05	0.000752139
AT3G57150	AT3G57150	3:21153972-21156009	WTflg22	gtl1-2flg22	OK	51.8787	83.3857	0.684659	3.53324	5e-05	0.000752139
AT1G23410	AT1G23410	1:8314923-8315531	WTflg22	gtl1-2flg22	OK	31.5363	50.6782	0.684351	3.49722	5e-05	0.000752139
AT3G16450	AT3G16450	3:5588393-5590055	WTflg22	gtl1-2flg22	OK	97.61	156.81	0.683917	3.17927	5e-05	0.000752139
AT5G49630	AT5G49630	5:20142469-20146498	WTflg22	gtl1-2flg22	OK	1.4243	2.28537	0.682175	2.50682	5e-05	0.000752139
AT3G59650	AT3G59650	3:22033128-22034157	WTflg22	gtl1-2flg22	OK	6.44813	10.3318	0.680142	2.42762	0.0001	0.00136077
AT3G02120	AT3G02120	3:377096-377713	WTflg22	gtl1-2flg22	OK	49.0565	78.5253	0.678715	3.38797	5e-05	0.000752139
AT4G29390	AT4G29390	4:14464986-14465983	WTflg22	gtl1-2flg22	OK	19.4337	31.0929	0.678024	3.0461	5e-05	0.000752139
AT4G30460	AT4G30460	4:14888979-14889802	WTflg22	gtl1-2flg22	OK	29.2853	46.8436	0.677674	3.52544	5e-05	0.000752139
AT1G09200	AT1G09200	1:2971592-2972199	WTflg22	gtl1-2flg22	OK	261.848	418.079	0.67505	3.489	5e-05	0.000752139
AT5G02550	AT5G02550	5:573053-573558	WTflg22	gtl1-2flg22	OK	25.0336	39.9699	0.675046	2.68776	5e-05	0.000752139
AT5G55620	AT5G55620	5:22530201-22530939	WTflg22	gtl1-2flg22	OK	13.1603	21.012	0.675018	2.52181	0.0001	0.00136077
AT1G33170	AT1G33170	1:12027083-12030539	WTflg22	gtl1-2flg22	OK	5.878	9.38283	0.674698	3.0257	5e-05	0.000752139
AT3G13520	AT3G13520	3:4408924-4409440	WTflg22	gtl1-2flg22	OK	142.475	227.382	0.674407	3.28918	5e-05	0.000752139
AT3G60245	AT3G60245	3:22268745-22270006	WTflg22	gtl1-2flg22	OK	19.7164	31.4495	0.673643	3.13822	5e-05	0.000752139
AT3G01950	AT3G01950	3:323976-324365	WTflg22	gtl1-2flg22	OK	44.9585	71.7064	0.673507	2.75001	5e-05	0.000752139
AT5G47950	AT5G47950	5:19417030-19418546	WTflg22	gtl1-2flg22	OK	5.3628	8.55239	0.673342	2.69896	5e-05	0.000752139
AT5G60670	AT5G60670	5:24380909-24381593	WTflg22	gtl1-2flg22	OK	140.424	223.887	0.672984	3.61006	5e-05	0.000752139
AT1G73590	AT1G73590	1:27659672-27663178	WTflg22	gtl1-2flg22	OK	3.53717	5.6385	0.672714	2.82804	5e-05	0.000752139
AT5G05960	AT5G05960	5:1790230-1792634	WTflg22	gtl1-2flg22	OK	65.2525	103.973	0.672109	3.08342	5e-05	0.000752139
AT5G61660	AT5G61660	5:24779214-24779930	WTflg22	gtl1-2flg22	OK	45.8028	72.9474	0.671419	3.16102	5e-05	0.000752139
AT5G40730	AT5G40730	5:16301074-16301520	WTflg22	gtl1-2flg22	OK	241.432	384.411	0.671033	3.36792	5e-05	0.000752139
AT4G38660	AT4G38660	4:18066176-18068205	WTflg22	gtl1-2flg22	OK	7.34672	11.6882	0.669876	2.87997	5e-05	0.000752139
AT5G64080	AT5G64080	5:25645262-25646735	WTflg22	gtl1-2flg22	OK	7.49706	11.9258	0.669693	2.76206	5e-05	0.000752139
AT2G24170	AT2G24170	2:10274143-10277266	WTflg22	gtl1-2flg22	OK	2.75347	4.37788	0.66898	2.62749	5e-05	0.000752139
AT2G24762	AT2G24762	2:10559383-10560175	WTflg22	gtl1-2flg22	OK	7.2267	11.4885	0.668777	2.55374	0.0001	0.00136077
AT5G61130	AT5G61130	5:24587212-24589580	WTflg22	gtl1-2flg22	OK	7.59398	12.0696	0.668452	3.03749	5e-05	0.000752139
AT5G09770	AT5G09770	5:3035039-3036561	WTflg22	gtl1-2flg22	OK	5.45093	8.65095	0.666356	2.55915	5e-05	0.000752139
AT3G50410	AT3G50410	3:18709747-18710760	WTflg22	gtl1-2flg22	OK	7.00764	11.1167	0.665725	2.45702	0.0001	0.00136077
AT2G15000	AT2G15000	2:6480916-6482420	WTflg22	gtl1-2flg22	OK	5.58969	8.86618	0.665545	2.61104	5e-05	0.000752139
AT5G54370	AT5G54370	5:22075282-22076777	WTflg22	gtl1-2flg22	OK	12.0198	19.0628	0.665344	3.01977	5e-05	0.000752139
AT5G27330	AT5G27330	5:9632702-9634980	WTflg22	gtl1-2flg22	OK	10.983	17.3826	0.662376	3.29777	5e-05	0.000752139
AT5G13930	AT5G13930	5:4488687-4495585	WTflg22	gtl1-2flg22	OK	26.1424	41.3618	0.661908	3.11269	5e-05	0.000752139
AT2G27130	AT2G27130	2:11595291-11596542	WTflg22	gtl1-2flg22	OK	4.99205	7.89009	0.660409	2.37089	5e-05	0.000752139
AT2G34670	AT2G34670	2:14612580-14615795	WTflg22	gtl1-2flg22	OK	1.90733	3.01366	0.659961	2.46943	5e-05	0.000752139
AT4G34870	AT4G34870	4:16614326-16615313	WTflg22	gtl1-2flg22	OK	589.166	930.739	0.659702	2.95368	5e-05	0.000752139
AT2G19670	AT2G19670	2:8499085-8501181	WTflg22	gtl1-2flg22	OK	2.66897	4.2142	0.658975	2.38195	0.0001	0.00136077
AT5G16250	AT5G16250	5:5310094-5310951	WTflg22	gtl1-2flg22	OK	83.7398	132.212	0.658872	3.1205	5e-05	0.000752139
AT3G18600	AT3G18600	3:6399570-6403348	WTflg22	gtl1-2flg22	OK	3.22986	5.09728	0.658254	2.76376	5e-05	0.000752139
AT5G66280	AT5G66280	5:26476165-26479441	WTflg22	gtl1-2flg22	OK	10.4527	16.491	0.657797	2.99929	5e-05	0.000752139
AT1G33750	AT1G33750	1:12233768-12236476	WTflg22	gtl1-2flg22	OK	1.58125	2.49419	0.657503	2.2026	0.0001	0.00136077
AT4G09030	AT4G09030	4:5792206-5792790	WTflg22	gtl1-2flg22	OK	79.471	125.326	0.65719	3.11162	5e-05	0.000752139
AT1G17190	AT1G17190	1:5875349-5876545	WTflg22	gtl1-2flg22	OK	29.4936	46.4789	0.656176	3.03582	5e-05	0.000752139
AT4G11175	AT4G11175	4:6818086-6819042	WTflg22	gtl1-2flg22	OK	25.49	40.1085	0.653975	2.90671	5e-05	0.000752139
AT3G14900	AT3G14900	3:5013290-5015292	WTflg22	gtl1-2flg22	OK	8.73335	13.7361	0.653368	3.03744	5e-05	0.000752139
AT5G61030	AT5G61030	5:24560450-24562306	WTflg22	gtl1-2flg22	OK	7.22035	11.3561	0.653326	2.76227	5e-05	0.000752139
AT5G59690	AT5G59690	5:24051551-24052143	WTflg22	gtl1-2flg22	OK	488.976	768.253	0.651818	3.30033	5e-05	0.000752139
AT3G51280	AT3G51280	3:19037139-19038951	WTflg22	gtl1-2flg22	OK	7.14744	11.2177	0.650282	2.85675	5e-05	0.000752139
AT3G54560	AT3G54560	3:20196265-20197650	WTflg22	gtl1-2flg22	OK	16.4413	25.8033	0.650228	2.9012	5e-05	0.000752139
AT4G15390	AT4G15390	4:8792811-8794293	WTflg22	gtl1-2flg22	OK	55.2723	86.7353	0.650062	3.15851	5e-05	0.000752139
AT3G63470	AT3G63470	3:23438473-23444006	WTflg22	gtl1-2flg22	OK	1.81616	2.84835	0.649229	2.28669	5e-05	0.000752139
AT2G28660	AT2G28660	2:12295326-12297117	WTflg22	gtl1-2flg22	OK	9.79664	15.3586	0.648686	2.85365	5e-05	0.000752139
AT2G46890	AT2G46890	2:19266732-19268170	WTflg22	gtl1-2flg22	OK	5.95657	9.33365	0.647958	2.50905	5e-05	0.000752139
AT1G78340	AT1G78340	1:29472891-29473863	WTflg22	gtl1-2flg22	OK	27.2151	42.6215	0.647176	3.03812	5e-05	0.000752139
AT1G64780	AT1G64780	1:24060769-24062630	WTflg22	gtl1-2flg22	OK	5.97804	9.35831	0.646574	2.65349	5e-05	0.000752139
AT1G12040	AT1G12040	1:4070123-4072567	WTflg22	gtl1-2flg22	OK	2.57612	4.03235	0.646421	2.69541	5e-05	0.000752139
AT4G12600	AT4G12600	4:7453200-7454515	WTflg22	gtl1-2flg22	OK	40.6439	63.5828	0.645598	3.21511	5e-05	0.000752139
AT4G31840	AT4G31840	4:15401639-15402617	WTflg22	gtl1-2flg22	OK	30.0367	46.9809	0.645347	2.95171	5e-05	0.000752139
AT2G43800	AT2G43800	2:18145720-18148897	WTflg22	gtl1-2flg22	OK	4.2093	6.58227	0.645007	2.88699	5e-05	0.000752139
AT3G54320	AT3G54320	3:20114683-20118639	WTflg22	gtl1-2flg22	OK	1.51675	2.36992	0.643862	2.35092	5e-05	0.000752139
AT5G38020	AT5G38020	5:15165651-15167729	WTflg22	gtl1-2flg22	OK	6.7	10.4679	0.643742	2.73264	5e-05	0.000752139
AT2G38810	AT2G38810	2:16219268-16220928	WTflg22	gtl1-2flg22	OK	3.91814	6.12157	0.643733	2.41515	5e-05	0.000752139
AT5G64140	AT5G64140	5:25667323-25668292	WTflg22	gtl1-2flg22	OK	103.741	162.019	0.643173	3.08694	5e-05	0.000752139
AT2G22770	AT2G22770	2:9684724-9686595	WTflg22	gtl1-2flg22	OK	10.5761	16.5171	0.643148	2.8449	5e-05	0.000752139
AT3G23810	AT3G23810	3:8587663-8589713	WTflg22	gtl1-2flg22	OK	41.6995	65.1214	0.643101	3.06768	5e-05	0.000752139
AT3G15020	AT3G15020	3:5056067-5058248	WTflg22	gtl1-2flg22	OK	6.04861	9.44359	0.642732	2.72033	5e-05	0.000752139
AT3G28900	AT3G28900	3:10902646-10904458	WTflg22	gtl1-2flg22	OK	8.43976	13.1644	0.641367	2.87331	5e-05	0.000752139
AT2G43610	AT2G43610	2:18087839-18089224	WTflg22	gtl1-2flg22	OK	42.864	66.819	0.640491	3.03837	5e-05	0.000752139
AT1G52720	AT1G52720	1:19640898-19641665	WTflg22	gtl1-2flg22	OK	84.8969	132.32	0.640252	3.03262	5e-05	0.000752139
AT3G60420	AT3G60420	3:22334423-22337617	WTflg22	gtl1-2flg22	OK	5.90782	9.20289	0.639462	2.85066	5e-05	0.000752139
AT3G45160	AT3G45160	3:16533450-16534082	WTflg22	gtl1-2flg22	OK	143.945	224.229	0.639449	3.06209	5e-05	0.000752139
AT4G21850	AT4G21850	4:11591115-11592238	WTflg22	gtl1-2flg22	OK	45.7605	71.2799	0.639394	3.01159	5e-05	0.000752139
AT1G75640	AT1G75640	1:28403465-28407051	WTflg22	gtl1-2flg22	OK	3.31208	5.15548	0.638372	2.74039	5e-05	0.000752139
AT1G27950	AT1G27950	1:9740703-9742159	WTflg22	gtl1-2flg22	OK	53.1873	82.7439	0.63757	3.02502	5e-05	0.000752139
AT4G00100	AT4G00100	4:37083-38312	WTflg22	gtl1-2flg22	OK	40.9792	63.7394	0.637293	3.03197	5e-05	0.000752139
AT1G48630	AT1G48630	1:17981772-17983327	WTflg22	gtl1-2flg22	OK	63.9244	99.3897	0.636729	3.06525	5e-05	0.000752139
AT1G67030	AT1G67030	1:25016542-25017512	WTflg22	gtl1-2flg22	OK	23.5229	36.5705	0.636615	2.80581	5e-05	0.000752139
AT2G28410	AT2G28410	2:12156129-12156934	WTflg22	gtl1-2flg22	OK	9.71608	15.1028	0.63637	2.32255	0.0001	0.00136077
AT1G09590	AT1G09590	1:3106501-3107772	WTflg22	gtl1-2flg22	OK	118.165	183.409	0.634266	2.98587	5e-05	0.000752139
AT4G19460	AT4G19460	4:10610308-10612005	WTflg22	gtl1-2flg22	OK	7.14568	11.0801	0.632827	2.84088	5e-05	0.000752139
AT1G18850	AT1G18850	1:6504805-6506424	WTflg22	gtl1-2flg22	OK	6.2604	9.69901	0.631583	2.5125	5e-05	0.000752139
AT1G30840	AT1G30840	1:10974444-10976298	WTflg22	gtl1-2flg22	OK	4.03502	6.2505	0.631396	2.44338	5e-05	0.000752139
AT2G47115	AT2G47115	2:19344634-19346921	WTflg22	gtl1-2flg22	OK	186.409	288.755	0.631376	2.86716	5e-05	0.000752139
AT1G78370	AT1G78370	1:29484268-29485290	WTflg22	gtl1-2flg22	OK	63.7317	98.5575	0.628954	2.99178	5e-05	0.000752139
AT2G01610	AT2G01610	2:273916-274820	WTflg22	gtl1-2flg22	OK	7.36279	11.3846	0.628755	2.56282	0.0001	0.00136077
AT2G17630	AT2G17630	2:7666584-7668065	WTflg22	gtl1-2flg22	OK	8.72047	13.4795	0.628294	2.62481	5e-05	0.000752139
AT5G47990	AT5G47990	5:19434826-19436689	WTflg22	gtl1-2flg22	OK	8.40771	12.995	0.628174	2.74693	5e-05	0.000752139
AT2G27720	AT2G27720	2:11818490-11819578	WTflg22	gtl1-2flg22	OK	64.8663	100.101	0.62592	2.977	5e-05	0.000752139
AT3G53890	AT3G53890	3:19955343-19956361	WTflg22	gtl1-2flg22	OK	20.4268	31.5061	0.625169	2.73733	5e-05	0.000752139
AT1G76240	AT1G76240	1:28602810-28603929	WTflg22	gtl1-2flg22	OK	9.19823	14.1848	0.624919	2.79053	5e-05	0.000752139
AT4G11211	AT4G11211	4:6836105-6836588	WTflg22	gtl1-2flg22	OK	86.6309	133.539	0.624308	2.81704	5e-05	0.000752139
AT5G65380	AT5G65380	5:26122988-26126439	WTflg22	gtl1-2flg22	OK	7.875	12.1379	0.624161	3.18675	5e-05	0.000752139
AT3G59540	AT3G59540	3:21995676-21996836	WTflg22	gtl1-2flg22	OK	36.2652	55.8838	0.623846	2.99719	5e-05	0.000752139
AT3G09820	AT3G09820	3:3011989-3014944	WTflg22	gtl1-2flg22	OK	14.8018	22.7896	0.622605	2.93473	5e-05	0.000752139
AT3G10190	AT3G10190	3:3155297-3156143	WTflg22	gtl1-2flg22	OK	10.5562	16.2496	0.62232	2.40381	5e-05	0.000752139
AT1G80240	AT1G80240	1:30171356-30172839	WTflg22	gtl1-2flg22	OK	31.0775	47.8321	0.622108	3.15139	5e-05	0.000752139
AT3G16460	AT3G16460	3:5592581-5595717	WTflg22	gtl1-2flg22	OK	201.194	309.424	0.620998	2.72572	5e-05	0.000752139
AT2G44120	AT2G44120	2:18249041-18251156	WTflg22	gtl1-2flg22	OK	42.9933	66.0758	0.620011	2.97023	5e-05	0.000752139
AT4G23490	AT4G23490	4:12251430-12254270	WTflg22	gtl1-2flg22	OK	1.75541	2.69738	0.619753	2.17219	0.0001	0.00136077
AT2G34480	AT2G34480	2:14532707-14534239	WTflg22	gtl1-2flg22	OK	173.256	266.18	0.619499	2.87562	5e-05	0.000752139
AT1G56110	AT1G56110	1:20984388-20986951	WTflg22	gtl1-2flg22	OK	21.289	32.6835	0.618452	2.93386	5e-05	0.000752139
AT1G22065	AT1G22065	1:7785775-7786391	WTflg22	gtl1-2flg22	OK	21.2922	32.6877	0.618426	2.46527	5e-05	0.000752139
AT1G13730	AT1G13730	1:4709823-4712550	WTflg22	gtl1-2flg22	OK	5.83039	8.94692	0.617797	2.67589	5e-05	0.000752139
AT4G16720	AT4G16720	4:9399959-9401382	WTflg22	gtl1-2flg22	OK	101.854	156.29	0.617721	2.91334	5e-05	0.000752139
AT1G05260	AT1G05260	1:1529766-1531439	WTflg22	gtl1-2flg22	OK	25.1947	38.6575	0.61763	2.89579	5e-05	0.000752139
AT5G36800	AT5G36800	5:14484564-14485409	WTflg22	gtl1-2flg22	OK	12.4537	19.1056	0.617423	2.48496	5e-05	0.000752139
AT3G13960	AT3G13960	3:4608382-4610399	WTflg22	gtl1-2flg22	OK	4.2685	6.53977	0.615509	2.40746	5e-05	0.000752139
AT1G15380	AT1G15380	1:5290744-5292535	WTflg22	gtl1-2flg22	OK	53.7815	82.3925	0.615403	2.90049	5e-05	0.000752139
AT5G47700	AT5G47700	5:19327802-19328983	WTflg22	gtl1-2flg22	OK	24.7835	37.9595	0.615078	2.915	5e-05	0.000752139
AT3G16400	AT3G16400	3:5566085-5568545	WTflg22	gtl1-2flg22	OK	219.645	336.249	0.614356	2.73621	5e-05	0.000752139
AT3G47380	AT3G47380	3:17457794-17458570	WTflg22	gtl1-2flg22	OK	61.5484	94.1648	0.613465	2.95734	5e-05	0.000752139
AT1G09750	AT1G09750	1:3157500-3161692	WTflg22	gtl1-2flg22	OK	74.9579	114.641	0.612972	2.87762	5e-05	0.000752139
AT1G70600	AT1G70600	1:26620922-26621659	WTflg22	gtl1-2flg22	OK	532.603	814.425	0.612721	3.01653	5e-05	0.000752139
AT3G13175	AT3G13175	3:4235125-4235724	WTflg22	gtl1-2flg22	OK	20.0522	30.6381	0.611568	2.39934	5e-05	0.000752139
AT5G27890	AT5G27890	5:9903639-9905914	WTflg22	gtl1-2flg22	OK	4.58964	7.01153	0.611348	2.48455	5e-05	0.000752139
AT5G43060	AT5G43060	5:17269506-17272164	WTflg22	gtl1-2flg22	OK	66.6558	101.792	0.610817	2.87246	5e-05	0.000752139
AT5G67070	AT5G67070	5:26768019-26768846	WTflg22	gtl1-2flg22	OK	54.5967	83.3722	0.610752	2.8486	5e-05	0.000752139
AT3G15357	AT3G15357	3:5187115-5187710	WTflg22	gtl1-2flg22	OK	16.3027	24.8881	0.610341	2.49036	5e-05	0.000752139
AT4G02970	AT4G02970	4:1317498-1319179	WTflg22	gtl1-2flg22	OK	31.8483	48.5786	0.609102	2.96681	5e-05	0.000752139
AT3G06035	AT3G06035	3:1823098-1824216	WTflg22	gtl1-2flg22	OK	11.3691	17.3225	0.607533	2.52022	5e-05	0.000752139
AT4G25890	AT4G25890	4:13159483-13160495	WTflg22	gtl1-2flg22	OK	32.907	50.0837	0.605947	2.76945	5e-05	0.000752139
AT5G45700	AT5G45700	5:18537348-18538196	WTflg22	gtl1-2flg22	OK	11.7904	17.9394	0.605513	2.51459	5e-05	0.000752139
AT2G36570	AT2G36570	2:15335495-15337927	WTflg22	gtl1-2flg22	OK	9.04607	13.759	0.605015	2.83049	5e-05	0.000752139
AT5G60390	AT5G60390	5:24288657-24291020	WTflg22	gtl1-2flg22	OK	467.25	710.451	0.604541	2.50722	5e-05	0.000752139
AT3G20660	AT3G20660	3:7225134-7228595	WTflg22	gtl1-2flg22	OK	10.4874	15.9367	0.603705	2.82232	5e-05	0.000752139
AT3G44300	AT3G44300	3:15983310-15985535	WTflg22	gtl1-2flg22	OK	31.6401	48.0792	0.60366	2.94544	5e-05	0.000752139
AT3G20260	AT3G20260	3:7064053-7066503	WTflg22	gtl1-2flg22	OK	5.50636	8.36464	0.603205	2.55714	0.0001	0.00136077
AT3G62250	AT3G62250	3:23037093-23037797	WTflg22	gtl1-2flg22	OK	966.321	1466.92	0.60222	3.00099	5e-05	0.000752139
AT4G18510	AT4G18510	4:10211868-10212421	WTflg22	gtl1-2flg22	OK	18.7131	28.3914	0.601407	2.22895	5e-05	0.000752139
AT3G54590	AT3G54590	3:20206159-20208472	WTflg22	gtl1-2flg22	OK	8.17805	12.4034	0.600912	3.16795	5e-05	0.000752139
AT2G21580	AT2G21580	2:9236522-9237811	WTflg22	gtl1-2flg22	OK	19.8533	30.1088	0.600807	2.70496	5e-05	0.000752139
AT1G54010	AT1G54010	1:20158663-20160815	WTflg22	gtl1-2flg22	OK	20.156	30.5395	0.599465	2.83262	5e-05	0.000752139
AT5G03850	AT5G03850	5:1028339-1029121	WTflg22	gtl1-2flg22	OK	163.827	248.145	0.59901	2.8697	5e-05	0.000752139
AT3G46320	AT3G46320	3:17019910-17020428	WTflg22	gtl1-2flg22	OK	158.831	240.451	0.598252	2.99628	5e-05	0.000752139
AT1G63470	AT1G63470	1:23536518-23539220	WTflg22	gtl1-2flg22	OK	4.81773	7.29073	0.59771	2.51702	0.0001	0.00136077
AT3G08630	AT3G08630	3:2620831-2622220	WTflg22	gtl1-2flg22	OK	14.6532	22.1643	0.597019	2.70607	5e-05	0.000752139
AT1G06360	AT1G06360	1:1938962-1940459	WTflg22	gtl1-2flg22	OK	9.31586	14.0904	0.596952	2.45425	0.0001	0.00136077
AT1G60770	AT1G60770	1:22366700-22368714	WTflg22	gtl1-2flg22	OK	10.278	15.5303	0.595523	2.69783	5e-05	0.000752139
AT5G04950	AT5G04950	5:1457644-1458890	WTflg22	gtl1-2flg22	OK	5.40432	8.16213	0.594832	2.26634	5e-05	0.000752139
AT5G46900	AT5G46900	5:19039700-19040402	WTflg22	gtl1-2flg22	OK	32.6651	49.3018	0.593888	2.57442	5e-05	0.000752139
AT3G24240	AT3G24240	3:8780423-8784368	WTflg22	gtl1-2flg22	OK	5.39438	8.14163	0.59386	2.67361	5e-05	0.000752139
AT2G37600	AT2G37600	2:15774244-15775374	WTflg22	gtl1-2flg22	OK	9.81031	14.803	0.593514	2.38437	5e-05	0.000752139
AT5G04530	AT5G04530	5:1291821-1293688	WTflg22	gtl1-2flg22	OK	16.3437	24.658	0.59332	2.8322	5e-05	0.000752139
AT5G37990	AT5G37990	5:15133736-15135500	WTflg22	gtl1-2flg22	OK	12.6282	19.0452	0.592778	2.6528	5e-05	0.000752139
AT5G24570	AT5G24570	5:8405680-8406132	WTflg22	gtl1-2flg22	OK	63.9173	96.3823	0.592562	2.6259	5e-05	0.000752139
AT2G23300	AT2G23300	2:9914607-9917130	WTflg22	gtl1-2flg22	OK	10.3069	15.5392	0.592303	2.82605	5e-05	0.000752139
AT3G44750	AT3G44750	3:16297978-16299847	WTflg22	gtl1-2flg22	OK	3.758	5.66558	0.592259	2.2219	5e-05	0.000752139
AT1G30040	AT1G30040	1:10537647-10539831	WTflg22	gtl1-2flg22	OK	2.51689	3.79284	0.591639	2.10162	5e-05	0.000752139
AT4G37650	AT4G37650	4:17691785-17693760	WTflg22	gtl1-2flg22	OK	9.47073	14.2708	0.591518	2.85206	5e-05	0.000752139
AT3G21090	AT3G21090	3:7391437-7395041	WTflg22	gtl1-2flg22	OK	1.62032	2.44052	0.590914	2.15155	0.0001	0.00136077
AT2G46150	AT2G46150	2:18961402-18962376	WTflg22	gtl1-2flg22	OK	18.4267	27.7395	0.590145	2.75846	5e-05	0.000752139
AT1G49650	AT1G49650	1:18377251-18378634	WTflg22	gtl1-2flg22	OK	22.7878	34.3036	0.590099	2.77749	5e-05	0.000752139
AT1G04270	AT1G04270	1:1141603-1143053	WTflg22	gtl1-2flg22	OK	118.862	178.865	0.589588	2.853	5e-05	0.000752139
AT1G72730	AT1G72730	1:27377797-27380182	WTflg22	gtl1-2flg22	OK	5.43849	8.18338	0.58949	2.47518	5e-05	0.000752139
AT5G10390	AT5G10390	5:3268846-3269550	WTflg22	gtl1-2flg22	OK	24.3481	36.6329	0.589327	2.60806	5e-05	0.000752139
AT5G59970	AT5G59970	5:24146174-24146726	WTflg22	gtl1-2flg22	OK	169.211	254.518	0.588944	3.16195	5e-05	0.000752139
AT4G00810	AT4G00810	4:345951-347199	WTflg22	gtl1-2flg22	OK	22.4065	33.6691	0.587505	2.77207	5e-05	0.000752139
AT1G04040	AT1G04040	1:1040382-1043864	WTflg22	gtl1-2flg22	OK	64.0367	96.2172	0.587395	2.74658	5e-05	0.000752139
ATMG00560	ATMG00560	M:154743-157345	WTflg22	gtl1-2flg22	OK	6.22156	9.34766	0.587329	2.80686	5e-05	0.000752139
AT4G22010	AT4G22010	4:11663323-11666715	WTflg22	gtl1-2flg22	OK	7.60641	11.427	0.587162	2.67296	5e-05	0.000752139
AT2G05440	AT2G05440	2:1993081-1994166	WTflg22	gtl1-2flg22	OK	1751.18	2629.83	0.586638	2.87435	5e-05	0.000752139
AT5G27120	AT5G27120	5:9540924-9543871	WTflg22	gtl1-2flg22	OK	10.6932	16.0338	0.584425	2.70614	5e-05	0.000752139
AT4G13850	AT4G13850	4:8020950-8022260	WTflg22	gtl1-2flg22	OK	13.8635	20.7374	0.580944	2.54713	5e-05	0.000752139
AT2G36120	AT2G36120	2:15165436-15166465	WTflg22	gtl1-2flg22	OK	414.957	620.525	0.580527	3.22764	5e-05	0.000752139
AT1G73940	AT1G73940	1:27798312-27799596	WTflg22	gtl1-2flg22	OK	15.3793	22.9938	0.580261	2.53168	5e-05	0.000752139
AT5G65360	AT5G65360	5:26119858-26120581	WTflg22	gtl1-2flg22	OK	181.077	270.602	0.579573	2.97853	5e-05	0.000752139
AT2G39530	AT2G39530	2:16498485-16499471	WTflg22	gtl1-2flg22	OK	25.596	38.2493	0.579517	2.70154	5e-05	0.000752139
AT1G72370	AT1G72370	1:27242942-27244931	WTflg22	gtl1-2flg22	OK	105.294	157.294	0.579041	2.71918	5e-05	0.000752139
AT3G07110	AT3G07110	3:2252018-2253528	WTflg22	gtl1-2flg22	OK	67.8749	101.39	0.578965	2.79664	5e-05	0.000752139
ATMG00510	ATMG00510	M:132070-138153	WTflg22	gtl1-2flg22	OK	2.54971	3.80834	0.57883	2.79001	5e-05	0.000752139
AT1G11580	AT1G11580	1:3888689-3890811	WTflg22	gtl1-2flg22	OK	100.214	149.59	0.577932	2.7465	5e-05	0.000752139
AT2G27402	AT2G27402	2:11723524-11724362	WTflg22	gtl1-2flg22	OK	23.7289	35.4193	0.577891	2.49775	5e-05	0.000752139
AT4G22485	AT4G22485	4:11844505-11846476	WTflg22	gtl1-2flg22	OK	44.8859	66.8246	0.574117	5.24212	5e-05	0.000752139
AT5G59850	AT5G59850	5:24112199-24114449	WTflg22	gtl1-2flg22	OK	31.9073	47.4999	0.574038	2.79897	5e-05	0.000752139
AT5G52180	AT5G52180	5:21200054-21201610	WTflg22	gtl1-2flg22	OK	10.5207	15.6618	0.574018	2.52657	5e-05	0.000752139
AT5G01820	AT5G01820	5:313192-315000	WTflg22	gtl1-2flg22	OK	6.39494	9.51635	0.573478	2.79213	5e-05	0.000752139
AT5G10400	AT5G10400	5:3270288-3270952	WTflg22	gtl1-2flg22	OK	141.428	210.447	0.573386	2.9046	5e-05	0.000752139
AT4G28660	AT4G28660	4:14149879-14151104	WTflg22	gtl1-2flg22	OK	82.7815	123.164	0.573205	2.71912	5e-05	0.000752139
AT2G27710	AT2G27710	2:11816633-11817867	WTflg22	gtl1-2flg22	OK	38.9628	57.9254	0.572098	2.6889	5e-05	0.000752139
AT5G37010	AT5G37010	5:14620731-14622941	WTflg22	gtl1-2flg22	OK	6.08883	9.04685	0.57125	2.68029	5e-05	0.000752139
AT4G24780	AT4G24780	4:12770330-12772479	WTflg22	gtl1-2flg22	OK	34.3702	51.059	0.571007	2.72165	5e-05	0.000752139
AT1G32860	AT1G32860	1:11907108-11908928	WTflg22	gtl1-2flg22	OK	21.7905	32.3696	0.570937	2.71527	5e-05	0.000752139
AT2G18193	AT2G18193	2:7917504-7919277	WTflg22	gtl1-2flg22	OK	10.7151	15.9155	0.570781	2.5878	5e-05	0.000752139
AT3G16410	AT3G16410	3:5571991-5574541	WTflg22	gtl1-2flg22	OK	27.4578	40.7746	0.570454	2.7824	5e-05	0.000752139
AT2G18020	AT2G18020	2:7837101-7838304	WTflg22	gtl1-2flg22	OK	389.586	577.962	0.569032	2.56592	5e-05	0.000752139
AT1G09310	AT1G09310	1:3009054-3009880	WTflg22	gtl1-2flg22	OK	346.805	514.353	0.568632	3.14522	5e-05	0.000752139
AT3G16420	AT3G16420	3:5579385-5580953	WTflg22	gtl1-2flg22	OK	458.875	680.281	0.56803	2.44381	5e-05	0.000752139
AT2G44830	AT2G44830	2:18490128-18492816	WTflg22	gtl1-2flg22	OK	5.18188	7.68084	0.567789	2.47131	5e-05	0.000752139
AT1G76790	AT1G76790	1:28816640-28823673	WTflg22	gtl1-2flg22	OK	41.6788	61.7605	0.567369	2.5367	5e-05	0.000752139
AT1G70370	AT1G70370	1:26512680-26515188	WTflg22	gtl1-2flg22	OK	18.9636	28.098	0.567236	2.82191	5e-05	0.000752139
AT2G28510	AT2G28510	2:12199097-12200765	WTflg22	gtl1-2flg22	OK	10.4093	15.4206	0.56698	2.46175	5e-05	0.000752139
AT1G76880	AT1G76880	1:28865499-28868225	WTflg22	gtl1-2flg22	OK	10.8238	16.0318	0.566726	2.82744	5e-05	0.000752139
AT2G17230	AT2G17230	2:7494535-7496016	WTflg22	gtl1-2flg22	OK	38.2105	56.5844	0.566438	2.80274	5e-05	0.000752139
AT1G14860	AT1G14860	1:5124741-5126151	WTflg22	gtl1-2flg22	OK	10.3352	15.3045	0.566387	2.39151	0.0001	0.00136077
AT5G65640	AT5G65640	5:26237054-26239084	WTflg22	gtl1-2flg22	OK	5.68983	8.42374	0.566074	2.3225	0.0001	0.00136077
AT5G12940	AT5G12940	5:4087711-4089004	WTflg22	gtl1-2flg22	OK	19.0017	28.1286	0.565908	2.58768	5e-05	0.000752139
AT2G38110	AT2G38110	2:15952606-15955494	WTflg22	gtl1-2flg22	OK	5.02324	7.43538	0.565788	2.42605	5e-05	0.000752139
AT3G50350	AT3G50350	3:18672101-18674022	WTflg22	gtl1-2flg22	OK	14.4499	21.3819	0.565323	2.60186	5e-05	0.000752139
AT1G09690	AT1G09690	1:3136187-3137475	WTflg22	gtl1-2flg22	OK	255.787	378.371	0.564861	2.60131	5e-05	0.000752139
AT3G53020	AT3G53020	3:19660516-19662025	WTflg22	gtl1-2flg22	OK	30.907	45.718	0.564829	2.64916	5e-05	0.000752139
ATMG01320	ATMG01320	M:327889-333105	WTflg22	gtl1-2flg22	OK	2.80553	4.14779	0.56407	2.5957	5e-05	0.000752139
AT2G25980	AT2G25980	2:11077487-11079918	WTflg22	gtl1-2flg22	OK	14.6249	21.6202	0.56395	2.62359	5e-05	0.000752139
AT1G63850	AT1G63850	1:23696961-23698708	WTflg22	gtl1-2flg22	OK	6.16227	9.10884	0.563806	2.29867	5e-05	0.000752139
AT5G19340	AT5G19340	5:6515091-6516205	WTflg22	gtl1-2flg22	OK	13.3396	19.7097	0.563191	2.72035	0.0001	0.00136077
AT1G12080	AT1G12080	1:4084161-4085045	WTflg22	gtl1-2flg22	OK	218.174	322.346	0.563132	3.14342	5e-05	0.000752139
AT4G37730	AT4G37730	4:17723665-17724915	WTflg22	gtl1-2flg22	OK	8.48353	12.524	0.561963	2.44675	5e-05	0.000752139
AT1G05680	AT1G05680	1:1703091-1704691	WTflg22	gtl1-2flg22	OK	18.4181	27.1825	0.561557	2.6504	5e-05	0.000752139
AT1G15930	AT1G15930	1:5471399-5473014	WTflg22	gtl1-2flg22	OK	34.1665	50.4222	0.561476	2.98436	5e-05	0.000752139
AT1G63840	AT1G63840	1:23689696-23690807	WTflg22	gtl1-2flg22	OK	42.1845	62.2518	0.561402	2.6235	5e-05	0.000752139
AT5G39550	AT5G39550	5:15837209-15840638	WTflg22	gtl1-2flg22	OK	2.41965	3.5705	0.561328	2.19595	0.0001	0.00136077
AT2G41650	AT2G41650	2:17363906-17364434	WTflg22	gtl1-2flg22	OK	46.6342	68.7565	0.560108	2.46363	0.0001	0.00136077
AT3G02640	AT3G02640	3:564883-565708	WTflg22	gtl1-2flg22	OK	33.0531	48.7036	0.559244	2.50061	5e-05	0.000752139
AT3G02790	AT3G02790	3:604844-605421	WTflg22	gtl1-2flg22	OK	80.8432	119.063	0.558522	2.79141	5e-05	0.000752139
AT3G08770	AT3G08770	3:2664129-2664834	WTflg22	gtl1-2flg22	OK	41.4441	61.0281	0.558308	2.51622	5e-05	0.000752139
AT4G00238	AT4G00238	4:103822-105217	WTflg22	gtl1-2flg22	OK	11.9746	17.6323	0.558243	2.64845	5e-05	0.000752139
AT3G03920	AT3G03920	3:1006841-1010480	WTflg22	gtl1-2flg22	OK	33.3953	49.16	0.557837	2.62099	5e-05	0.000752139
AT4G16980	AT4G16980	4:9556977-9557812	WTflg22	gtl1-2flg22	OK	98.7671	145.34	0.557335	2.65226	5e-05	0.000752139
AT5G22880	AT5G22880	5:7651956-7652622	WTflg22	gtl1-2flg22	OK	223.779	329.224	0.556992	3.21072	5e-05	0.000752139
AT2G29060	AT2G29060	2:12481743-12484087	WTflg22	gtl1-2flg22	OK	7.9612	11.7115	0.556864	2.44863	5e-05	0.000752139
AT2G42840	AT2G42840	2:17826115-17827536	WTflg22	gtl1-2flg22	OK	92.5323	135.972	0.555285	2.63427	5e-05	0.000752139
AT3G58700	AT3G58700	3:21711562-21712955	WTflg22	gtl1-2flg22	OK	11.0855	16.2863	0.554984	2.37819	5e-05	0.000752139
AT2G28950	AT2G28950	2:12431340-12433595	WTflg22	gtl1-2flg22	OK	8.46901	12.4406	0.554793	2.49199	5e-05	0.000752139
AT3G55160	AT3G55160	3:20445411-20452400	WTflg22	gtl1-2flg22	OK	1.55704	2.28681	0.554532	2.29106	0.0001	0.00136077
AT5G17820	AT5G17820	5:5887905-5890193	WTflg22	gtl1-2flg22	OK	33.0435	48.5064	0.553808	2.63409	5e-05	0.000752139
AT1G07940	AT1G07940	1:2462952-2465504	WTflg22	gtl1-2flg22	OK	110.081	161.562	0.553518	2.55154	5e-05	0.000752139
AT2G21045	AT2G21045	2:9027851-9029020	WTflg22	gtl1-2flg22	OK	19.5824	28.7394	0.553469	2.43608	5e-05	0.000752139
AT3G04840	AT3G04840	3:1329664-1331617	WTflg22	gtl1-2flg22	OK	51.7546	75.9457	0.553281	2.68946	5e-05	0.000752139
AT3G44150	AT3G44150	3:15887586-15888848	WTflg22	gtl1-2flg22	OK	10.4749	15.3653	0.552738	2.25718	5e-05	0.000752139
AT5G09510	AT5G09510	5:2955112-2956673	WTflg22	gtl1-2flg22	OK	32.6954	47.9558	0.552618	2.61844	5e-05	0.000752139
AT1G69530	AT1G69530	1:26141835-26143500	WTflg22	gtl1-2flg22	OK	34.813	51.0416	0.55205	2.64169	5e-05	0.000752139
AT4G36130	AT4G36130	4:17097564-17098879	WTflg22	gtl1-2flg22	OK	133.259	195.322	0.551627	2.59734	5e-05	0.000752139
AT1G03870	AT1G03870	1:982505-983540	WTflg22	gtl1-2flg22	OK	127.168	186.239	0.55042	2.68001	5e-05	0.000752139
AT3G56340	AT3G56340	3:20892128-20893443	WTflg22	gtl1-2flg22	OK	13.5747	19.8699	0.549664	2.4387	5e-05	0.000752139
AT1G26450	AT1G26450	1:9148709-9150250	WTflg22	gtl1-2flg22	OK	8.21712	12.0257	0.549421	2.2728	0.0001	0.00136077
AT1G55210	AT1G55210	1:20597789-20598708	WTflg22	gtl1-2flg22	OK	51.725	75.6974	0.549382	2.68439	5e-05	0.000752139
AT5G38420	AT5G38420	5:15380944-15382035	WTflg22	gtl1-2flg22	OK	1408.89	2061.09	0.548841	2.23078	0.0001	0.00136077
AT3G16670	AT3G16670	3:5681418-5682331	WTflg22	gtl1-2flg22	OK	123.401	180.451	0.548256	2.59344	5e-05	0.000752139
AT1G52300	AT1G52300	1:19474897-19476234	WTflg22	gtl1-2flg22	OK	28.2393	41.2779	0.547667	2.61292	5e-05	0.000752139
AT2G13820	AT2G13820	2:5774145-5776289	WTflg22	gtl1-2flg22	OK	9.63364	14.0773	0.547221	2.99264	0.0001	0.00136077
AT4G29020	AT4G29020	4:14304920-14305721	WTflg22	gtl1-2flg22	OK	65.7973	96.124	0.546869	2.53768	5e-05	0.000752139
AT3G28910	AT3G28910	3:10911156-10913190	WTflg22	gtl1-2flg22	OK	16.6485	24.3178	0.546619	2.53577	5e-05	0.000752139
AT1G20580	AT1G20580	1:7128883-7130642	WTflg22	gtl1-2flg22	OK	23.6064	34.4687	0.546108	2.61562	5e-05	0.000752139
AT3G60080	AT3G60080	3:22187307-22188795	WTflg22	gtl1-2flg22	OK	17.2565	25.1787	0.545061	2.49256	5e-05	0.000752139
AT1G80270	AT1G80270	1:30180953-30183507	WTflg22	gtl1-2flg22	OK	4.19265	6.11582	0.544685	2.26582	5e-05	0.000752139
AT3G07430	AT3G07430	3:2379192-2380198	WTflg22	gtl1-2flg22	OK	77.9142	113.534	0.543171	2.6065	5e-05	0.000752139
AT2G43535	AT2G43535	2:18070972-18071676	WTflg22	gtl1-2flg22	OK	68.7033	100.086	0.542786	2.52751	5e-05	0.000752139
AT2G01250	AT2G01250	2:132696-134455	WTflg22	gtl1-2flg22	OK	59.4047	86.5086	0.542266	2.57788	5e-05	0.000752139
AT1G07930	AT1G07930	1:2458243-2460790	WTflg22	gtl1-2flg22	OK	126.326	183.947	0.542136	2.49769	5e-05	0.000752139
AT2G37130	AT2G37130	2:15597920-15600077	WTflg22	gtl1-2flg22	OK	72.59	105.513	0.539576	2.54499	5e-05	0.000752139
AT2G05920	AT2G05920	2:2269514-2272229	WTflg22	gtl1-2flg22	OK	38.8878	56.5248	0.539569	2.56863	5e-05	0.000752139
AT2G15090	AT2G15090	2:6542255-6543947	WTflg22	gtl1-2flg22	OK	44.5668	64.779	0.539557	2.60256	5e-05	0.000752139
AT1G29980	AT1G29980	1:10503277-10506117	WTflg22	gtl1-2flg22	OK	6.30792	9.16324	0.538694	2.36269	5e-05	0.000752139
AT5G66920	AT5G66920	5:26722822-26725626	WTflg22	gtl1-2flg22	OK	4.73397	6.8743	0.538161	2.27822	0.0001	0.00136077
AT1G48830	AT1G48830	1:18059635-18061302	WTflg22	gtl1-2flg22	OK	13.4951	19.5948	0.538035	2.42952	5e-05	0.000752139
AT2G05790	AT2G05790	2:2199218-2201486	WTflg22	gtl1-2flg22	OK	29.8741	43.3562	0.537343	2.55028	5e-05	0.000752139
AT5G18380	AT5G18380	5:6090048-6090761	WTflg22	gtl1-2flg22	OK	929.674	1348.85	0.536938	2.47782	5e-05	0.000752139
AT3G25140	AT3G25140	3:9154710-9156845	WTflg22	gtl1-2flg22	OK	62.6451	90.8653	0.536528	2.53336	5e-05	0.000752139
AT4G34220	AT4G34220	4:16381505-16384194	WTflg22	gtl1-2flg22	OK	10.1324	14.6943	0.536279	2.57754	5e-05	0.000752139
AT5G19520	AT5G19520	5:6585420-6588936	WTflg22	gtl1-2flg22	OK	5.27198	7.63668	0.534601	2.36064	5e-05	0.000752139
AT1G20220	AT1G20220	1:7004878-7007651	WTflg22	gtl1-2flg22	OK	4.20735	6.0859	0.53256	2.20984	5e-05	0.000752139
AT3G54880	AT3G54880	3:20336855-20338522	WTflg22	gtl1-2flg22	OK	14.143	20.4563	0.532454	2.4243	0.0001	0.00136077
AT1G22780	AT1G22780	1:8067863-8069342	WTflg22	gtl1-2flg22	OK	24.3199	35.1716	0.532272	2.56025	5e-05	0.000752139
AT5G14920	AT5G14920	5:4826478-4827980	WTflg22	gtl1-2flg22	OK	116.999	169.192	0.53216	2.75247	5e-05	0.000752139
AT2G45430	AT2G45430	2:18727560-18728935	WTflg22	gtl1-2flg22	OK	18.688	27.0227	0.532056	2.64848	5e-05	0.000752139
AT5G64620	AT5G64620	5:25831833-25832502	WTflg22	gtl1-2flg22	OK	43.4678	62.8389	0.53171	2.43334	5e-05	0.000752139
AT5G22650	AT5G22650	5:7534016-7536273	WTflg22	gtl1-2flg22	OK	9.95478	14.3908	0.531683	2.40255	5e-05	0.000752139
AT4G22490	AT4G22490	4:11849700-11850331	WTflg22	gtl1-2flg22	OK	170.48	246.412	0.531476	2.51552	5e-05	0.000752139
AT3G18280	AT3G18280	3:6267048-6267643	WTflg22	gtl1-2flg22	OK	116.651	168.591	0.531337	2.56154	5e-05	0.000752139
AT1G25450	AT1G25450	1:8938478-8940387	WTflg22	gtl1-2flg22	OK	29.3791	42.4561	0.531185	2.53202	5e-05	0.000752139
AT1G04680	AT1G04680	1:1303528-1307884	WTflg22	gtl1-2flg22	OK	5.29568	7.65084	0.530802	2.39955	5e-05	0.000752139
AT2G29660	AT2G29660	2:12678889-12680667	WTflg22	gtl1-2flg22	OK	13.7186	19.8143	0.53041	2.50418	5e-05	0.000752139
AT1G31710	AT1G31710	1:11349839-11355486	WTflg22	gtl1-2flg22	OK	7.2542	10.4745	0.529994	2.5126	5e-05	0.000752139
AT1G31335	AT1G31335	1:11216913-11217393	WTflg22	gtl1-2flg22	OK	44.3962	64.0695	0.529202	2.22892	0.0001	0.00136077
AT3G53430	AT3G53430	3:19809686-19810469	WTflg22	gtl1-2flg22	OK	298.228	430.246	0.528748	2.75933	5e-05	0.000752139
AT4G29410	AT4G29410	4:14468243-14470167	WTflg22	gtl1-2flg22	OK	13.6411	19.679	0.528694	2.45479	0.0001	0.00136077
AT1G61570	AT1G61570	1:22718704-22719516	WTflg22	gtl1-2flg22	OK	31.5027	45.4259	0.528038	2.37763	0.0001	0.00136077
AT5G41520	AT5G41520	5:16609152-16610692	WTflg22	gtl1-2flg22	OK	23.3771	33.6799	0.526796	2.50731	5e-05	0.000752139
AT2G19730	AT2G19730	2:8511506-8513221	WTflg22	gtl1-2flg22	OK	55.4224	79.8333	0.526522	2.65179	5e-05	0.000752139
AT5G47550	AT5G47550	5:19286449-19286995	WTflg22	gtl1-2flg22	OK	58.4453	84.1825	0.526433	2.43523	5e-05	0.000752139
AT3G12700	AT3G12700	3:4037069-4039142	WTflg22	gtl1-2flg22	OK	16.2409	23.3908	0.526306	2.44776	5e-05	0.000752139
AT4G07820	AT4G07820	4:4636763-4637450	WTflg22	gtl1-2flg22	OK	44.0674	63.4508	0.525927	2.35899	0.0001	0.00136077
AT4G36360	AT4G36360	4:17176341-17181261	WTflg22	gtl1-2flg22	OK	6.13397	8.83134	0.52581	2.43115	5e-05	0.000752139
AT3G22230	AT3G22230	3:7843966-7844597	WTflg22	gtl1-2flg22	OK	582.845	839.066	0.525671	2.56384	5e-05	0.000752139
AT4G35320	AT4G35320	4:16805868-16806655	WTflg22	gtl1-2flg22	OK	18.4387	26.5365	0.525243	2.25244	0.0001	0.00136077
AT3G53280	AT3G53280	3:19755703-19757613	WTflg22	gtl1-2flg22	OK	18.9877	27.3215	0.524972	2.5437	5e-05	0.000752139
AT3G09070	AT3G09070	3:2768687-2771174	WTflg22	gtl1-2flg22	OK	8.59837	12.3687	0.524556	2.8217	5e-05	0.000752139
AT1G53240	AT1G53240	1:19854614-19856937	WTflg22	gtl1-2flg22	OK	49.1531	70.651	0.523427	2.55616	5e-05	0.000752139
AT1G11850	AT1G11850	1:3999198-3999876	WTflg22	gtl1-2flg22	OK	39.1095	56.204	0.523154	2.36735	5e-05	0.000752139
AT1G33120	AT1G33120	1:12010900-12012524	WTflg22	gtl1-2flg22	OK	144.039	206.892	0.522413	2.4188	5e-05	0.000752139
AT1G26630	AT1G26630	1:9205835-9207383	WTflg22	gtl1-2flg22	OK	379.009	544.281	0.522118	2.45084	5e-05	0.000752139
AT5G48760	AT5G48760	5:19771137-19772738	WTflg22	gtl1-2flg22	OK	36.1289	51.8736	0.521848	2.50329	5e-05	0.000752139
AT3G47350	AT3G47350	3:17446817-17449703	WTflg22	gtl1-2flg22	OK	24.5445	35.2219	0.521076	2.73283	5e-05	0.000752139
AT1G27400	AT1G27400	1:9515134-9516940	WTflg22	gtl1-2flg22	OK	10.565	15.1596	0.520942	2.30313	5e-05	0.000752139
AT4G23690	AT4G23690	4:12338870-12339747	WTflg22	gtl1-2flg22	OK	44.1734	63.3354	0.519833	2.44201	5e-05	0.000752139
AT1G33140	AT1G33140	1:12023274-12024783	WTflg22	gtl1-2flg22	OK	156.611	224.427	0.519067	2.39469	5e-05	0.000752139
AT4G10480	AT4G10480	4:6476013-6479165	WTflg22	gtl1-2flg22	OK	53.7136	76.8707	0.517147	2.39429	5e-05	0.000752139
AT5G66230	AT5G66230	5:26461151-26464131	WTflg22	gtl1-2flg22	OK	5.525	7.9023	0.516297	2.31489	0.0001	0.00136077
AT1G58270	AT1G58270	1:21612115-21614117	WTflg22	gtl1-2flg22	OK	34.6086	49.4673	0.515346	2.4649	5e-05	0.000752139
AT3G45930	AT3G45930	3:16883315-16883876	WTflg22	gtl1-2flg22	OK	148.34	211.979	0.515019	2.60366	5e-05	0.000752139
AT5G57685	AT5G57685	5:23366003-23366867	WTflg22	gtl1-2flg22	OK	53.1709	75.9774	0.514933	2.64395	5e-05	0.000752139
AT1G08160	AT1G08160	1:2559486-2560403	WTflg22	gtl1-2flg22	OK	26.5255	37.8944	0.514608	2.53072	5e-05	0.000752139
AT5G01890	AT5G01890	5:341542-345127	WTflg22	gtl1-2flg22	OK	5.88524	8.40757	0.514588	2.42226	0.0001	0.00136077
AT2G31750	AT2G31750	2:13497232-13500023	WTflg22	gtl1-2flg22	OK	10.6495	15.2015	0.513435	2.3668	5e-05	0.000752139
AT3G46030	AT3G46030	3:16913447-16914131	WTflg22	gtl1-2flg22	OK	298.771	426.47	0.513405	2.73623	5e-05	0.000752139
AT3G52380	AT3G52380	3:19421396-19425214	WTflg22	gtl1-2flg22	OK	64.4014	91.8722	0.512536	2.45019	5e-05	0.000752139
AT3G54680	AT3G54680	3:20244388-20246080	WTflg22	gtl1-2flg22	OK	10.7935	15.3804	0.510932	2.31954	5e-05	0.000752139
AT5G24780	AT5G24780	5:8507589-8508957	WTflg22	gtl1-2flg22	OK	23.5697	33.5833	0.510811	2.33314	0.0001	0.00136077
AT1G02730	AT1G02730	1:594572-598657	WTflg22	gtl1-2flg22	OK	9.95333	14.178	0.5104	2.4682	0.0001	0.00136077
AT3G21550	AT3G21550	3:7591482-7592322	WTflg22	gtl1-2flg22	OK	31.7925	45.2337	0.508712	2.27357	0.0001	0.00136077
AT3G49010	AT3G49010	3:18166768-18168692	WTflg22	gtl1-2flg22	OK	54.1962	77.0384	0.507387	2.53112	5e-05	0.000752139
AT1G61870	AT1G61870	1:22865003-22866615	WTflg22	gtl1-2flg22	OK	24.0383	34.1527	0.506662	2.37771	5e-05	0.000752139
AT1G55805	AT1G55805	1:20858722-20859439	WTflg22	gtl1-2flg22	OK	47.7995	67.8747	0.505877	2.45773	5e-05	0.000752139
AT2G37190	AT2G37190	2:15619406-15620119	WTflg22	gtl1-2flg22	OK	541.868	769.399	0.505792	2.653	5e-05	0.000752139
AT5G07090	AT5G07090	5:2202379-2204078	WTflg22	gtl1-2flg22	OK	105.854	150.28	0.505584	2.38193	5e-05	0.000752139
AT5G15780	AT5G15780	5:5144726-5146403	WTflg22	gtl1-2flg22	OK	19.6602	27.8393	0.501844	2.3308	0.0001	0.00136077
AT1G23720	AT1G23720	1:8388654-8391540	WTflg22	gtl1-2flg22	OK	33.2608	47.0569	0.500586	2.6229	5e-05	0.000752139
AT2G47610	AT2G47610	2:19529743-19531659	WTflg22	gtl1-2flg22	OK	67.3258	95.2379	0.500376	2.36919	5e-05	0.000752139
AT5G56980	AT5G56980	5:23056079-23057742	WTflg22	gtl1-2flg22	OK	131.568	186.023	0.499669	2.54252	5e-05	0.000752139
AT1G74270	AT1G74270	1:27928170-27929497	WTflg22	gtl1-2flg22	OK	18.8164	26.5817	0.498439	2.2289	0.0001	0.00136077
AT5G58420	AT5G58420	5:23619505-23621094	WTflg22	gtl1-2flg22	OK	84.2493	118.983	0.498017	2.3538	5e-05	0.000752139
AT1G18540	AT1G18540	1:6377320-6378580	WTflg22	gtl1-2flg22	OK	152.342	215.111	0.497769	2.35566	5e-05	0.000752139
AT2G38530	AT2G38530	2:16128377-16129158	WTflg22	gtl1-2flg22	OK	60.9302	86.0105	0.497355	2.3136	5e-05	0.000752139
AT4G00360	AT4G00360	4:160767-166357	WTflg22	gtl1-2flg22	OK	148.545	209.645	0.497046	2.34735	0.0001	0.00136077
AT2G47440	AT2G47440	2:19469718-19471886	WTflg22	gtl1-2flg22	OK	14.8646	20.9759	0.49685	2.377	5e-05	0.000752139
AT5G58930	AT5G58930	5:23794314-23796461	WTflg22	gtl1-2flg22	OK	17.9593	25.342	0.496798	2.40235	0.0001	0.00136077
AT4G31700	AT4G31700	4:15346071-15347727	WTflg22	gtl1-2flg22	OK	89.8404	126.736	0.49639	2.36846	5e-05	0.000752139
AT4G15000	AT4G15000	4:8571832-8572489	WTflg22	gtl1-2flg22	OK	655.947	925.252	0.496266	2.46906	5e-05	0.000752139
AT3G54470	AT3G54470	3:20168094-20170303	WTflg22	gtl1-2flg22	OK	16.5947	23.3941	0.495422	2.32706	5e-05	0.000752139
AT1G58983	AT1G58983	1:21806019-21807487	WTflg22	gtl1-2flg22	OK	101.153	142.544	0.494862	2.34581	0.0001	0.00136077
AT5G15200	AT5G15200	5:4934882-4936408	WTflg22	gtl1-2flg22	OK	195.502	275.348	0.494071	2.35869	5e-05	0.000752139
AT3G10610	AT3G10610	3:3319026-3320149	WTflg22	gtl1-2flg22	OK	34.5969	48.7203	0.49388	2.30355	5e-05	0.000752139
AT4G00430	AT4G00430	4:185449-187627	WTflg22	gtl1-2flg22	OK	28.8274	40.5688	0.492929	2.32962	5e-05	0.000752139
AT4G39675	AT4G39675	4:18413774-18414240	WTflg22	gtl1-2flg22	OK	81.582	114.801	0.492812	2.36452	5e-05	0.000752139
AT1G70190	AT1G70190	1:26430542-26432049	WTflg22	gtl1-2flg22	OK	26.8726	37.791	0.49191	2.30676	5e-05	0.000752139
AT1G07790	AT1G07790	1:2412979-2413708	WTflg22	gtl1-2flg22	OK	98.6671	138.598	0.490262	2.88573	5e-05	0.000752139
AT1G16920	AT1G16920	1:5787329-5789249	WTflg22	gtl1-2flg22	OK	33.9771	47.7169	0.489938	2.3182	5e-05	0.000752139
AT5G59870	AT5G59870	5:24115380-24116220	WTflg22	gtl1-2flg22	OK	159.427	223.577	0.487879	2.34485	0.0001	0.00136077
AT3G22790	AT3G22790	3:8052317-8058764	WTflg22	gtl1-2flg22	OK	3.58145	5.01329	0.485213	2.24568	5e-05	0.000752139
AT1G16350	AT1G16350	1:5590950-5593007	WTflg22	gtl1-2flg22	OK	17.0082	23.778	0.483399	2.25035	5e-05	0.000752139
AT3G17465	AT3G17465	3:5977816-5979652	WTflg22	gtl1-2flg22	OK	13.653	19.0808	0.482897	2.18906	0.0001	0.00136077
AT3G05727	AT3G05727	3:1693551-1694138	WTflg22	gtl1-2flg22	OK	467.623	653.415	0.482655	2.22564	5e-05	0.000752139
AT5G38940	AT5G38940	5:15588756-15589666	WTflg22	gtl1-2flg22	OK	34.7985	48.6184	0.482478	2.23491	5e-05	0.000752139
AT5G52470	AT5G52470	5:21294186-21296704	WTflg22	gtl1-2flg22	OK	32.1294	44.8716	0.481905	2.41194	5e-05	0.000752139
AT1G55330	AT1G55330	1:20648464-20648891	WTflg22	gtl1-2flg22	OK	268.41	374.85	0.481877	2.26811	0.0001	0.00136077
AT2G22170	AT2G22170	2:9426848-9427817	WTflg22	gtl1-2flg22	OK	95.5923	133.42	0.481009	2.30636	5e-05	0.000752139
AT1G11430	AT1G11430	1:3847242-3849162	WTflg22	gtl1-2flg22	OK	21.58	30.0935	0.479755	2.25516	5e-05	0.000752139
AT3G05060	AT3G05060	3:1412866-1415966	WTflg22	gtl1-2flg22	OK	12.7219	17.7029	0.476667	2.2363	5e-05	0.000752139
AT5G27770	AT5G27770	5:9835884-9837341	WTflg22	gtl1-2flg22	OK	28.7945	40.0487	0.475963	2.38551	0.0001	0.00136077
AT3G15950	AT3G15950	3:5397568-5402652	WTflg22	gtl1-2flg22	OK	37.0555	51.4833	0.474416	2.2724	0.0001	0.00136077
AT1G69620	AT1G69620	1:26189835-26191323	WTflg22	gtl1-2flg22	OK	46.3874	64.3318	0.471799	2.30958	5e-05	0.000752139
AT4G38740	AT4G38740	4:18083394-18084251	WTflg22	gtl1-2flg22	OK	189.482	262.713	0.471428	2.57423	5e-05	0.000752139
AT2G31610	AT2G31610	2:13450301-13451923	WTflg22	gtl1-2flg22	OK	32.9406	45.6689	0.471348	2.23012	5e-05	0.000752139
AT3G63200	AT3G63200	3:23345901-23347564	WTflg22	gtl1-2flg22	OK	27.1271	37.5969	0.470879	2.40265	5e-05	0.000752139
AT5G16130	AT5G16130	5:5268420-5270156	WTflg22	gtl1-2flg22	OK	22.5321	31.223	0.47063	2.23375	0.0001	0.00136077
AT3G19540	AT3G19540	3:6780618-6783166	WTflg22	gtl1-2flg22	OK	18.0349	24.9711	0.469472	2.23999	5e-05	0.000752139
AT1G51650	AT1G51650	1:19152614-19153929	WTflg22	gtl1-2flg22	OK	67.2073	93.0427	0.469275	2.27622	0.0001	0.00136077
AT1G41880	AT1G41880	1:15651026-15652542	WTflg22	gtl1-2flg22	OK	28.476	39.3608	0.467013	2.23886	0.0001	0.00136077
AT4G18730	AT4G18730	4:10302162-10303382	WTflg22	gtl1-2flg22	OK	52.9939	73.0593	0.463241	2.22149	5e-05	0.000752139
AT5G42100	AT5G42100	5:16829150-16831239	WTflg22	gtl1-2flg22	OK	17.7358	24.4357	0.462331	2.20069	0.0001	0.00136077
AT2G22330	AT2G22330	2:9488553-9491187	WTflg22	gtl1-2flg22	OK	57.6602	79.1499	0.457012	2.16061	0.0001	0.00136077
AT1G41830	AT1G41830	1:15603616-15607966	WTflg22	gtl1-2flg22	OK	9.83964	13.4399	0.449846	2.16279	0.0001	0.00136077
AT3G26740	AT3G26740	3:9827800-9828680	WTflg22	gtl1-2flg22	OK	524.656	716.329	0.449252	2.05859	0.0001	0.00136077
AT3G57550	AT3G57550	3:21306722-21309464	WTflg22	gtl1-2flg22	OK	64.0944	47.2807	-0.438947	-2.07423	0.0001	0.00136077
AT2G26740	AT2G26740	2:11392964-11394279	WTflg22	gtl1-2flg22	OK	95.0238	70.096	-0.438958	-2.10674	0.0001	0.00136077
AT3G13430	AT3G13430	3:4367180-4368879	WTflg22	gtl1-2flg22	OK	53.2667	38.9893	-0.450156	-2.12454	5e-05	0.000752139
AT3G46620	AT3G46620	3:17178696-17180067	WTflg22	gtl1-2flg22	OK	90.0724	65.9159	-0.45046	-2.23973	5e-05	0.000752139
AT1G54130	AT1G54130	1:20210872-20213942	WTflg22	gtl1-2flg22	OK	48.549	35.494	-0.451866	-2.14383	5e-05	0.000752139
AT2G42530	AT2G42530	2:17709035-17709945	WTflg22	gtl1-2flg22	OK	126.421	92.3862	-0.452488	-2.14797	5e-05	0.000752139
AT5G25540	AT5G25540	5:8891524-8892990	WTflg22	gtl1-2flg22	OK	64.9036	47.4082	-0.453162	-2.18611	0.0001	0.00136077
AT3G44260	AT3G44260	3:15952044-15953084	WTflg22	gtl1-2flg22	OK	130.263	95.0582	-0.454544	-2.17848	0.0001	0.00136077
AT4G23850	AT4G23850	4:12403453-12408335	WTflg22	gtl1-2flg22	OK	52.6626	38.4275	-0.45464	-2.24355	0.0001	0.00136077
AT1G59124	AT1G59124	1:21816442-21820572	WTflg22	gtl1-2flg22	OK	29.2364	21.3099	-0.456239	-2.16709	0.0001	0.00136077
AT5G23510	AT5G23510	5:7926944-7929338	WTflg22	gtl1-2flg22	OK	56.5985	41.2083	-0.45783	-2.23294	0.0001	0.00136077
AT5G09440	AT5G09440	5:2938346-2939461	WTflg22	gtl1-2flg22	OK	152.378	110.78	-0.459956	-2.27178	5e-05	0.000752139
AT1G49050	AT1G49050	1:18150537-18153361	WTflg22	gtl1-2flg22	OK	30.0775	21.8638	-0.460139	-2.19376	0.0001	0.00136077
AT5G14740	AT5G14740	5:4757971-4762615	WTflg22	gtl1-2flg22	OK	45.1622	32.8289	-0.460149	-2.44374	0.0001	0.00136077
AT5G64840	AT5G64840	5:25916722-25919810	WTflg22	gtl1-2flg22	OK	35.7236	25.9512	-0.461076	-2.20999	5e-05	0.000752139
AT4G08500	AT4G08500	4:5403752-5407301	WTflg22	gtl1-2flg22	OK	22.5209	16.3562	-0.461422	-2.20198	5e-05	0.000752139
AT1G64230	AT1G64230	1:23833550-23835536	WTflg22	gtl1-2flg22	OK	50.4853	36.6576	-0.461752	-2.29377	0.0001	0.00136077
AT1G16240	AT1G16240	1:5555006-5556841	WTflg22	gtl1-2flg22	OK	32.6226	23.6153	-0.466147	-2.21448	0.0001	0.00136077
AT2G39480	AT2G39480	2:16476215-16485039	WTflg22	gtl1-2flg22	OK	13.2773	9.60168	-0.4676	-2.12807	0.0001	0.00136077
AT4G37610	AT4G37610	4:17668950-17672353	WTflg22	gtl1-2flg22	OK	69.0344	49.8746	-0.469009	-2.25301	5e-05	0.000752139
AT5G05850	AT5G05850	5:1762404-1764678	WTflg22	gtl1-2flg22	OK	30.9011	22.3181	-0.469446	-2.20822	0.0001	0.00136077
AT3G54420	AT3G54420	3:20145909-20147063	WTflg22	gtl1-2flg22	OK	61.3018	44.1869	-0.472309	-2.2131	5e-05	0.000752139
AT5G48430	AT5G48430	5:19627711-19629163	WTflg22	gtl1-2flg22	OK	361.803	260.63	-0.473202	-2.16371	5e-05	0.000752139
AT1G73990	AT1G73990	1:27824432-27828926	WTflg22	gtl1-2flg22	OK	8.94811	6.44133	-0.474226	-2.24112	5e-05	0.000752139
AT1G13350	AT1G13350	1:4572418-4576632	WTflg22	gtl1-2flg22	OK	12.6947	9.13541	-0.474681	-2.22602	0.0001	0.00136077
AT4G27800	AT4G27800	4:13851861-13854191	WTflg22	gtl1-2flg22	OK	30.1514	21.6975	-0.474695	-2.27578	5e-05	0.000752139
AT3G61210	AT3G61210	3:22658677-22659870	WTflg22	gtl1-2flg22	OK	55.4985	39.933	-0.474866	-2.25684	5e-05	0.000752139
AT4G29810	AT4G29810	4:14593038-14595292	WTflg22	gtl1-2flg22	OK	17.0124	12.2383	-0.475178	-2.18602	0.0001	0.00136077
AT5G64370	AT5G64370	5:25739177-25741212	WTflg22	gtl1-2flg22	OK	29.1897	20.9946	-0.475446	-2.25058	0.0001	0.00136077
AT2G07180	AT2G07180	2:2980898-2983602	WTflg22	gtl1-2flg22	OK	81.9874	58.8569	-0.478189	-2.2579	0.0001	0.00136077
AT3G19615	AT3G19615	3:6814965-6815403	WTflg22	gtl1-2flg22	OK	185.867	133.424	-0.478246	-2.18403	0.0001	0.00136077
AT3G21230	AT3G21230	3:7448039-7452000	WTflg22	gtl1-2flg22	OK	17.6541	12.6728	-0.478277	-2.24715	5e-05	0.000752139
AT3G29400	AT3G29400	3:11297282-11299620	WTflg22	gtl1-2flg22	OK	46.4863	33.368	-0.478343	-2.28146	5e-05	0.000752139
AT1G59218	AT1G59218	1:21828032-21832708	WTflg22	gtl1-2flg22	OK	15.2865	10.9687	-0.478864	-2.25531	5e-05	0.000752139
AT2G28570	AT2G28570	2:12241769-12242729	WTflg22	gtl1-2flg22	OK	71.2121	51.0945	-0.478953	-2.24212	5e-05	0.000752139
AT1G17330	AT1G17330	1:5929908-5931831	WTflg22	gtl1-2flg22	OK	28.132	20.1784	-0.479403	-2.2302	5e-05	0.000752139
AT1G14200	AT1G14200	1:4854383-4855200	WTflg22	gtl1-2flg22	OK	72.724	52.1555	-0.479612	-2.35884	5e-05	0.000752139
AT2G13790	AT2G13790	2:5741819-5746793	WTflg22	gtl1-2flg22	OK	45.1372	32.3592	-0.480142	-2.4058	5e-05	0.000752139
AT3G50500	AT3G50500	3:18741589-18744157	WTflg22	gtl1-2flg22	OK	42.725	30.5875	-0.482136	-2.40382	5e-05	0.000752139
AT1G13880	AT1G13880	1:4748872-4751212	WTflg22	gtl1-2flg22	OK	23.1062	16.5417	-0.482168	-2.25574	5e-05	0.000752139
AT5G57630	AT5G57630	5:23340846-23343258	WTflg22	gtl1-2flg22	OK	35.9914	25.7648	-0.48225	-2.33533	5e-05	0.000752139
AT1G42990	AT1G42990	1:16135851-16137463	WTflg22	gtl1-2flg22	OK	138.963	99.4735	-0.482313	-2.31769	5e-05	0.000752139
AT1G10760	AT1G10760	1:3581033-3590928	WTflg22	gtl1-2flg22	OK	16.4948	11.8044	-0.482687	-2.31412	5e-05	0.000752139
AT1G16670	AT1G16670	1:5697323-5699769	WTflg22	gtl1-2flg22	OK	26.3639	18.8653	-0.48283	-2.27923	5e-05	0.000752139
AT5G63810	AT5G63810	5:25537073-25541529	WTflg22	gtl1-2flg22	OK	10.1475	7.25963	-0.483149	-2.24168	5e-05	0.000752139
AT1G01550	AT1G01550	1:199638-201775	WTflg22	gtl1-2flg22	OK	238.217	170.4	-0.483348	-2.24069	5e-05	0.000752139
AT3G26580	AT3G26580	3:9758886-9760544	WTflg22	gtl1-2flg22	OK	89.3455	63.855	-0.484595	-2.34464	0.0001	0.00136077
AT3G17650	AT3G17650	3:6034197-6037229	WTflg22	gtl1-2flg22	OK	29.6209	21.1677	-0.484746	-2.319	5e-05	0.000752139
AT1G23900	AT1G23900	1:8441145-8447519	WTflg22	gtl1-2flg22	OK	7.25977	5.18551	-0.48544	-2.35686	5e-05	0.000752139
AT2G45300	AT2G45300	2:18677310-18680072	WTflg22	gtl1-2flg22	OK	29.2059	20.8422	-0.486751	-2.32114	5e-05	0.000752139
AT1G02400	AT1G02400	1:486800-489577	WTflg22	gtl1-2flg22	OK	109.874	78.3942	-0.487034	-2.32085	0.0001	0.00136077
AT2G38240	AT2G38240	2:16012534-16014753	WTflg22	gtl1-2flg22	OK	28.8044	20.5489	-0.487228	-2.15673	0.0001	0.00136077
AT3G53720	AT3G53720	3:19905677-19910112	WTflg22	gtl1-2flg22	OK	19.9258	14.2027	-0.488467	-2.31487	5e-05	0.000752139
AT4G34460	AT4G34460	4:16477105-16479528	WTflg22	gtl1-2flg22	OK	120.234	85.6783	-0.488848	-2.28384	0.0001	0.00136077
AT2G27150	AT2G27150	2:11601753-11608450	WTflg22	gtl1-2flg22	OK	16.0954	11.4685	-0.488966	-2.32968	5e-05	0.000752139
AT1G15890	AT1G15890	1:5461316-5464223	WTflg22	gtl1-2flg22	OK	11.8926	8.47316	-0.489087	-2.22611	0.0001	0.00136077
AT1G07110	AT1G07110	1:2178103-2184148	WTflg22	gtl1-2flg22	OK	7.24817	5.16275	-0.489476	-2.3208	0.0001	0.00136077
AT1G64280	AT1G64280	1:23852747-23855566	WTflg22	gtl1-2flg22	OK	52.2412	37.1738	-0.490901	-2.32327	0.0001	0.00136077
AT5G18400	AT5G18400	5:6092681-6095053	WTflg22	gtl1-2flg22	OK	19.7531	14.0483	-0.49168	-2.42641	0.0001	0.00136077
AT1G22280	AT1G22280	1:7873866-7875878	WTflg22	gtl1-2flg22	OK	91.6289	65.1308	-0.492464	-2.34578	5e-05	0.000752139
AT5G15730	AT5G15730	5:5130502-5133187	WTflg22	gtl1-2flg22	OK	23.4154	16.6428	-0.492565	-2.31762	5e-05	0.000752139
AT3G07195	AT3G07195	3:2288891-2290505	WTflg22	gtl1-2flg22	OK	89.2329	63.4003	-0.493086	-2.46649	0.0001	0.00136077
AT4G36210	AT4G36210	4:17130245-17134656	WTflg22	gtl1-2flg22	OK	14.1477	10.0452	-0.49406	-2.37583	5e-05	0.000752139
AT1G51620	AT1G51620	1:19140129-19141787	WTflg22	gtl1-2flg22	OK	32.9685	23.4049	-0.494281	-2.30456	0.0001	0.00136077
AT3G45620	AT3G45620	3:16745881-16748156	WTflg22	gtl1-2flg22	OK	15.5359	11.0225	-0.495164	-2.25694	5e-05	0.000752139
AT2G01450	AT2G01450	2:199510-203126	WTflg22	gtl1-2flg22	OK	50.9694	36.1538	-0.495486	-2.37979	5e-05	0.000752139
AT1G35670	AT1G35670	1:13205380-13208252	WTflg22	gtl1-2flg22	OK	45.7498	32.4479	-0.495637	-2.36722	5e-05	0.000752139
AT4G19810	AT4G19810	4:10763933-10765753	WTflg22	gtl1-2flg22	OK	31.8819	22.607	-0.495969	-2.31758	5e-05	0.000752139
AT4G18880	AT4G18880	4:10347581-10349562	WTflg22	gtl1-2flg22	OK	55.8628	39.6112	-0.495981	-2.33093	5e-05	0.000752139
AT4G12020	AT4G12020	4:7201655-7209648	WTflg22	gtl1-2flg22	OK	7.545	5.34949	-0.496119	-2.33612	5e-05	0.000752139
AT4G29190	AT4G29190	4:14391937-14393373	WTflg22	gtl1-2flg22	OK	79.8575	56.6016	-0.496585	-2.37841	0.0001	0.00136077
AT1G57630	AT1G57630	1:21345638-21346157	WTflg22	gtl1-2flg22	OK	148.405	105.143	-0.497181	-2.31652	5e-05	0.000752139
AT1G01790	AT1G01790	1:284609-291094	WTflg22	gtl1-2flg22	OK	15.5451	11.012	-0.497387	-2.38201	0.0001	0.00136077
AT2G25850	AT2G25850	2:11025419-11030776	WTflg22	gtl1-2flg22	OK	26.9082	19.0594	-0.49754	-2.39531	0.0001	0.00136077
AT1G15430	AT1G15430	1:5304316-5306012	WTflg22	gtl1-2flg22	OK	87.4215	61.9034	-0.49797	-2.34375	5e-05	0.000752139
AT3G17700	AT3G17700	3:6048915-6052552	WTflg22	gtl1-2flg22	OK	11.9702	8.47459	-0.498236	-2.38915	0.0001	0.00136077
AT1G11350	AT1G11350	1:3817590-3820805	WTflg22	gtl1-2flg22	OK	17.5653	12.4334	-0.49851	-2.36417	5e-05	0.000752139
AT4G36850	AT4G36850	4:17353290-17355891	WTflg22	gtl1-2flg22	OK	43.5667	30.8346	-0.498676	-2.42066	5e-05	0.000752139
AT5G59550	AT5G59550	5:23998258-23999793	WTflg22	gtl1-2flg22	OK	85.6368	60.5693	-0.499644	-2.47816	5e-05	0.000752139
AT3G46280	AT3G46280	3:17005482-17008424	WTflg22	gtl1-2flg22	OK	171.568	121.346	-0.499648	-2.30381	0.0001	0.00136077
AT5G14970	AT5G14970	5:4847277-4848867	WTflg22	gtl1-2flg22	OK	44.6489	31.5695	-0.500094	-2.34714	5e-05	0.000752139
AT5G44750	AT5G44750	5:18052607-18060169	WTflg22	gtl1-2flg22	OK	5.94577	4.20338	-0.500315	-2.38801	5e-05	0.000752139
AT5G46250	AT5G46250	5:18755310-18758281	WTflg22	gtl1-2flg22	OK	63.7618	45.0745	-0.50038	-2.36799	5e-05	0.000752139
AT4G04960	AT4G04960	4:2533055-2535386	WTflg22	gtl1-2flg22	OK	37.4092	26.4448	-0.50041	-2.37789	5e-05	0.000752139
AT3G28940	AT3G28940	3:10968099-10969387	WTflg22	gtl1-2flg22	OK	156.338	110.487	-0.500783	-2.44971	5e-05	0.000752139
AT5G54720	AT5G54720	5:22232194-22232949	WTflg22	gtl1-2flg22	OK	291.097	205.699	-0.500969	-2.43702	5e-05	0.000752139
AT3G44860	AT3G44860	3:16379632-16381070	WTflg22	gtl1-2flg22	OK	154.037	108.834	-0.50115	-2.32488	5e-05	0.000752139
AT5G59820	AT5G59820	5:24102971-24103787	WTflg22	gtl1-2flg22	OK	58.7784	41.5005	-0.502159	-2.44883	5e-05	0.000752139
AT3G45640	AT3G45640	3:16756769-16758698	WTflg22	gtl1-2flg22	OK	83.239	58.7656	-0.502289	-2.44615	5e-05	0.000752139
AT2G30990	AT2G30990	2:13187582-13190419	WTflg22	gtl1-2flg22	OK	54.075	38.1406	-0.503634	-2.3874	5e-05	0.000752139
AT4G23550	AT4G23550	4:12291819-12293096	WTflg22	gtl1-2flg22	OK	98.1986	69.2181	-0.504554	-2.41235	5e-05	0.000752139
AT1G24150	AT1G24150	1:8549517-8551993	WTflg22	gtl1-2flg22	OK	31.9658	22.5306	-0.504646	-2.43393	5e-05	0.000752139
AT1G58807	AT1G58807	1:21780184-21784314	WTflg22	gtl1-2flg22	OK	32.5297	22.9222	-0.505015	-2.39565	0.0001	0.00136077
AT4G24110	AT4G24110	4:12519931-12520813	WTflg22	gtl1-2flg22	OK	143.804	101.257	-0.506078	-2.99178	5e-05	0.000752139
AT2G30250	AT2G30250	2:12903235-12905198	WTflg22	gtl1-2flg22	OK	58.1802	40.9479	-0.50674	-2.39875	5e-05	0.000752139
AT3G28210	AT3G28210	3:10520508-10521532	WTflg22	gtl1-2flg22	OK	59.2342	41.6637	-0.507638	-2.41608	0.0001	0.00136077
AT2G18670	AT2G18670	2:8093219-8095779	WTflg22	gtl1-2flg22	OK	26.2379	18.454	-0.507717	-2.44652	5e-05	0.000752139
AT5G02290	AT5G02290	5:469297-472784	WTflg22	gtl1-2flg22	OK	34.2854	24.1112	-0.507893	-2.3857	5e-05	0.000752139
AT3G12740	AT3G12740	3:4049514-4053201	WTflg22	gtl1-2flg22	OK	104.401	73.3633	-0.509004	-2.4048	5e-05	0.000752139
AT4G03410	AT4G03410	4:1501167-1503561	WTflg22	gtl1-2flg22	OK	25.2284	17.7192	-0.509739	-2.39758	0.0001	0.00136077
AT3G19190	AT3G19190	3:6639710-6648857	WTflg22	gtl1-2flg22	OK	9.97935	7.00859	-0.509822	-2.47042	5e-05	0.000752139
AT5G53110	AT5G53110	5:21529021-21533159	WTflg22	gtl1-2flg22	OK	6.16412	4.3267	-0.510629	-2.45316	0.0001	0.00136077
AT5G53050	AT5G53050	5:21510094-21513576	WTflg22	gtl1-2flg22	OK	25.5457	17.9132	-0.51206	-2.46817	5e-05	0.000752139
AT1G48970	AT1G48970	1:18112457-18117833	WTflg22	gtl1-2flg22	OK	14.3534	10.0628	-0.512358	-2.25038	0.0001	0.00136077
AT4G23270	AT4G23270	4:12171102-12173925	WTflg22	gtl1-2flg22	OK	93.2453	65.36	-0.512622	-2.40507	5e-05	0.000752139
AT5G03380	AT5G03380	5:832103-834412	WTflg22	gtl1-2flg22	OK	178.902	125.306	-0.51371	-2.3993	5e-05	0.000752139
AT3G51330	AT3G51330	3:19053367-19056224	WTflg22	gtl1-2flg22	OK	20.56	14.39	-0.51477	-2.4372	5e-05	0.000752139
AT3G45650	AT3G45650	3:16759252-16761266	WTflg22	gtl1-2flg22	OK	11.6308	8.13846	-0.515127	-2.22668	0.0001	0.00136077
AT3G15510	AT3G15510	3:5243509-5245382	WTflg22	gtl1-2flg22	OK	21.6402	15.1411	-0.515239	-2.37196	5e-05	0.000752139
AT3G57480	AT3G57480	3:21277935-21279354	WTflg22	gtl1-2flg22	OK	20.4899	14.3356	-0.515308	-2.273	5e-05	0.000752139
AT1G08630	AT1G08630	1:2743760-2747967	WTflg22	gtl1-2flg22	OK	24.2254	16.9439	-0.515756	-2.50201	0.0001	0.00136077
AT1G12360	AT1G12360	1:4200875-4208951	WTflg22	gtl1-2flg22	OK	5.2422	3.66539	-0.516205	-2.24237	0.0001	0.00136077
AT3G63520	AT3G63520	3:23452910-23456078	WTflg22	gtl1-2flg22	OK	43.2766	30.258	-0.516271	-2.45747	5e-05	0.000752139
AT2G35260	AT2G35260	2:14849535-14851969	WTflg22	gtl1-2flg22	OK	17.415	12.1752	-0.516391	-2.40264	5e-05	0.000752139
AT3G59700	AT3G59700	3:22052132-22054275	WTflg22	gtl1-2flg22	OK	26.6705	18.6415	-0.516727	-2.42715	5e-05	0.000752139
AT4G35770	AT4G35770	4:16944940-16946192	WTflg22	gtl1-2flg22	OK	499.898	349.271	-0.517287	-2.38852	5e-05	0.000752139
AT4G18240	AT4G18240	4:10082107-10087203	WTflg22	gtl1-2flg22	OK	11.1006	7.75565	-0.517318	-2.45302	5e-05	0.000752139
AT1G71520	AT1G71520	1:26938524-26939106	WTflg22	gtl1-2flg22	OK	126.454	88.3177	-0.517841	-2.44199	5e-05	0.000752139
AT5G09800	AT5G09800	5:3043011-3044413	WTflg22	gtl1-2flg22	OK	23.0063	16.0679	-0.517845	-2.31905	5e-05	0.000752139
AT1G03370	AT1G03370	1:830626-835361	WTflg22	gtl1-2flg22	OK	90.3963	63.1	-0.518623	-2.38012	5e-05	0.000752139
AT2G02360	AT2G02360	2:619405-620768	WTflg22	gtl1-2flg22	OK	30.6786	21.4146	-0.518641	-2.37328	5e-05	0.000752139
AT5G18490	AT5G18490	5:6134151-6136765	WTflg22	gtl1-2flg22	OK	70.3631	49.0739	-0.519862	-2.46244	5e-05	0.000752139
AT1G22890	AT1G22890	1:8102817-8103532	WTflg22	gtl1-2flg22	OK	161.705	112.774	-0.519923	-2.49349	5e-05	0.000752139
AT5G44870	AT5G44870	5:18114665-18118608	WTflg22	gtl1-2flg22	OK	29.9387	20.8779	-0.52004	-2.45093	0.0001	0.00136077
AT4G26970	AT4G26970	4:13542917-13550722	WTflg22	gtl1-2flg22	OK	46.2409	32.1942	-0.522368	-2.44163	5e-05	0.000752139
AT3G45040	AT3G45040	3:16472661-16475753	WTflg22	gtl1-2flg22	OK	16.6191	11.5692	-0.522547	-2.59818	5e-05	0.000752139
AT4G21400	AT4G21400	4:11399130-11401709	WTflg22	gtl1-2flg22	OK	15.9856	11.1234	-0.523171	-2.39371	5e-05	0.000752139
AT5G58350	AT5G58350	5:23582494-23587801	WTflg22	gtl1-2flg22	OK	55.4704	38.5973	-0.523218	-2.35137	5e-05	0.000752139
AT3G55980	AT3G55980	3:20776294-20778842	WTflg22	gtl1-2flg22	OK	154.402	107.364	-0.524184	-2.45204	5e-05	0.000752139
AT1G30420	AT1G30420	1:10748815-10756316	WTflg22	gtl1-2flg22	OK	13.1519	9.14351	-0.524454	-2.61901	5e-05	0.000752139
AT1G68690	AT1G68690	1:25788607-25792324	WTflg22	gtl1-2flg22	OK	10.6912	7.43187	-0.52463	-2.40358	5e-05	0.000752139
AT3G03890	AT3G03890	3:999466-1002484	WTflg22	gtl1-2flg22	OK	6.78441	4.71491	-0.524995	-2.25578	0.0001	0.00136077
AT3G19260	AT3G19260	3:6669145-6671519	WTflg22	gtl1-2flg22	OK	33.4539	23.2401	-0.525559	-2.69682	5e-05	0.000752139
AT1G28190	AT1G28190	1:9846883-9847923	WTflg22	gtl1-2flg22	OK	173.495	120.514	-0.525696	-2.94603	5e-05	0.000752139
AT3G29035	AT3G29035	3:11033664-11035308	WTflg22	gtl1-2flg22	OK	24.2554	16.8473	-0.525783	-2.41669	5e-05	0.000752139
AT5G22300	AT5G22300	5:7379198-7381935	WTflg22	gtl1-2flg22	OK	12.7329	8.84173	-0.526163	-2.38172	5e-05	0.000752139
AT5G06320	AT5G06320	5:1928390-1931768	WTflg22	gtl1-2flg22	OK	341.264	236.874	-0.52677	-2.51123	5e-05	0.000752139
AT1G16260	AT1G16260	1:5559578-5562113	WTflg22	gtl1-2flg22	OK	14.1071	9.78111	-0.528349	-2.42798	0.0001	0.00136077
AT2G03810	AT2G03810	2:1161028-1164573	WTflg22	gtl1-2flg22	OK	9.17453	6.34868	-0.531178	-2.39471	5e-05	0.000752139
AT1G07000	AT1G07000	1:2150193-2152325	WTflg22	gtl1-2flg22	OK	251.993	174.336	-0.53151	-2.41963	5e-05	0.000752139
AT2G40140	AT2G40140	2:16772072-16774657	WTflg22	gtl1-2flg22	OK	123.236	85.2539	-0.531585	-2.45736	5e-05	0.000752139
AT5G67450	AT5G67450	5:26918792-26919949	WTflg22	gtl1-2flg22	OK	42.5623	29.4323	-0.532178	-2.62348	5e-05	0.000752139
AT1G14870	AT1G14870	1:5128374-5129523	WTflg22	gtl1-2flg22	OK	320.538	221.63	-0.532339	-2.60393	5e-05	0.000752139
AT1G23710	AT1G23710	1:8385250-8386426	WTflg22	gtl1-2flg22	OK	107.218	74.1266	-0.53248	-2.78988	5e-05	0.000752139
AT1G58602	AT1G58602	1:21746353-21765705	WTflg22	gtl1-2flg22	OK	46.8666	32.4019	-0.532482	-2.3571	5e-05	0.000752139
AT1G19180	AT1G19180	1:6622093-6623620	WTflg22	gtl1-2flg22	OK	600.214	414.895	-0.532733	-2.35743	5e-05	0.000752139
AT3G29034	AT3G29034	3:11030063-11030633	WTflg22	gtl1-2flg22	OK	162.527	112.336	-0.532863	-2.58947	5e-05	0.000752139
AT2G32090	AT2G32090	2:13644394-13645829	WTflg22	gtl1-2flg22	OK	17.1491	11.8479	-0.533504	-2.49249	0.0001	0.00136077
AT2G25730	AT2G25730	2:10956300-10972927	WTflg22	gtl1-2flg22	OK	6.58744	4.55103	-0.533526	-2.66374	5e-05	0.000752139
AT4G10060	AT4G10060	4:6288826-6295402	WTflg22	gtl1-2flg22	OK	3.30594	2.28305	-0.534098	-2.32529	5e-05	0.000752139
AT4G33500	AT4G33500	4:16112657-16116348	WTflg22	gtl1-2flg22	OK	9.19827	6.35111	-0.534354	-2.42757	5e-05	0.000752139
AT3G55150	AT3G55150	3:20440549-20442604	WTflg22	gtl1-2flg22	OK	35.8506	24.7444	-0.534896	-2.59556	5e-05	0.000752139
AT5G06690	AT5G06690	5:2060500-2061956	WTflg22	gtl1-2flg22	OK	60.3508	41.6244	-0.535943	-2.54228	5e-05	0.000752139
AT4G30270	AT4G30270	4:14819191-14820592	WTflg22	gtl1-2flg22	OK	841.133	579.91	-0.536504	-2.29983	5e-05	0.000752139
AT1G48490	AT1G48490	1:17921934-17928930	WTflg22	gtl1-2flg22	OK	12.0972	8.3371	-0.537056	-2.57987	5e-05	0.000752139
AT5G55310	AT5G55310	5:22430175-22435076	WTflg22	gtl1-2flg22	OK	10.5031	7.23591	-0.537566	-2.51268	5e-05	0.000752139
AT5G50430	AT5G50430	5:20534172-20537117	WTflg22	gtl1-2flg22	OK	9.31382	6.41211	-0.538573	-2.44176	5e-05	0.000752139
AT5G55090	AT5G55090	5:22356851-22358198	WTflg22	gtl1-2flg22	OK	87.3574	60.1342	-0.538744	-2.66648	5e-05	0.000752139
AT3G51450	AT3G51450	3:19090946-19092509	WTflg22	gtl1-2flg22	OK	106.857	73.534	-0.539194	-2.55351	5e-05	0.000752139
AT1G75380	AT1G75380	1:28281388-28284045	WTflg22	gtl1-2flg22	OK	38.0081	26.1525	-0.539359	-2.64087	5e-05	0.000752139
AT1G26120	AT1G26120	1:9028394-9031485	WTflg22	gtl1-2flg22	OK	6.00951	4.13346	-0.539897	-2.28655	5e-05	0.000752139
AT4G36500	AT4G36500	4:17225911-17226610	WTflg22	gtl1-2flg22	OK	1136.83	781.863	-0.540033	-2.50541	5e-05	0.000752139
AT3G09010	AT3G09010	3:2749952-2752276	WTflg22	gtl1-2flg22	OK	11.111	7.64032	-0.540279	-2.36877	5e-05	0.000752139
AT1G16720	AT1G16720	1:5723087-5727312	WTflg22	gtl1-2flg22	OK	24.3255	16.7185	-0.541025	-2.53299	5e-05	0.000752139
AT1G34260	AT1G34260	1:12485966-12492169	WTflg22	gtl1-2flg22	OK	13.4102	9.21645	-0.541045	-2.57077	5e-05	0.000752139
AT1G62200	AT1G62200	1:22982035-22984359	WTflg22	gtl1-2flg22	OK	27.9477	19.2076	-0.541054	-2.58217	5e-05	0.000752139
AT5G54710	AT5G54710	5:22227573-22230500	WTflg22	gtl1-2flg22	OK	100.361	68.9578	-0.541413	-2.53706	5e-05	0.000752139
AT5G25930	AT5G25930	5:9050793-9055251	WTflg22	gtl1-2flg22	OK	85.8323	58.9669	-0.541614	-2.50372	5e-05	0.000752139
AT3G21070	AT3G21070	3:7377433-7383980	WTflg22	gtl1-2flg22	OK	35.1533	24.1418	-0.542129	-2.51162	5e-05	0.000752139
AT1G11200	AT1G11200	1:3753364-3755641	WTflg22	gtl1-2flg22	OK	12.093	8.3047	-0.542168	-2.54796	5e-05	0.000752139
AT4G25940	AT4G25940	4:13169640-13172881	WTflg22	gtl1-2flg22	OK	8.48592	5.82575	-0.542627	-2.39967	5e-05	0.000752139
AT5G61140	AT5G61140	5:24589905-24603514	WTflg22	gtl1-2flg22	OK	1.79483	1.23181	-0.543063	-2.46319	5e-05	0.000752139
AT4G22890	AT4G22890	4:12006985-12009520	WTflg22	gtl1-2flg22	OK	20.3986	13.9933	-0.543731	-2.59272	5e-05	0.000752139
AT1G65610	AT1G65610	1:24391678-24395360	WTflg22	gtl1-2flg22	OK	9.31624	6.38926	-0.544098	-2.44904	5e-05	0.000752139
AT4G15130	AT4G15130	4:8637665-8640291	WTflg22	gtl1-2flg22	OK	20.2864	13.9127	-0.544106	-2.26986	5e-05	0.000752139
AT2G24240	AT2G24240	2:10310647-10312328	WTflg22	gtl1-2flg22	OK	31.096	21.3129	-0.545003	-2.52559	5e-05	0.000752139
AT2G15880	AT2G15880	2:6918038-6920319	WTflg22	gtl1-2flg22	OK	77.0454	52.7852	-0.545575	-2.71522	5e-05	0.000752139
AT5G40590	AT5G40590	5:16251436-16252412	WTflg22	gtl1-2flg22	OK	105.054	71.9408	-0.546251	-2.77931	5e-05	0.000752139
AT3G13050	AT3G13050	3:4176510-4179066	WTflg22	gtl1-2flg22	OK	20.6907	14.1686	-0.546291	-2.58539	5e-05	0.000752139
AT2G29670	AT2G29670	2:12681957-12685087	WTflg22	gtl1-2flg22	OK	42.2744	28.9238	-0.547525	-2.60456	5e-05	0.000752139
AT3G49620	AT3G49620	3:18393746-18396816	WTflg22	gtl1-2flg22	OK	37.5753	25.7044	-0.54777	-2.729	5e-05	0.000752139
AT4G18197	AT4G18197	4:10071633-10073236	WTflg22	gtl1-2flg22	OK	18.6754	12.7732	-0.548015	-2.44197	5e-05	0.000752139
AT3G66654	AT3G66654	3:2087979-2090495	WTflg22	gtl1-2flg22	OK	13.3892	9.15668	-0.548173	-2.52846	5e-05	0.000752139
AT2G23680	AT2G23680	2:10066162-10067455	WTflg22	gtl1-2flg22	OK	36.4564	24.9296	-0.548312	-2.63534	5e-05	0.000752139
AT1G10700	AT1G10700	1:3554103-3556503	WTflg22	gtl1-2flg22	OK	21.0439	14.3761	-0.549731	-2.57093	5e-05	0.000752139
AT3G59570	AT3G59570	3:22000831-22006056	WTflg22	gtl1-2flg22	OK	4.13329	2.82167	-0.55074	-2.42695	5e-05	0.000752139
AT4G18195	AT4G18195	4:10069693-10071115	WTflg22	gtl1-2flg22	OK	12.8487	8.77058	-0.550882	-2.27241	5e-05	0.000752139
AT1G09940	AT1G09940	1:3236994-3239554	WTflg22	gtl1-2flg22	OK	134.826	91.8772	-0.553324	-2.53698	5e-05	0.000752139
AT2G47210	AT2G47210	2:19378868-19382418	WTflg22	gtl1-2flg22	OK	7.09037	4.82281	-0.555987	-2.45185	5e-05	0.000752139
AT3G03570	AT3G03570	3:856875-860469	WTflg22	gtl1-2flg22	OK	5.10524	3.46891	-0.557495	-2.38258	0.0001	0.00136077
AT4G24160	AT4G24160	4:12539776-12542489	WTflg22	gtl1-2flg22	OK	16.1087	10.9436	-0.557745	-2.60971	5e-05	0.000752139
AT5G28610	AT5G28610	5:10610958-10611446	WTflg22	gtl1-2flg22	OK	91.7879	62.3174	-0.55867	-3.3579	0.0001	0.00136077
AT1G80840	AT1G80840	1:30383690-30387522	WTflg22	gtl1-2flg22	OK	219.127	148.686	-0.559497	-2.5504	5e-05	0.000752139
AT1G52000	AT1G52000	1:19333158-19336115	WTflg22	gtl1-2flg22	OK	3.03091	2.05641	-0.559619	-2.1515	5e-05	0.000752139
AT2G20960	AT2G20960	2:9006647-9009763	WTflg22	gtl1-2flg22	OK	165	111.937	-0.559779	-2.79845	5e-05	0.000752139
AT5G01100	AT5G01100	5:34595-37948	WTflg22	gtl1-2flg22	OK	29.1824	19.7887	-0.560421	-2.64621	5e-05	0.000752139
AT4G30340	AT4G30340	4:14838290-14841067	WTflg22	gtl1-2flg22	OK	24.8037	16.8186	-0.560496	-2.7269	5e-05	0.000752139
AT1G19770	AT1G19770	1:6832346-6833837	WTflg22	gtl1-2flg22	OK	225.986	153.196	-0.56085	-2.61418	5e-05	0.000752139
AT3G26910	AT3G26910	3:9915110-9918784	WTflg22	gtl1-2flg22	OK	38.8157	26.3128	-0.560875	-2.64831	5e-05	0.000752139
AT3G53180	AT3G53180	3:19706893-19711439	WTflg22	gtl1-2flg22	OK	45.5831	30.8959	-0.56108	-2.73642	5e-05	0.000752139
AT3G16030	AT3G16030	3:5439608-5442802	WTflg22	gtl1-2flg22	OK	14.5226	9.8397	-0.561611	-2.58675	5e-05	0.000752139
AT5G58160	AT5G58160	5:23533700-23539465	WTflg22	gtl1-2flg22	OK	7.59352	5.14259	-0.562275	-2.58829	5e-05	0.000752139
AT1G11750	AT1G11750	1:3967475-3971840	WTflg22	gtl1-2flg22	OK	18.0752	12.2376	-0.562685	-2.49609	5e-05	0.000752139
AT3G61190	AT3G61190	3:22650158-22651488	WTflg22	gtl1-2flg22	OK	21.4738	14.536	-0.562941	-2.4597	5e-05	0.000752139
AT1G72900	AT1G72900	1:27432194-27433782	WTflg22	gtl1-2flg22	OK	20.436	13.8274	-0.563591	-2.52523	5e-05	0.000752139
AT2G45740	AT2G45740	2:18839585-18841403	WTflg22	gtl1-2flg22	OK	13.6123	9.2085	-0.563875	-2.4406	5e-05	0.000752139
AT1G16420	AT1G16420	1:5612149-5613867	WTflg22	gtl1-2flg22	OK	33.0916	22.3857	-0.563889	-2.60291	5e-05	0.000752139
AT2G43120	AT2G43120	2:17927263-17928984	WTflg22	gtl1-2flg22	OK	16.4965	11.1574	-0.56416	-2.48479	0.0001	0.00136077
AT3G05580	AT3G05580	3:1617846-1620120	WTflg22	gtl1-2flg22	OK	33.9931	22.9894	-0.564272	-2.65878	5e-05	0.000752139
AT1G31930	AT1G31930	1:11464984-11469185	WTflg22	gtl1-2flg22	OK	48.3591	32.6886	-0.565	-2.6635	5e-05	0.000752139
AT2G13800	AT2G13800	2:5753270-5757239	WTflg22	gtl1-2flg22	OK	17.1928	11.6184	-0.565396	-2.75559	5e-05	0.000752139
AT1G25400	AT1G25400	1:8911129-8912642	WTflg22	gtl1-2flg22	OK	187.278	126.51	-0.56593	-2.67446	5e-05	0.000752139
AT3G24503	AT3G24503	3:8918678-8923073	WTflg22	gtl1-2flg22	OK	51.0821	34.504	-0.566056	-2.33479	0.0001	0.00136077
AT4G17340	AT4G17340	4:9699252-9700410	WTflg22	gtl1-2flg22	OK	145.205	98.0697	-0.566217	-2.68415	5e-05	0.000752139
AT1G05670	AT1G05670	1:1697586-1701025	WTflg22	gtl1-2flg22	OK	8.2993	5.6047	-0.566353	-2.50882	5e-05	0.000752139
AT5G12480	AT5G12480	5:4047514-4050533	WTflg22	gtl1-2flg22	OK	49.7835	33.5963	-0.567367	-2.68979	5e-05	0.000752139
AT3G23550	AT3G23550	3:8448272-8450697	WTflg22	gtl1-2flg22	OK	169.04	114.045	-0.567756	-2.82741	5e-05	0.000752139
AT5G03730	AT5G03730	5:974497-979849	WTflg22	gtl1-2flg22	OK	55.6553	37.5263	-0.568615	-2.7286	5e-05	0.000752139
AT5G23520	AT5G23520	5:7929350-7931793	WTflg22	gtl1-2flg22	OK	19.8789	13.4035	-0.568626	-2.63663	5e-05	0.000752139
AT1G63350	AT1G63350	1:23494934-23497631	WTflg22	gtl1-2flg22	OK	19.3425	13.0301	-0.569926	-2.65419	5e-05	0.000752139
AT1G53760	AT1G53760	1:20068967-20071096	WTflg22	gtl1-2flg22	OK	10.2078	6.87611	-0.57	-2.46355	5e-05	0.000752139
AT2G25590	AT2G25590	2:10890902-10893772	WTflg22	gtl1-2flg22	OK	7.95471	5.35725	-0.570317	-2.5273	5e-05	0.000752139
AT5G62020	AT5G62020	5:24916088-24917643	WTflg22	gtl1-2flg22	OK	25.0726	16.8773	-0.571031	-2.60458	0.0001	0.00136077
AT1G50370	AT1G50370	1:18658646-18661974	WTflg22	gtl1-2flg22	OK	12.1279	8.16119	-0.571475	-2.81768	5e-05	0.000752139
AT5G27610	AT5G27610	5:9764134-9769903	WTflg22	gtl1-2flg22	OK	4.53172	3.04944	-0.571517	-2.52342	5e-05	0.000752139
AT5G36925	AT5G36925	5:14565812-14566244	WTflg22	gtl1-2flg22	OK	179.658	120.883	-0.57164	-2.60373	5e-05	0.000752139
AT5G61910	AT5G61910	5:24855620-24864172	WTflg22	gtl1-2flg22	OK	11.8317	7.96005	-0.571805	-2.74911	5e-05	0.000752139
AT5G02490	AT5G02490	5:550034-552647	WTflg22	gtl1-2flg22	OK	46.4623	31.2585	-0.571814	-2.79797	5e-05	0.000752139
AT4G00330	AT4G00330	4:142600-144523	WTflg22	gtl1-2flg22	OK	109.741	73.82	-0.572015	-2.70434	5e-05	0.000752139
AT3G56410	AT3G56410	3:20916171-20921338	WTflg22	gtl1-2flg22	OK	32.3157	21.735	-0.572212	-2.82317	5e-05	0.000752139
AT5G12930	AT5G12930	5:4082889-4085297	WTflg22	gtl1-2flg22	OK	52.2044	35.0943	-0.572933	-2.73898	5e-05	0.000752139
AT4G23040	AT4G23040	4:12075550-12078742	WTflg22	gtl1-2flg22	OK	7.81125	5.25024	-0.573168	-2.50663	5e-05	0.000752139
AT4G22470	AT4G22470	4:11840133-11841450	WTflg22	gtl1-2flg22	OK	195.029	131.069	-0.573364	-2.88114	5e-05	0.000752139
AT1G02920	AT1G02920	1:658656-659771	WTflg22	gtl1-2flg22	OK	1563.65	1050.56	-0.573756	-2.39316	5e-05	0.000752139
AT5G44910	AT5G44910	5:18137353-18138235	WTflg22	gtl1-2flg22	OK	138.63	93.0793	-0.574705	-2.77778	5e-05	0.000752139
AT1G75020	AT1G75020	1:28171017-28173436	WTflg22	gtl1-2flg22	OK	9.09316	6.10526	-0.574729	-2.55827	0.0001	0.00136077
AT4G04700	AT4G04700	4:2385275-2387986	WTflg22	gtl1-2flg22	OK	9.95582	6.68176	-0.575312	-2.54499	5e-05	0.000752139
AT4G01750	AT4G01750	4:756362-758590	WTflg22	gtl1-2flg22	OK	67.6193	45.3815	-0.575329	-2.8358	5e-05	0.000752139
AT3G48000	AT3G48000	3:17716866-17720020	WTflg22	gtl1-2flg22	OK	37.4351	25.1193	-0.575596	-2.7546	5e-05	0.000752139
AT3G07980	AT3G07980	3:2543615-2551225	WTflg22	gtl1-2flg22	OK	2.20867	1.48178	-0.575853	-2.41464	5e-05	0.000752139
AT1G56540	AT1G56540	1:21181663-21185306	WTflg22	gtl1-2flg22	OK	4.23942	2.84392	-0.575986	-2.34315	5e-05	0.000752139
AT4G17040	AT4G17040	4:9585704-9589362	WTflg22	gtl1-2flg22	OK	20.0128	13.415	-0.577073	-2.86231	5e-05	0.000752139
AT1G18390	AT1G18390	1:6325641-6330098	WTflg22	gtl1-2flg22	OK	60.9976	40.8562	-0.578197	-2.71041	5e-05	0.000752139
AT5G56750	AT5G56750	5:22957876-22960916	WTflg22	gtl1-2flg22	OK	10.2008	6.82458	-0.579875	-2.79239	5e-05	0.000752139
AT5G08790	AT5G08790	5:2856739-2860262	WTflg22	gtl1-2flg22	OK	295.764	197.868	-0.57991	-2.70823	0.0001	0.00136077
AT4G22260	AT4G22260	4:11769753-11772516	WTflg22	gtl1-2flg22	OK	12.3469	8.24917	-0.581827	-2.74786	5e-05	0.000752139
AT2G13560	AT2G13560	2:5649963-5655320	WTflg22	gtl1-2flg22	OK	17.2937	11.5511	-0.582217	-2.84976	5e-05	0.000752139
AT4G19530	AT4G19530	4:10651743-10657282	WTflg22	gtl1-2flg22	OK	13.7301	9.16572	-0.583018	-2.74922	5e-05	0.000752139
AT2G41835	AT2G41835	2:17457785-17459568	WTflg22	gtl1-2flg22	OK	23.4425	15.6443	-0.583485	-2.67883	5e-05	0.000752139
AT1G48320	AT1G48320	1:17854812-17855715	WTflg22	gtl1-2flg22	OK	30.8844	20.6085	-0.583641	-2.51363	5e-05	0.000752139
AT2G36330	AT2G36330	2:15233521-15235453	WTflg22	gtl1-2flg22	OK	14.059	9.37444	-0.584693	-2.59586	5e-05	0.000752139
AT3G16770	AT3G16770	3:5705661-5707023	WTflg22	gtl1-2flg22	OK	78.301	52.1858	-0.585373	-2.93572	5e-05	0.000752139
AT1G28600	AT1G28600	1:10051000-10053117	WTflg22	gtl1-2flg22	OK	14.6157	9.73891	-0.58569	-2.61374	5e-05	0.000752139
AT5G55100	AT5G55100	5:22361101-22364780	WTflg22	gtl1-2flg22	OK	56.0831	37.3685	-0.585743	-2.80789	5e-05	0.000752139
AT2G38280	AT2G38280	2:16033447-16038876	WTflg22	gtl1-2flg22	OK	5.73127	3.81605	-0.586775	-2.69511	5e-05	0.000752139
AT1G25220	AT1G25220	1:8835385-8839549	WTflg22	gtl1-2flg22	OK	95.6574	63.5779	-0.589351	-2.89883	5e-05	0.000752139
AT1G31190	AT1G31190	1:11144771-11147678	WTflg22	gtl1-2flg22	OK	8.36783	5.55764	-0.590381	-2.30851	0.0001	0.00136077
AT2G25735	AT2G25735	2:10975059-10975759	WTflg22	gtl1-2flg22	OK	382.284	253.779	-0.591074	-2.87904	5e-05	0.000752139
AT1G17600	AT1G17600	1:6052935-6056664	WTflg22	gtl1-2flg22	OK	6.19171	4.10868	-0.591663	-2.57198	5e-05	0.000752139
AT1G03210	AT1G03210	1:782947-784240	WTflg22	gtl1-2flg22	OK	16.9185	11.2217	-0.592317	-2.50775	5e-05	0.000752139
AT4G26120	AT4G26120	4:13236447-13238487	WTflg22	gtl1-2flg22	OK	7.00829	4.64569	-0.593171	-2.37283	5e-05	0.000752139
AT1G32920	AT1G32920	1:11928806-11929302	WTflg22	gtl1-2flg22	OK	1251.03	829.048	-0.593593	-2.79324	5e-05	0.000752139
AT1G65840	AT1G65840	1:24489779-24493024	WTflg22	gtl1-2flg22	OK	39.4398	26.1265	-0.594137	-2.88532	5e-05	0.000752139
AT4G23030	AT4G23030	4:12072856-12074365	WTflg22	gtl1-2flg22	OK	40.3841	26.7489	-0.594308	-2.7588	5e-05	0.000752139
AT2G22010	AT2G22010	2:9362311-9369461	WTflg22	gtl1-2flg22	OK	16.8425	11.1535	-0.59461	-2.86905	5e-05	0.000752139
AT5G46490	AT5G46490	5:18850775-18853843	WTflg22	gtl1-2flg22	OK	4.28115	2.83489	-0.594705	-2.36128	0.0001	0.00136077
AT1G17145	AT1G17145	1:5860118-5862682	WTflg22	gtl1-2flg22	OK	8.66907	5.73822	-0.595276	-2.62496	5e-05	0.000752139
AT2G16380	AT2G16380	2:7085783-7089157	WTflg22	gtl1-2flg22	OK	6.38213	4.22393	-0.595453	-2.55144	5e-05	0.000752139
AT1G19380	AT1G19380	1:6698057-6698824	WTflg22	gtl1-2flg22	OK	1013	670.163	-0.596054	-2.70728	5e-05	0.000752139
AT5G13800	AT5G13800	5:4451836-4454623	WTflg22	gtl1-2flg22	OK	24.9644	16.5149	-0.596103	-2.82288	5e-05	0.000752139
AT5G62600	AT5G62600	5:25123050-25132676	WTflg22	gtl1-2flg22	OK	1.62646	1.07568	-0.596485	-2.65326	5e-05	0.000752139
AT2G30720	AT2G30720	2:13089368-13091687	WTflg22	gtl1-2flg22	OK	36.0935	23.864	-0.596905	-2.82525	5e-05	0.000752139
AT1G04750	AT1G04750	1:1331465-1333567	WTflg22	gtl1-2flg22	OK	32.5557	21.5095	-0.597938	-2.85401	5e-05	0.000752139
AT5G56780	AT5G56780	5:22964264-22966241	WTflg22	gtl1-2flg22	OK	8.48835	5.60607	-0.598494	-2.48449	5e-05	0.000752139
AT3G59930	AT3G59930	3:22139550-22140320	WTflg22	gtl1-2flg22	OK	22.7574	15.0289	-0.598599	-2.34627	0.0001	0.00136077
AT2G25080	AT2G25080	2:10668048-10670019	WTflg22	gtl1-2flg22	OK	50.7454	33.4752	-0.600185	-3.00515	5e-05	0.000752139
AT5G43170	AT5G43170	5:17329274-17331646	WTflg22	gtl1-2flg22	OK	100.271	66.1262	-0.600607	-2.84961	5e-05	0.000752139
AT5G42010	AT5G42010	5:16802279-16805013	WTflg22	gtl1-2flg22	OK	7.67674	5.05383	-0.603116	-2.57296	5e-05	0.000752139
AT1G55970	AT1G55970	1:20932128-20938290	WTflg22	gtl1-2flg22	OK	2.59059	1.70495	-0.603546	-2.48238	0.0001	0.00136077
AT3G57750	AT3G57750	3:21393978-21395288	WTflg22	gtl1-2flg22	OK	45.2792	29.7907	-0.603985	-2.82312	5e-05	0.000752139
AT1G51790	AT1G51790	1:19206710-19211417	WTflg22	gtl1-2flg22	OK	56.4252	37.1216	-0.60408	-2.85399	5e-05	0.000752139
AT3G05320	AT3G05320	3:1513449-1514895	WTflg22	gtl1-2flg22	OK	11.0087	7.23986	-0.60461	-2.47088	0.0001	0.00136077
AT3G15710	AT3G15710	3:5323357-5324908	WTflg22	gtl1-2flg22	OK	13.0678	8.58459	-0.606195	-2.59684	5e-05	0.000752139
AT1G25390	AT1G25390	1:8906451-8908854	WTflg22	gtl1-2flg22	OK	60.8315	39.955	-0.606444	-2.91956	5e-05	0.000752139
AT3G09520	AT3G09520	3:2923742-2925629	WTflg22	gtl1-2flg22	OK	6.95661	4.569	-0.606506	-2.45676	5e-05	0.000752139
AT4G00240	AT4G00240	4:106379-110718	WTflg22	gtl1-2flg22	OK	2.91611	1.91514	-0.606597	-2.38252	0.0001	0.00136077
AT5G62570	AT5G62570	5:25114319-25117295	WTflg22	gtl1-2flg22	OK	13.9102	9.11897	-0.609202	-2.82567	5e-05	0.000752139
AT2G43000	AT2G43000	2:17880614-17882636	WTflg22	gtl1-2flg22	OK	4.6677	3.05712	-0.610538	-2.20999	5e-05	0.000752139
AT5G59540	AT5G59540	5:23996072-23997590	WTflg22	gtl1-2flg22	OK	182.298	119.389	-0.610627	-2.835	5e-05	0.000752139
AT1G35340	AT1G35340	1:12977667-12979910	WTflg22	gtl1-2flg22	OK	9.38781	6.1457	-0.611212	-2.70001	5e-05	0.000752139
AT1G69920	AT1G69920	1:26334249-26335558	WTflg22	gtl1-2flg22	OK	54.4649	35.6407	-0.6118	-2.86867	5e-05	0.000752139
AT4G20780	AT4G20780	4:11133185-11133970	WTflg22	gtl1-2flg22	OK	755.006	493.897	-0.612277	-2.9684	5e-05	0.000752139
AT4G21534	AT4G21534	4:11456229-11458820	WTflg22	gtl1-2flg22	OK	17.4518	11.4138	-0.612593	-2.93986	5e-05	0.000752139
AT1G51640	AT1G51640	1:19149760-19151852	WTflg22	gtl1-2flg22	OK	6.61643	4.32647	-0.612861	-2.5055	5e-05	0.000752139
AT5G45000	AT5G45000	5:18165382-18167193	WTflg22	gtl1-2flg22	OK	15.4587	10.1072	-0.613038	-2.72821	5e-05	0.000752139
AT2G44500	AT2G44500	2:18374291-18376790	WTflg22	gtl1-2flg22	OK	31.7398	20.751	-0.61311	-2.89386	5e-05	0.000752139
AT5G04340	AT5G04340	5:1216130-1217106	WTflg22	gtl1-2flg22	OK	134.509	87.9255	-0.613349	-3.08124	5e-05	0.000752139
AT5G09220	AT5G09220	5:2866251-2869054	WTflg22	gtl1-2flg22	OK	48.106	31.4422	-0.613517	-2.92962	5e-05	0.000752139
AT1G09490	AT1G09490	1:3064123-3065937	WTflg22	gtl1-2flg22	OK	7.36175	4.81151	-0.61356	-2.40727	5e-05	0.000752139
AT5G03330	AT5G03330	5:806963-809779	WTflg22	gtl1-2flg22	OK	4.54929	2.97245	-0.613986	-2.50066	0.0001	0.00136077
AT1G07040	AT1G07040	1:2160937-2163308	WTflg22	gtl1-2flg22	OK	15.4401	10.0851	-0.614459	-2.80399	5e-05	0.000752139
AT2G28190	AT2G28190	2:12014497-12016569	WTflg22	gtl1-2flg22	OK	11.1047	7.25324	-0.614467	-2.76903	5e-05	0.000752139
AT1G61400	AT1G61400	1:22654595-22657774	WTflg22	gtl1-2flg22	OK	7.44502	4.86255	-0.614563	-2.65813	5e-05	0.000752139
AT2G32250	AT2G32250	2:13693104-13697154	WTflg22	gtl1-2flg22	OK	33.7142	22.0168	-0.614753	-2.91717	5e-05	0.000752139
AT1G70230	AT1G70230	1:26450244-26451945	WTflg22	gtl1-2flg22	OK	9.49708	6.20042	-0.615119	-2.55886	5e-05	0.000752139
AT1G61430	AT1G61430	1:22664668-22668360	WTflg22	gtl1-2flg22	OK	23.3985	15.2664	-0.616054	-2.89284	5e-05	0.000752139
AT5G18130	AT5G18130	5:5995478-5997498	WTflg22	gtl1-2flg22	OK	72.3618	47.1794	-0.617072	-2.94981	5e-05	0.000752139
AT1G26130	AT1G26130	1:9033217-9038577	WTflg22	gtl1-2flg22	OK	3.142	2.048	-0.617466	-2.55574	5e-05	0.000752139
AT5G37070	AT5G37070	5:14651011-14652286	WTflg22	gtl1-2flg22	OK	61.3173	39.9653	-0.617545	-2.97737	5e-05	0.000752139
AT2G02010	AT2G02010	2:474164-476594	WTflg22	gtl1-2flg22	OK	244.622	159.359	-0.618271	-2.74966	5e-05	0.000752139
AT2G02050	AT2G02050	2:489965-491995	WTflg22	gtl1-2flg22	OK	51.3081	33.4209	-0.618433	-3.18724	5e-05	0.000752139
AT1G14640	AT1G14640	1:5023655-5025955	WTflg22	gtl1-2flg22	OK	70.3313	45.8065	-0.618612	-3.00161	5e-05	0.000752139
AT5G39090	AT5G39090	5:15643602-15645116	WTflg22	gtl1-2flg22	OK	6.19983	4.03273	-0.620473	-2.32641	5e-05	0.000752139
AT3G14050	AT3G14050	3:4650756-4653914	WTflg22	gtl1-2flg22	OK	80.9703	52.6453	-0.621087	-2.94449	5e-05	0.000752139
AT4G30280	AT4G30280	4:14825807-14827047	WTflg22	gtl1-2flg22	OK	317.359	206.302	-0.621362	-2.8483	5e-05	0.000752139
AT2G35390	AT2G35390	2:14895278-14897822	WTflg22	gtl1-2flg22	OK	50.3874	32.7505	-0.621548	-2.97596	5e-05	0.000752139
AT5G11650	AT5G11650	5:3744979-3747125	WTflg22	gtl1-2flg22	OK	22.3836	14.5393	-0.622485	-2.89244	5e-05	0.000752139
AT5G01950	AT5G01950	5:364901-370186	WTflg22	gtl1-2flg22	OK	32.2061	20.9193	-0.6225	-2.97708	5e-05	0.000752139
AT5G27860	AT5G27860	5:9874823-9876464	WTflg22	gtl1-2flg22	OK	32.5257	21.1042	-0.624052	-2.89597	5e-05	0.000752139
AT5G20990	AT5G20990	5:7128474-7133476	WTflg22	gtl1-2flg22	OK	27.909	18.1023	-0.624554	-2.98978	5e-05	0.000752139
AT1G59950	AT1G59950	1:22068032-22070588	WTflg22	gtl1-2flg22	OK	3.9858	2.58462	-0.624921	-2.32799	5e-05	0.000752139
AT1G16130	AT1G16130	1:5525490-5528212	WTflg22	gtl1-2flg22	OK	55.1313	35.7318	-0.625662	-3.00774	5e-05	0.000752139
AT1G21326	AT1G21326	1:7469001-7469721	WTflg22	gtl1-2flg22	OK	20.4053	13.2202	-0.626205	-2.711	0.0001	0.00136077
AT1G51830	AT1G51830	1:19243024-19246010	WTflg22	gtl1-2flg22	OK	15.2071	9.84867	-0.626742	-2.91597	5e-05	0.000752139
AT5G46630	AT5G46630	5:18920437-18923550	WTflg22	gtl1-2flg22	OK	9.46268	6.12582	-0.627345	-2.90579	5e-05	0.000752139
AT1G67810	AT1G67810	1:25426487-25427349	WTflg22	gtl1-2flg22	OK	135.005	87.3482	-0.62816	-3.11576	5e-05	0.000752139
AT4G37930	AT4G37930	4:17831730-17834927	WTflg22	gtl1-2flg22	OK	107.49	69.538	-0.628335	-2.95955	5e-05	0.000752139
AT4G17090	AT4G17090	4:9604501-9607334	WTflg22	gtl1-2flg22	OK	23.9192	15.4713	-0.628575	-3.14093	5e-05	0.000752139
AT1G33030	AT1G33030	1:11962745-11966276	WTflg22	gtl1-2flg22	OK	9.6425	6.23325	-0.629421	-2.47752	5e-05	0.000752139
AT2G01180	AT2G01180	2:106899-108803	WTflg22	gtl1-2flg22	OK	39.8563	25.7626	-0.629527	-2.98261	5e-05	0.000752139
AT5G25980	AT5G25980	5:9072726-9075690	WTflg22	gtl1-2flg22	OK	80.5419	52.0343	-0.630278	-2.94722	5e-05	0.000752139
AT2G22860	AT2G22860	2:9737606-9738298	WTflg22	gtl1-2flg22	OK	36.3505	23.4789	-0.630612	-2.61479	5e-05	0.000752139
AT2G43850	AT2G43850	2:18157637-18162044	WTflg22	gtl1-2flg22	OK	5.88561	3.79935	-0.631441	-2.44031	5e-05	0.000752139
AT1G61360	AT1G61360	1:22637727-22641825	WTflg22	gtl1-2flg22	OK	45.5718	29.4175	-0.631469	-2.98565	5e-05	0.000752139
AT4G10000	AT4G10000	4:6260309-6263181	WTflg22	gtl1-2flg22	OK	3.69564	2.38529	-0.631656	-2.404	0.0001	0.00136077
AT5G04310	AT5G04310	5:1203202-1207352	WTflg22	gtl1-2flg22	OK	17.3505	11.1963	-0.631956	-2.98851	5e-05	0.000752139
AT4G28710	AT4G28710	4:14167729-14181771	WTflg22	gtl1-2flg22	OK	2.61496	1.68729	-0.632075	-2.52867	5e-05	0.000752139
AT5G17560	AT5G17560	5:5788453-5789923	WTflg22	gtl1-2flg22	OK	17.0568	11.0016	-0.632631	-2.9415	5e-05	0.000752139
AT1G29970	AT1G29970	1:10498309-10501452	WTflg22	gtl1-2flg22	OK	27.1452	17.5053	-0.6329	-3.02803	5e-05	0.000752139
AT4G34390	AT4G34390	4:16441178-16445005	WTflg22	gtl1-2flg22	OK	31.1854	20.1078	-0.633119	-2.99864	5e-05	0.000752139
AT1G65540	AT1G65540	1:24362381-24366011	WTflg22	gtl1-2flg22	OK	12.7022	8.1885	-0.633411	-2.95907	5e-05	0.000752139
AT3G50190	AT3G50190	3:18609113-18611169	WTflg22	gtl1-2flg22	OK	4.55517	2.9357	-0.633802	-2.35754	5e-05	0.000752139
AT5G22250	AT5G22250	5:7365531-7366778	WTflg22	gtl1-2flg22	OK	51.6171	33.2283	-0.635436	-3.00046	5e-05	0.000752139
AT2G40180	AT2G40180	2:16782521-16784147	WTflg22	gtl1-2flg22	OK	17.9719	11.5677	-0.63564	-2.85873	5e-05	0.000752139
AT3G11840	AT3G11840	3:3736399-3738257	WTflg22	gtl1-2flg22	OK	50.2409	32.3064	-0.637044	-3.00844	5e-05	0.000752139
AT4G19040	AT4G19040	4:10431519-10437431	WTflg22	gtl1-2flg22	OK	3.18628	2.04764	-0.637913	-2.7564	5e-05	0.000752139
AT5G23240	AT5G23240	5:7826731-7828724	WTflg22	gtl1-2flg22	OK	47.2164	30.341	-0.638018	-3.09657	5e-05	0.000752139
AT1G29390	AT1G29390	1:10286292-10288103	WTflg22	gtl1-2flg22	OK	7.87218	5.05058	-0.640314	-2.60843	5e-05	0.000752139
AT1G77320	AT1G77320	1:29056531-29062966	WTflg22	gtl1-2flg22	OK	1.1309	0.725147	-0.641121	-2.25626	0.0001	0.00136077
AT4G33200	AT4G33200	4:16002474-16014968	WTflg22	gtl1-2flg22	OK	0.827432	0.530439	-0.641454	-2.59629	5e-05	0.000752139
AT2G02860	AT2G02860	2:828351-832455	WTflg22	gtl1-2flg22	OK	14.7895	9.48102	-0.641455	-3.31685	5e-05	0.000752139
AT5G61450	AT5G61450	5:24710032-24712945	WTflg22	gtl1-2flg22	OK	4.25817	2.72898	-0.641871	-2.53556	5e-05	0.000752139
AT4G31550	AT4G31550	4:15289946-15291539	WTflg22	gtl1-2flg22	OK	414.741	265.707	-0.642375	-2.90584	5e-05	0.000752139
AT5G25265	AT5G25265	5:8754552-8756948	WTflg22	gtl1-2flg22	OK	59.5993	38.1795	-0.642498	-3.08851	5e-05	0.000752139
AT5G45070	AT5G45070	5:18187629-18189431	WTflg22	gtl1-2flg22	OK	19.614	12.5606	-0.642982	-2.93414	5e-05	0.000752139
AT1G30370	AT1G30370	1:10719168-10720758	WTflg22	gtl1-2flg22	OK	14.5137	9.29321	-0.643163	-2.89202	5e-05	0.000752139
AT5G63800	AT5G63800	5:25530054-25535849	WTflg22	gtl1-2flg22	OK	5.98831	3.8338	-0.643374	-2.95534	5e-05	0.000752139
AT5G66620	AT5G66620	5:26588584-26592006	WTflg22	gtl1-2flg22	OK	2.78875	1.7845	-0.644103	-2.3769	5e-05	0.000752139
AT4G11850	AT4G11850	4:7129122-7133200	WTflg22	gtl1-2flg22	OK	95.5389	61.1132	-0.644605	-2.99693	5e-05	0.000752139
AT2G41880	AT2G41880	2:17474618-17477223	WTflg22	gtl1-2flg22	OK	15.6648	10.0093	-0.646194	-2.96399	5e-05	0.000752139
AT1G33240	AT1G33240	1:12051470-12054546	WTflg22	gtl1-2flg22	OK	19.4535	12.4285	-0.646375	-3.25461	5e-05	0.000752139
AT1G67070	AT1G67070	1:25042134-25044647	WTflg22	gtl1-2flg22	OK	11.2468	7.18417	-0.646621	-2.8667	5e-05	0.000752139
AT1G18160	AT1G18160	1:6248792-6254039	WTflg22	gtl1-2flg22	OK	28.7602	18.3624	-0.64732	-3.09644	5e-05	0.000752139
AT5G22690	AT5G22690	5:7541270-7545182	WTflg22	gtl1-2flg22	OK	13.38	8.53305	-0.648945	-3.01247	5e-05	0.000752139
AT5G57050	AT5G57050	5:23087234-23089627	WTflg22	gtl1-2flg22	OK	3.98251	2.53943	-0.649176	-2.36964	0.0001	0.00136077
AT1G17147	AT1G17147	1:5863430-5864009	WTflg22	gtl1-2flg22	OK	248.658	158.409	-0.650508	-3.1224	5e-05	0.000752139
AT5G66400	AT5G66400	5:26518276-26519242	WTflg22	gtl1-2flg22	OK	22.4393	14.2904	-0.650975	-2.5626	0.0001	0.00136077
AT1G61420	AT1G61420	1:22659630-22663963	WTflg22	gtl1-2flg22	OK	13.1192	8.3522	-0.651457	-2.97501	5e-05	0.000752139
AT1G09430	AT1G09430	1:3041995-3045402	WTflg22	gtl1-2flg22	OK	20.9728	13.3464	-0.65207	-3.11613	5e-05	0.000752139
AT5G49730	AT5G49730	5:20201100-20204513	WTflg22	gtl1-2flg22	OK	4.55462	2.89637	-0.653082	-2.66064	5e-05	0.000752139
AT1G02660	AT1G02660	1:571954-574981	WTflg22	gtl1-2flg22	OK	45.9918	29.1946	-0.655674	-3.14067	5e-05	0.000752139
AT1G56660	AT1G56660	1:21237887-21240558	WTflg22	gtl1-2flg22	OK	89.8859	57.0558	-0.655723	-4.08062	5e-05	0.000752139
AT5G50950	AT5G50950	5:20729611-20733926	WTflg22	gtl1-2flg22	OK	4.13252	2.62208	-0.65631	-2.76007	5e-05	0.000752139
AT2G15960	AT2G15960	2:6947308-6947688	WTflg22	gtl1-2flg22	OK	4566.77	2897.54	-0.656345	-3.23706	5e-05	0.000752139
AT2G20320	AT2G20320	2:8766738-8772591	WTflg22	gtl1-2flg22	OK	16.8386	10.6574	-0.659926	-3.15414	5e-05	0.000752139
AT2G31810	AT2G31810	2:13524220-13528557	WTflg22	gtl1-2flg22	OK	31.1179	19.6783	-0.66114	-3.31749	5e-05	0.000752139
AT3G26500	AT3G26500	3:9708108-9709964	WTflg22	gtl1-2flg22	OK	94.2413	59.5848	-0.661415	-3.16287	5e-05	0.000752139
AT4G18205	AT4G18205	4:10073757-10075271	WTflg22	gtl1-2flg22	OK	36.7977	23.2597	-0.661784	-3.09668	5e-05	0.000752139
AT4G39670	AT4G39670	4:18410171-18411000	WTflg22	gtl1-2flg22	OK	184.296	116.493	-0.661784	-3.27634	5e-05	0.000752139
AT4G21920	AT4G21920	4:11636083-11636473	WTflg22	gtl1-2flg22	OK	125.537	79.3413	-0.661974	-3.60703	5e-05	0.000752139
AT4G27280	AT4G27280	4:13663575-13664240	WTflg22	gtl1-2flg22	OK	182.511	115.29	-0.662719	-3.22878	5e-05	0.000752139
AT3G17920	AT3G17920	3:6137254-6142023	WTflg22	gtl1-2flg22	OK	2.97863	1.88133	-0.662895	-2.68206	5e-05	0.000752139
AT1G63800	AT1G63800	1:23667615-23669080	WTflg22	gtl1-2flg22	OK	18.5341	11.7009	-0.66356	-2.90661	5e-05	0.000752139
AT2G31350	AT2G31350	2:13368291-13371057	WTflg22	gtl1-2flg22	OK	12.5073	7.89515	-0.663732	-3.14367	5e-05	0.000752139
AT5G40240	AT5G40240	5:16082124-16084810	WTflg22	gtl1-2flg22	OK	3.22493	2.03555	-0.663853	-2.42946	5e-05	0.000752139
AT4G06746	AT4G06746	4:4073961-4074545	WTflg22	gtl1-2flg22	OK	234.148	147.748	-0.664287	-3.40804	5e-05	0.000752139
AT1G33050	AT1G33050	1:11966469-11972578	WTflg22	gtl1-2flg22	OK	38.6923	24.4133	-0.664379	-2.65056	5e-05	0.000752139
AT1G51805	AT1G51805	1:19220976-19225690	WTflg22	gtl1-2flg22	OK	33.6092	21.1854	-0.665784	-3.22574	5e-05	0.000752139
AT2G37540	AT2G37540	2:15750969-15753967	WTflg22	gtl1-2flg22	OK	5.69247	3.58749	-0.666078	-2.51795	0.0001	0.00136077
AT1G03740	AT1G03740	1:933511-937043	WTflg22	gtl1-2flg22	OK	126.825	79.8996	-0.666574	-3.05853	5e-05	0.000752139
AT4G00955	AT4G00955	4:412117-413327	WTflg22	gtl1-2flg22	OK	19.1319	12.0305	-0.669279	-2.85393	5e-05	0.000752139
AT1G50740	AT1G50740	1:18807671-18809004	WTflg22	gtl1-2flg22	OK	114.696	72.0438	-0.67087	-3.20205	5e-05	0.000752139
AT1G19960	AT1G19960	1:6928038-6928463	WTflg22	gtl1-2flg22	OK	30.7054	19.2696	-0.67217	-2.54276	5e-05	0.000752139
AT5G67350	AT5G67350	5:26868289-26869486	WTflg22	gtl1-2flg22	OK	89.4249	56.0503	-0.673955	-3.64033	5e-05	0.000752139
AT2G42540	AT2G42540	2:17711031-17712330	WTflg22	gtl1-2flg22	OK	55.1133	34.5296	-0.674565	-2.93389	5e-05	0.000752139
AT1G52870	AT1G52870	1:19685744-19687907	WTflg22	gtl1-2flg22	OK	47.9117	30.0095	-0.674957	-3.22491	5e-05	0.000752139
AT1G19660	AT1G19660	1:6799980-6802685	WTflg22	gtl1-2flg22	OK	15.362	9.61899	-0.675407	-3.17345	5e-05	0.000752139
AT5G11140	AT5G11140	5:3545342-3546068	WTflg22	gtl1-2flg22	OK	14.3084	8.9572	-0.675744	-2.43442	5e-05	0.000752139
AT1G71400	AT1G71400	1:26909834-26912597	WTflg22	gtl1-2flg22	OK	22.3254	13.9753	-0.675805	-3.1716	5e-05	0.000752139
AT3G58010	AT3G58010	3:21475804-21477569	WTflg22	gtl1-2flg22	OK	10.1308	6.33905	-0.676406	-2.77059	5e-05	0.000752139
AT5G04360	AT5G04360	5:1221565-1228678	WTflg22	gtl1-2flg22	OK	1.61016	1.00743	-0.676524	-2.65104	5e-05	0.000752139
AT3G46270	AT3G46270	3:17000640-17004251	WTflg22	gtl1-2flg22	OK	2.66448	1.66651	-0.677024	-2.41021	5e-05	0.000752139
AT2G26530	AT2G26530	2:11282774-11284229	WTflg22	gtl1-2flg22	OK	204.962	128.044	-0.678709	-3.39138	5e-05	0.000752139
AT5G07100	AT5G07100	5:2204247-2205811	WTflg22	gtl1-2flg22	OK	60.1054	37.54	-0.679069	-3.27786	5e-05	0.000752139
AT3G25610	AT3G25610	3:9308941-9313353	WTflg22	gtl1-2flg22	OK	26.8616	16.7741	-0.679315	-3.20519	5e-05	0.000752139
AT1G35350	AT1G35350	1:12981250-12984583	WTflg22	gtl1-2flg22	OK	20.9226	13.0644	-0.679418	-3.24845	5e-05	0.000752139
AT5G60100	AT5G60100	5:24197997-24201404	WTflg22	gtl1-2flg22	OK	5.6869	3.54748	-0.680845	-2.86623	5e-05	0.000752139
AT3G47420	AT3G47420	3:17472341-17475258	WTflg22	gtl1-2flg22	OK	4.7093	2.9363	-0.681515	-2.68542	5e-05	0.000752139
AT1G01340	AT1G01340	1:132327-135831	WTflg22	gtl1-2flg22	OK	17.0193	10.6105	-0.681673	-3.22004	5e-05	0.000752139
AT3G54150	AT3G54150	3:20050643-20052815	WTflg22	gtl1-2flg22	OK	129.148	80.4971	-0.682018	-3.22314	5e-05	0.000752139
AT3G26680	AT3G26680	3:9801213-9805715	WTflg22	gtl1-2flg22	OK	32.6434	20.307	-0.684811	-3.25262	5e-05	0.000752139
AT4G22305	AT4G22305	4:11789331-11791191	WTflg22	gtl1-2flg22	OK	7.42769	4.61873	-0.685418	-2.74779	5e-05	0.000752139
AT3G56710	AT3G56710	3:21006749-21007565	WTflg22	gtl1-2flg22	OK	35.7261	22.2075	-0.685934	-3.06799	5e-05	0.000752139
AT2G29720	AT2G29720	2:12700400-12702341	WTflg22	gtl1-2flg22	OK	151.232	93.8212	-0.688779	-3.19032	5e-05	0.000752139
AT1G36050	AT1G36050	1:13450203-13453683	WTflg22	gtl1-2flg22	OK	8.51151	5.27863	-0.689252	-3.13273	5e-05	0.000752139
AT3G49370	AT3G49370	3:18304741-18307906	WTflg22	gtl1-2flg22	OK	3.91368	2.42614	-0.689862	-2.67878	5e-05	0.000752139
AT5G52640	AT5G52640	5:21352398-21355361	WTflg22	gtl1-2flg22	OK	63.6168	39.3789	-0.691985	-3.44023	5e-05	0.000752139
AT5G17350	AT5G17350	5:5718771-5719608	WTflg22	gtl1-2flg22	OK	13.9589	8.62667	-0.694308	-2.58467	5e-05	0.000752139
AT2G31230	AT2G31230	2:13306592-13307475	WTflg22	gtl1-2flg22	OK	36.9595	22.8344	-0.69474	-3.27502	5e-05	0.000752139
AT5G35200	AT5G35200	5:13462161-13466051	WTflg22	gtl1-2flg22	OK	26.5001	16.3699	-0.694954	-3.39658	5e-05	0.000752139
AT1G69890	AT1G69890	1:26323110-26324616	WTflg22	gtl1-2flg22	OK	182.501	112.73	-0.695026	-3.27783	5e-05	0.000752139
AT4G30910	AT4G30910	4:15042412-15045315	WTflg22	gtl1-2flg22	OK	24.029	14.833	-0.695969	-3.32955	5e-05	0.000752139
AT5G14470	AT5G14470	5:4662802-4664657	WTflg22	gtl1-2flg22	OK	16.1197	9.94898	-0.696201	-3.16436	5e-05	0.000752139
AT2G24860	AT2G24860	2:10586774-10588329	WTflg22	gtl1-2flg22	OK	39.4107	24.3057	-0.697292	-3.37002	5e-05	0.000752139
AT4G14365	AT4G14365	4:8271463-8273765	WTflg22	gtl1-2flg22	OK	43.4479	26.7944	-0.697354	-3.46299	5e-05	0.000752139
AT2G21385	AT2G21385	2:9149638-9151913	WTflg22	gtl1-2flg22	OK	3.76807	2.32299	-0.69784	-2.49553	5e-05	0.000752139
AT1G30755	AT1G30755	1:10905816-10908892	WTflg22	gtl1-2flg22	OK	48.6065	29.9365	-0.699242	-3.29743	5e-05	0.000752139
AT1G08800	AT1G08800	1:2813060-2818008	WTflg22	gtl1-2flg22	OK	15.7273	9.68522	-0.699413	-3.30581	5e-05	0.000752139
AT3G28220	AT3G28220	3:10524403-10526728	WTflg22	gtl1-2flg22	OK	2.87867	1.7713	-0.700591	-2.35113	5e-05	0.000752139
AT1G13480	AT1G13480	1:4622633-4624070	WTflg22	gtl1-2flg22	OK	18.0861	11.1236	-0.701258	-3.1371	5e-05	0.000752139
AT1G13210	AT1G13210	1:4508962-4513938	WTflg22	gtl1-2flg22	OK	92.2841	56.7455	-0.701576	-3.19685	5e-05	0.000752139
AT1G19270	AT1G19270	1:6662500-6666028	WTflg22	gtl1-2flg22	OK	5.61743	3.45217	-0.702407	-2.96833	5e-05	0.000752139
AT5G22520	AT5G22520	5:7478929-7479527	WTflg22	gtl1-2flg22	OK	40.7894	25.0649	-0.702529	-3.01913	5e-05	0.000752139
AT2G23070	AT2G23070	2:9823964-9826898	WTflg22	gtl1-2flg22	OK	28.2723	17.3725	-0.702588	-3.43636	5e-05	0.000752139
AT3G56310	AT3G56310	3:20882802-20889656	WTflg22	gtl1-2flg22	OK	12.3495	7.58521	-0.703196	-3.13988	5e-05	0.000752139
AT5G03880	AT5G03880	5:1038507-1041480	WTflg22	gtl1-2flg22	OK	29.5127	18.0891	-0.706217	-3.46822	5e-05	0.000752139
AT1G74360	AT1G74360	1:27954230-27959366	WTflg22	gtl1-2flg22	OK	35.0471	21.4546	-0.708006	-3.20701	5e-05	0.000752139
AT5G01050	AT5G01050	5:18085-20812	WTflg22	gtl1-2flg22	OK	3.59887	2.20267	-0.708292	-2.59514	5e-05	0.000752139
AT2G01300	AT2G01300	2:151056-151729	WTflg22	gtl1-2flg22	OK	14.8024	9.05841	-0.708501	-2.52882	5e-05	0.000752139
AT1G65690	AT1G65690	1:24431429-24432953	WTflg22	gtl1-2flg22	OK	90.4773	55.3181	-0.709804	-3.37158	5e-05	0.000752139
AT4G23510	AT4G23510	4:12267515-12270543	WTflg22	gtl1-2flg22	OK	2.98944	1.82652	-0.710774	-2.57777	5e-05	0.000752139
AT3G09040	AT3G09040	3:2761194-2764281	WTflg22	gtl1-2flg22	OK	3.59847	2.19817	-0.711081	-2.68375	5e-05	0.000752139
AT1G22370	AT1G22370	1:7898012-7899879	WTflg22	gtl1-2flg22	OK	9.33978	5.70488	-0.711191	-2.92156	5e-05	0.000752139
AT2G46430	AT2G46430	2:19058129-19061436	WTflg22	gtl1-2flg22	OK	12.8217	7.83139	-0.711246	-3.30697	5e-05	0.000752139
AT5G51070	AT5G51070	5:20764314-20768681	WTflg22	gtl1-2flg22	OK	232.014	141.632	-0.712067	-3.07927	5e-05	0.000752139
AT2G45660	AT2G45660	2:18807537-18811047	WTflg22	gtl1-2flg22	OK	3.62057	2.20881	-0.712948	-2.91201	5e-05	0.000752139
AT4G24970	AT4G24970	4:12831008-12835449	WTflg22	gtl1-2flg22	OK	2.01435	1.2286	-0.713302	-2.59576	5e-05	0.000752139
AT1G09130	AT1G09130	1:2939569-2942288	WTflg22	gtl1-2flg22	OK	16.1527	9.84668	-0.714068	-3.33009	5e-05	0.000752139
AT1G30620	AT1G30620	1:10854548-10858244	WTflg22	gtl1-2flg22	OK	11.0382	6.72729	-0.714407	-3.35342	5e-05	0.000752139
AT3G12910	AT3G12910	3:4109374-4110648	WTflg22	gtl1-2flg22	OK	25.3496	15.4413	-0.715164	-3.09175	5e-05	0.000752139
AT4G14370	AT4G14370	4:8279640-8283263	WTflg22	gtl1-2flg22	OK	13.348	8.12599	-0.716007	-3.29983	5e-05	0.000752139
AT4G25070	AT4G25070	4:12872445-12876734	WTflg22	gtl1-2flg22	OK	9.79591	5.95917	-0.717068	-3.31075	5e-05	0.000752139
AT1G53430	AT1G53430	1:19935162-19941088	WTflg22	gtl1-2flg22	OK	45.7066	27.7969	-0.717479	-3.42301	5e-05	0.000752139
AT4G19420	AT4G19420	4:10587165-10590588	WTflg22	gtl1-2flg22	OK	3.47626	2.11305	-0.718208	-2.94769	5e-05	0.000752139
AT4G25110	AT4G25110	4:12887517-12890262	WTflg22	gtl1-2flg22	OK	33.7043	20.4572	-0.720327	-3.4402	5e-05	0.000752139
AT2G27660	AT2G27660	2:11798536-11800850	WTflg22	gtl1-2flg22	OK	291.159	176.66	-0.720828	-3.39	5e-05	0.000752139
AT5G46910	AT5G46910	5:19046857-19050880	WTflg22	gtl1-2flg22	OK	7.94631	4.81959	-0.721373	-3.31358	5e-05	0.000752139
AT5G59680	AT5G59680	5:24046791-24050801	WTflg22	gtl1-2flg22	OK	5.79617	3.5151	-0.721537	-3.10198	5e-05	0.000752139
AT5G57220	AT5G57220	5:23187839-23189857	WTflg22	gtl1-2flg22	OK	247.791	150.247	-0.721787	-3.29784	5e-05	0.000752139
AT2G20562	AT2G20562	2:8850206-8850929	WTflg22	gtl1-2flg22	OK	85.2041	51.6562	-0.721981	-3.63125	5e-05	0.000752139
AT1G13550	AT1G13550	1:4636983-4638330	WTflg22	gtl1-2flg22	OK	9.93839	6.00722	-0.726314	-2.81954	5e-05	0.000752139
AT5G27420	AT5G27420	5:9684071-9685561	WTflg22	gtl1-2flg22	OK	149.713	90.4209	-0.727471	-3.52971	5e-05	0.000752139
AT1G21065	AT1G21065	1:7374209-7375789	WTflg22	gtl1-2flg22	OK	34.4665	20.8144	-0.727609	-3.61834	5e-05	0.000752139
AT1G18300	AT1G18300	1:6299686-6301086	WTflg22	gtl1-2flg22	OK	91.0113	54.9507	-0.727908	-3.44566	5e-05	0.000752139
AT3G18950	AT3G18950	3:6536714-6538658	WTflg22	gtl1-2flg22	OK	11.6957	7.06132	-0.727973	-3.28514	5e-05	0.000752139
AT3G25690	AT3G25690	3:9353009-9357953	WTflg22	gtl1-2flg22	OK	51.0129	30.789	-0.728448	-3.42761	5e-05	0.000752139
AT1G64400	AT1G64400	1:23915597-23919783	WTflg22	gtl1-2flg22	OK	10.2296	6.17358	-0.728576	-3.42482	5e-05	0.000752139
AT1G11362	AT1G11362	1:3824509-3825196	WTflg22	gtl1-2flg22	OK	11.5441	6.96102	-0.729784	-2.3036	0.0001	0.00136077
AT5G27060	AT5G27060	5:9522533-9525407	WTflg22	gtl1-2flg22	OK	4.19223	2.52548	-0.731158	-2.77205	5e-05	0.000752139
AT3G21630	AT3G21630	3:7615384-7618581	WTflg22	gtl1-2flg22	OK	49.1798	29.6218	-0.731408	-3.53277	5e-05	0.000752139
AT4G30210	AT4G30210	4:14796763-14800922	WTflg22	gtl1-2flg22	OK	217.608	131.058	-0.731527	-3.33853	5e-05	0.000752139
AT2G20142	AT2G20142	2:8695373-8696643	WTflg22	gtl1-2flg22	OK	14.4021	8.66691	-0.732685	-2.97851	5e-05	0.000752139
AT2G41830	AT2G41830	2:17450108-17457087	WTflg22	gtl1-2flg22	OK	1.51076	0.907841	-0.734762	-2.78187	5e-05	0.000752139
AT3G10130	AT3G10130	3:3130997-3133192	WTflg22	gtl1-2flg22	OK	4.42529	2.65887	-0.734958	-2.70716	5e-05	0.000752139
AT5G27730	AT5G27730	5:9820248-9823086	WTflg22	gtl1-2flg22	OK	2.70341	1.62249	-0.736575	-2.58001	5e-05	0.000752139
AT3G26180	AT3G26180	3:9578216-9580086	WTflg22	gtl1-2flg22	OK	12.8067	7.66757	-0.740054	-3.25764	5e-05	0.000752139
AT5G13200	AT5G13200	5:4207003-4208289	WTflg22	gtl1-2flg22	OK	30.1349	18.0144	-0.742283	-3.56704	5e-05	0.000752139
AT1G12050	AT1G12050	1:4072751-4076207	WTflg22	gtl1-2flg22	OK	3.44286	2.05759	-0.742652	-2.87597	5e-05	0.000752139
AT1G07135	AT1G07135	1:2189927-2190659	WTflg22	gtl1-2flg22	OK	317.107	189.415	-0.743415	-3.7431	5e-05	0.000752139
AT3G09940	AT3G09940	3:3056374-3059148	WTflg22	gtl1-2flg22	OK	21.4906	12.8325	-0.743903	-3.46568	5e-05	0.000752139
AT2G18050	AT2G18050	2:7845922-7846884	WTflg22	gtl1-2flg22	OK	23.9667	14.2845	-0.746582	-3.27097	5e-05	0.000752139
AT3G46690	AT3G46690	3:17197625-17199337	WTflg22	gtl1-2flg22	OK	67.8289	40.3311	-0.750007	-3.64745	5e-05	0.000752139
AT5G56960	AT5G56960	5:23038702-23041174	WTflg22	gtl1-2flg22	OK	17.8316	10.5996	-0.750417	-3.38801	5e-05	0.000752139
AT5G59250	AT5G59250	5:23903891-23906977	WTflg22	gtl1-2flg22	OK	13.2157	7.84423	-0.752549	-3.65447	5e-05	0.000752139
AT2G31020	AT2G31020	2:13201667-13204821	WTflg22	gtl1-2flg22	OK	13.3581	7.92835	-0.752619	-3.46619	5e-05	0.000752139
AT5G16170	AT5G16170	5:5277866-5279818	WTflg22	gtl1-2flg22	OK	14.9111	8.84827	-0.752916	-3.31148	5e-05	0.000752139
AT2G39980	AT2G39980	2:16687672-16689956	WTflg22	gtl1-2flg22	OK	36.5931	21.7145	-0.752917	-3.62555	5e-05	0.000752139
AT4G37990	AT4G37990	4:17855875-17857639	WTflg22	gtl1-2flg22	OK	13.3608	7.92405	-0.753695	-3.19026	5e-05	0.000752139
AT5G14780	AT5G14780	5:4776942-4779494	WTflg22	gtl1-2flg22	OK	122.83	72.7046	-0.756539	-3.59453	5e-05	0.000752139
AT4G28350	AT4G28350	4:14026576-14028622	WTflg22	gtl1-2flg22	OK	52.71	31.1751	-0.75768	-3.7287	5e-05	0.000752139
AT1G26420	AT1G26420	1:9141566-9143304	WTflg22	gtl1-2flg22	OK	109.843	64.949	-0.75807	-3.61076	5e-05	0.000752139
AT4G03460	AT4G03460	4:1536403-1540111	WTflg22	gtl1-2flg22	OK	43.61	25.7803	-0.758389	-3.67953	5e-05	0.000752139
AT1G48850	AT1G48850	1:18061520-18068090	WTflg22	gtl1-2flg22	OK	9.90433	5.85393	-0.758652	-2.55268	5e-05	0.000752139
AT1G47890	AT1G47890	1:17643975-17647035	WTflg22	gtl1-2flg22	OK	2.21123	1.30527	-0.760502	-2.54235	5e-05	0.000752139
AT4G03240	AT4G03240	4:1423444-1424772	WTflg22	gtl1-2flg22	OK	4.68851	2.7639	-0.762424	-2.50054	0.0001	0.00136077
AT1G74330	AT1G74330	1:27943461-27947109	WTflg22	gtl1-2flg22	OK	14.4799	8.53164	-0.763159	-3.52803	5e-05	0.000752139
AT1G24140	AT1G24140	1:8536044-8537387	WTflg22	gtl1-2flg22	OK	15.8589	9.3372	-0.764236	-3.52005	5e-05	0.000752139
AT5G12390	AT5G12390	5:4009222-4012039	WTflg22	gtl1-2flg22	OK	13.4346	7.89346	-0.767219	-3.07757	5e-05	0.000752139
AT3G26210	AT3G26210	3:9593131-9595243	WTflg22	gtl1-2flg22	OK	45.3832	26.6576	-0.767612	-3.63187	5e-05	0.000752139
AT1G56060	AT1G56060	1:20966527-20967144	WTflg22	gtl1-2flg22	OK	18.0097	10.565	-0.769479	-2.64322	5e-05	0.000752139
AT3G57770	AT3G57770	3:21397541-21398853	WTflg22	gtl1-2flg22	OK	6.47765	3.79937	-0.769712	-2.68907	5e-05	0.000752139
AT2G30750	AT2G30750	2:13099335-13101413	WTflg22	gtl1-2flg22	OK	54.5048	31.9396	-0.771035	-3.59636	5e-05	0.000752139
AT1G61560	AT1G61560	1:22708603-22712210	WTflg22	gtl1-2flg22	OK	20.9876	12.2825	-0.772938	-3.65939	5e-05	0.000752139
AT4G04740	AT4G04740	4:2403608-2408737	WTflg22	gtl1-2flg22	OK	16.7432	9.79769	-0.773065	-3.66499	5e-05	0.000752139
AT1G76650	AT1G76650	1:28766749-28768138	WTflg22	gtl1-2flg22	OK	36.3272	21.251	-0.773515	-3.7038	5e-05	0.000752139
AT3G04980	AT3G04980	3:1378683-1382181	WTflg22	gtl1-2flg22	OK	1.5015	0.87821	-0.773766	-2.67939	5e-05	0.000752139
AT1G53120	AT1G53120	1:19792756-19795544	WTflg22	gtl1-2flg22	OK	2.98023	1.74301	-0.773846	-2.44146	0.0001	0.00136077
AT3G13100	AT3G13100	3:4208734-4214173	WTflg22	gtl1-2flg22	OK	1.42588	0.833918	-0.773878	-2.69952	5e-05	0.000752139
AT1G65250	AT1G65250	1:24234337-24235808	WTflg22	gtl1-2flg22	OK	5.29509	3.0963	-0.77411	-2.70365	5e-05	0.000752139
AT1G48420	AT1G48420	1:17896596-17898804	WTflg22	gtl1-2flg22	OK	15.3066	8.94399	-0.775163	-3.51051	5e-05	0.000752139
AT3G11080	AT3G11080	3:3470439-3473312	WTflg22	gtl1-2flg22	OK	6.68004	3.90217	-0.77558	-3.18446	5e-05	0.000752139
AT4G12480	AT4G12480	4:7406104-7406937	WTflg22	gtl1-2flg22	OK	190.081	110.95	-0.77671	-3.62616	5e-05	0.000752139
AT5G67370	AT5G67370	5:26877552-26879542	WTflg22	gtl1-2flg22	OK	4.35728	2.54285	-0.776981	-2.69537	5e-05	0.000752139
AT3G54500	AT3G54500	3:20173618-20179027	WTflg22	gtl1-2flg22	OK	9.48741	5.53207	-0.778195	-3.49779	5e-05	0.000752139
AT3G52340	AT3G52340	3:19407022-19409457	WTflg22	gtl1-2flg22	OK	4.57731	2.66736	-0.779088	-2.92252	5e-05	0.000752139
AT1G56140	AT1G56140	1:21001573-21007809	WTflg22	gtl1-2flg22	OK	33.9271	19.7657	-0.77944	-3.75916	5e-05	0.000752139
AT2G35710	AT2G35710	2:15010795-15014284	WTflg22	gtl1-2flg22	OK	11.2094	6.53029	-0.779494	-3.56801	5e-05	0.000752139
AT4G22830	AT4G22830	4:11990063-11991428	WTflg22	gtl1-2flg22	OK	12.3437	7.18613	-0.780482	-3.0935	5e-05	0.000752139
AT1G51110	AT1G51110	1:18935328-18937665	WTflg22	gtl1-2flg22	OK	5.11939	2.9785	-0.781385	-3.04565	5e-05	0.000752139
AT1G30700	AT1G30700	1:10892569-10894572	WTflg22	gtl1-2flg22	OK	306.375	178.053	-0.782987	-3.63262	5e-05	0.000752139
AT2G26560	AT2G26560	2:11293768-11295806	WTflg22	gtl1-2flg22	OK	615.035	357.264	-0.783678	-3.42132	5e-05	0.000752139
AT1G16150	AT1G16150	1:5532414-5534877	WTflg22	gtl1-2flg22	OK	44.4129	25.798	-0.783717	-3.74927	5e-05	0.000752139
AT5G58940	AT5G58940	5:23798561-23800823	WTflg22	gtl1-2flg22	OK	7.6811	4.45769	-0.785016	-3.21909	5e-05	0.000752139
AT4G25720	AT4G25720	4:13099811-13102578	WTflg22	gtl1-2flg22	OK	13.9025	8.06494	-0.785612	-3.94414	5e-05	0.000752139
AT5G54230	AT5G54230	5:22016249-22017933	WTflg22	gtl1-2flg22	OK	4.97493	2.88498	-0.786116	-2.7322	5e-05	0.000752139
AT1G21550	AT1G21550	1:7553100-7553876	WTflg22	gtl1-2flg22	OK	11.4514	6.63695	-0.786935	-2.66435	5e-05	0.000752139
AT3G62550	AT3G62550	3:23135983-23137173	WTflg22	gtl1-2flg22	OK	37.0864	21.4372	-0.790771	-3.58545	5e-05	0.000752139
AT4G17615	AT4G17615	4:9816451-9819312	WTflg22	gtl1-2flg22	OK	5.14256	2.97249	-0.790812	-3.33661	5e-05	0.000752139
AT5G01550	AT5G01550	5:214516-216583	WTflg22	gtl1-2flg22	OK	9.63637	5.56978	-0.790869	-3.49196	5e-05	0.000752139
AT3G24420	AT3G24420	3:8862839-8864914	WTflg22	gtl1-2flg22	OK	44.5418	25.7391	-0.791199	-3.70767	5e-05	0.000752139
AT5G48657	AT5G48657	5:19733883-19735550	WTflg22	gtl1-2flg22	OK	65.84	38.0339	-0.79168	-3.77694	5e-05	0.000752139
AT4G35180	AT4G35180	4:16736756-16740465	WTflg22	gtl1-2flg22	OK	28.4902	16.4473	-0.792615	-3.71223	5e-05	0.000752139
AT4G28550	AT4G28550	4:14110883-14113748	WTflg22	gtl1-2flg22	OK	3.54748	2.04783	-0.792698	-2.9274	5e-05	0.000752139
AT3G22260	AT3G22260	3:7870891-7873548	WTflg22	gtl1-2flg22	OK	2.84378	1.64148	-0.792815	-2.7838	5e-05	0.000752139
AT5G66070	AT5G66070	5:26421854-26423240	WTflg22	gtl1-2flg22	OK	13.784	7.94703	-0.794512	-3.24392	5e-05	0.000752139
AT1G22380	AT1G22380	1:7900386-7902332	WTflg22	gtl1-2flg22	OK	2.04112	1.17508	-0.796608	-2.30353	5e-05	0.000752139
AT5G23120	AT5G23120	5:7778120-7780628	WTflg22	gtl1-2flg22	OK	54.088	31.1245	-0.797258	-3.79872	5e-05	0.000752139
AT4G15233	AT4G15233	4:8688288-8694558	WTflg22	gtl1-2flg22	OK	29.5999	17.0009	-0.799982	-3.97908	5e-05	0.000752139
AT3G61760	AT3G61760	3:22860513-22864153	WTflg22	gtl1-2flg22	OK	1.81268	1.04037	-0.801033	-2.65635	5e-05	0.000752139
AT2G38470	AT2G38470	2:16108360-16111797	WTflg22	gtl1-2flg22	OK	142.496	81.7128	-0.802287	-3.83467	5e-05	0.000752139
AT3G15500	AT3G15500	3:5234616-5236088	WTflg22	gtl1-2flg22	OK	113.528	65.0504	-0.803416	-3.82406	5e-05	0.000752139
AT3G42180	AT3G42180	3:14324273-14328676	WTflg22	gtl1-2flg22	OK	1.86645	1.06787	-0.805555	-2.82285	5e-05	0.000752139
AT2G41090	AT2G41090	2:17135720-17136852	WTflg22	gtl1-2flg22	OK	92.888	53.1341	-0.805853	-3.81619	5e-05	0.000752139
AT4G11900	AT4G11900	4:7150240-7153571	WTflg22	gtl1-2flg22	OK	2.31283	1.32242	-0.806482	-2.77336	5e-05	0.000752139
AT5G64660	AT5G64660	5:25841912-25843452	WTflg22	gtl1-2flg22	OK	77.8893	44.5048	-0.807462	-3.86123	5e-05	0.000752139
AT1G15350	AT1G15350	1:5278259-5279877	WTflg22	gtl1-2flg22	OK	19.6244	11.2063	-0.808338	-3.54866	5e-05	0.000752139
AT3G26170	AT3G26170	3:9573359-9575148	WTflg22	gtl1-2flg22	OK	2.34235	1.3371	-0.808849	-2.43388	5e-05	0.000752139
AT2G32240	AT2G32240	2:13682556-13691155	WTflg22	gtl1-2flg22	OK	285.252	162.795	-0.80918	-3.21228	5e-05	0.000752139
AT5G23380	AT5G23380	5:7866741-7870302	WTflg22	gtl1-2flg22	OK	5.25727	2.99828	-0.810179	-3.59111	5e-05	0.000752139
AT1G53700	AT1G53700	1:20048585-20050115	WTflg22	gtl1-2flg22	OK	5.43995	3.10115	-0.810787	-3.07158	5e-05	0.000752139
AT4G21390	AT4G21390	4:11394354-11397583	WTflg22	gtl1-2flg22	OK	53.8282	30.6665	-0.811699	-3.7986	5e-05	0.000752139
AT1G71820	AT1G71820	1:27009563-27017108	WTflg22	gtl1-2flg22	OK	3.47824	1.98119	-0.811985	-3.70443	5e-05	0.000752139
AT2G43050	AT2G43050	2:17902483-17904443	WTflg22	gtl1-2flg22	OK	6.43336	3.65747	-0.814725	-3.41238	5e-05	0.000752139
AT1G10770	AT1G10770	1:3591632-3592411	WTflg22	gtl1-2flg22	OK	7.50599	4.26609	-0.81513	-2.55671	5e-05	0.000752139
AT1G51840	AT1G51840	1:19249448-19250709	WTflg22	gtl1-2flg22	OK	22.1203	12.5702	-0.815371	-3.52599	5e-05	0.000752139
AT4G33050	AT4G33050	4:15944321-15947026	WTflg22	gtl1-2flg22	OK	168.88	95.8186	-0.81762	-3.75808	5e-05	0.000752139
AT4G23210	AT4G23210	4:12148713-12151479	WTflg22	gtl1-2flg22	OK	26.2908	14.9124	-0.818044	-3.84116	5e-05	0.000752139
AT5G05300	AT5G05300	5:1570101-1570410	WTflg22	gtl1-2flg22	OK	125.205	71.006	-0.818284	-3.16272	5e-05	0.000752139
AT5G64890	AT5G64890	5:25934567-25935521	WTflg22	gtl1-2flg22	OK	11.7259	6.64909	-0.818474	-2.91701	5e-05	0.000752139
AT3G58490	AT3G58490	3:21632811-21635106	WTflg22	gtl1-2flg22	OK	76.0339	43.0206	-0.821615	-3.9307	5e-05	0.000752139
AT4G19830	AT4G19830	4:10772401-10774023	WTflg22	gtl1-2flg22	OK	6.05921	3.42605	-0.822585	-2.95922	5e-05	0.000752139
AT4G27300	AT4G27300	4:13669307-13672348	WTflg22	gtl1-2flg22	OK	58.9188	33.3115	-0.822709	-3.88286	5e-05	0.000752139
AT5G62360	AT5G62360	5:25040648-25041462	WTflg22	gtl1-2flg22	OK	264.606	149.405	-0.824618	-3.99515	5e-05	0.000752139
AT2G31945	AT2G31945	2:13581580-13582126	WTflg22	gtl1-2flg22	OK	94.7299	53.4382	-0.825948	-3.65043	5e-05	0.000752139
AT3G51340	AT3G51340	3:19057012-19060036	WTflg22	gtl1-2flg22	OK	7.10065	3.99757	-0.828827	-3.50597	5e-05	0.000752139
AT1G67865	AT1G67865	1:25446288-25446737	WTflg22	gtl1-2flg22	OK	775.999	436.516	-0.830021	-4.10787	5e-05	0.000752139
AT4G11170	AT4G11170	4:6811126-6817130	WTflg22	gtl1-2flg22	OK	1.68922	0.94982	-0.830634	-3.10969	5e-05	0.000752139
AT3G09020	AT3G09020	3:2753306-2754621	WTflg22	gtl1-2flg22	OK	44.7379	25.1517	-0.830838	-3.91959	5e-05	0.000752139
AT1G07160	AT1G07160	1:2197907-2199748	WTflg22	gtl1-2flg22	OK	44.9132	25.1983	-0.833814	-3.8462	5e-05	0.000752139
AT1G35210	AT1G35210	1:12896651-12897402	WTflg22	gtl1-2flg22	OK	22.2104	12.4543	-0.83459	-3.30392	5e-05	0.000752139
AT1G68110	AT1G68110	1:25524717-25526150	WTflg22	gtl1-2flg22	OK	3.64132	2.04171	-0.834687	-2.80211	5e-05	0.000752139
AT3G19010	AT3G19010	3:6556196-6558009	WTflg22	gtl1-2flg22	OK	616.112	345.427	-0.834811	-3.63735	5e-05	0.000752139
AT3G50480	AT3G50480	3:18733067-18734388	WTflg22	gtl1-2flg22	OK	804.257	450.681	-0.835551	-3.66425	5e-05	0.000752139
AT1G69490	AT1G69490	1:26122138-26123421	WTflg22	gtl1-2flg22	OK	18.0768	10.1222	-0.836613	-3.62242	5e-05	0.000752139
AT3G10120	AT3G10120	3:3130071-3130891	WTflg22	gtl1-2flg22	OK	47.8801	26.7909	-0.837686	-4.01622	5e-05	0.000752139
AT1G18570	AT1G18570	1:6389410-6391267	WTflg22	gtl1-2flg22	OK	95.9524	53.6885	-0.837705	-3.9547	5e-05	0.000752139
AT5G05110	AT5G05110	5:1507418-1508867	WTflg22	gtl1-2flg22	OK	14.2839	7.99201	-0.83776	-3.42024	5e-05	0.000752139
AT5G49900	AT5G49900	5:20296517-20302346	WTflg22	gtl1-2flg22	OK	3.63146	2.03183	-0.837769	-3.57775	5e-05	0.000752139
AT5G41740	AT5G41740	5:16688625-16693119	WTflg22	gtl1-2flg22	OK	40.8735	22.8216	-0.840762	-3.97352	5e-05	0.000752139
AT2G33810	AT2G33810	2:14305000-14306072	WTflg22	gtl1-2flg22	OK	16.9828	9.47242	-0.84227	-3.68011	5e-05	0.000752139
AT4G32915	AT4G32915	4:15885519-15886980	WTflg22	gtl1-2flg22	OK	11.6028	6.46543	-0.843658	-3.39974	5e-05	0.000752139
AT1G07620	AT1G07620	1:2344389-2346842	WTflg22	gtl1-2flg22	OK	4.48007	2.49117	-0.8467	-3.28497	5e-05	0.000752139
AT5G36220	AT5G36220	5:14253689-14256033	WTflg22	gtl1-2flg22	OK	16.5685	9.2091	-0.847307	-3.83397	5e-05	0.000752139
AT5G45340	AT5G45340	5:18368641-18370991	WTflg22	gtl1-2flg22	OK	12.9715	7.20933	-0.847406	-3.71272	5e-05	0.000752139
AT5G65600	AT5G65600	5:26216125-26218153	WTflg22	gtl1-2flg22	OK	43.8363	24.3607	-0.847569	-3.98536	5e-05	0.000752139
AT4G04695	AT4G04695	4:2381633-2383996	WTflg22	gtl1-2flg22	OK	5.98563	3.32486	-0.84821	-3.30907	5e-05	0.000752139
AT4G23280	AT4G23280	4:12174739-12177471	WTflg22	gtl1-2flg22	OK	18.3616	10.1896	-0.849597	-3.87121	5e-05	0.000752139
AT2G29460	AT2G29460	2:12626535-12627678	WTflg22	gtl1-2flg22	OK	76.971	42.6737	-0.850969	-3.98045	5e-05	0.000752139
AT3G03470	AT3G03470	3:824551-826437	WTflg22	gtl1-2flg22	OK	10.3604	5.73917	-0.852162	-4.06578	5e-05	0.000752139
AT4G37530	AT4G37530	4:17634783-17636288	WTflg22	gtl1-2flg22	OK	66.9545	36.9817	-0.856371	-4.05425	5e-05	0.000752139
AT2G25605	AT2G25605	2:10899442-10901041	WTflg22	gtl1-2flg22	OK	4.91362	2.71248	-0.857172	-2.89968	5e-05	0.000752139
AT5G63130	AT5G63130	5:25323101-25324272	WTflg22	gtl1-2flg22	OK	3.91133	2.15701	-0.858629	-2.54814	5e-05	0.000752139
AT5G48410	AT5G48410	5:19620266-19623425	WTflg22	gtl1-2flg22	OK	3.27128	1.80291	-0.859525	-3.11929	5e-05	0.000752139
AT4G01883	AT4G01883	4:813067-815170	WTflg22	gtl1-2flg22	OK	5.43902	2.98761	-0.864356	-3.40957	5e-05	0.000752139
AT1G64610	AT1G64610	1:23998724-24001950	WTflg22	gtl1-2flg22	OK	16.4235	9.01991	-0.864578	-3.99627	5e-05	0.000752139
AT1G52590	AT1G52590	1:19587636-19590273	WTflg22	gtl1-2flg22	OK	3.4463	1.88795	-0.868229	-2.41004	0.0001	0.00136077
AT5G66630	AT5G66630	5:26592647-26595922	WTflg22	gtl1-2flg22	OK	4.41176	2.41673	-0.868301	-3.4424	5e-05	0.000752139
AT2G36690	AT2G36690	2:15379693-15381987	WTflg22	gtl1-2flg22	OK	92.2091	50.467	-0.869569	-4.08482	5e-05	0.000752139
AT2G35980	AT2G35980	2:15110587-15111471	WTflg22	gtl1-2flg22	OK	38.3405	20.9541	-0.871639	-3.87597	5e-05	0.000752139
AT2G40600	AT2G40600	2:16946869-16948561	WTflg22	gtl1-2flg22	OK	9.9803	5.44712	-0.873589	-3.48875	5e-05	0.000752139
AT2G44525	AT2G44525	2:18382069-18383513	WTflg22	gtl1-2flg22	OK	10.8846	5.94062	-0.873598	-3.67931	5e-05	0.000752139
AT1G66700	AT1G66700	1:24873290-24874758	WTflg22	gtl1-2flg22	OK	9.43353	5.13332	-0.877905	-3.50985	5e-05	0.000752139
AT3G10815	AT3G10815	3:3384806-3386327	WTflg22	gtl1-2flg22	OK	2.91988	1.58821	-0.87851	-2.50737	5e-05	0.000752139
AT5G25250	AT5G25250	5:8749726-8751636	WTflg22	gtl1-2flg22	OK	197.858	107.041	-0.886305	-4.20256	5e-05	0.000752139
AT2G46495	AT2G46495	2:19084133-19085704	WTflg22	gtl1-2flg22	OK	5.7194	3.094	-0.886389	-3.03166	5e-05	0.000752139
AT5G56870	AT5G56870	5:23004195-23008649	WTflg22	gtl1-2flg22	OK	16.9156	9.12568	-0.890348	-4.29474	5e-05	0.000752139
AT5G26920	AT5G26920	5:9475681-9478751	WTflg22	gtl1-2flg22	OK	33.1442	17.8793	-0.890462	-4.22028	5e-05	0.000752139
AT4G25580	AT4G25580	4:13056183-13058802	WTflg22	gtl1-2flg22	OK	3.35729	1.80899	-0.89211	-3.71393	5e-05	0.000752139
AT5G51190	AT5G51190	5:20800583-20801416	WTflg22	gtl1-2flg22	OK	29.305	15.7689	-0.894063	-4.341	5e-05	0.000752139
AT1G53625	AT1G53625	1:20014409-20014923	WTflg22	gtl1-2flg22	OK	831.646	445.138	-0.901717	-4.22401	5e-05	0.000752139
AT4G37900	AT4G37900	4:17821736-17824627	WTflg22	gtl1-2flg22	OK	24.7369	13.2365	-0.902141	-4.22412	5e-05	0.000752139
AT1G51860	AT1G51860	1:19257633-19261479	WTflg22	gtl1-2flg22	OK	6.77702	3.62331	-0.903342	-3.91013	5e-05	0.000752139
AT5G67080	AT5G67080	5:26772725-26773760	WTflg22	gtl1-2flg22	OK	59.0621	31.4996	-0.9069	-4.22471	5e-05	0.000752139
AT2G31800	AT2G31800	2:13518210-13523708	WTflg22	gtl1-2flg22	OK	36.4178	19.4225	-0.906915	-3.70835	5e-05	0.000752139
AT2G47190	AT2G47190	2:19376201-19377531	WTflg22	gtl1-2flg22	OK	5.33066	2.84117	-0.907832	-3.05736	5e-05	0.000752139
AT3G08870	AT3G08870	3:2700354-2702581	WTflg22	gtl1-2flg22	OK	1.24611	0.662801	-0.910779	-2.46201	0.0001	0.00136077
AT3G27110	AT3G27110	3:9997894-10004281	WTflg22	gtl1-2flg22	OK	4.86317	2.56938	-0.920478	-2.59518	5e-05	0.000752139
AT2G37430	AT2G37430	2:15706356-15707224	WTflg22	gtl1-2flg22	OK	161.437	85.1782	-0.922412	-4.35689	5e-05	0.000752139
AT5G11920	AT5G11920	5:3839390-3842371	WTflg22	gtl1-2flg22	OK	7.17005	3.78078	-0.9233	-3.79947	5e-05	0.000752139
AT3G57050	AT3G57050	3:21111699-21114662	WTflg22	gtl1-2flg22	OK	6.35368	3.34716	-0.924654	-3.92591	5e-05	0.000752139
AT1G15520	AT1G15520	1:5331857-5338326	WTflg22	gtl1-2flg22	OK	13.446	7.07807	-0.925753	-4.30173	5e-05	0.000752139
AT4G14400	AT4G14400	4:8294445-8298602	WTflg22	gtl1-2flg22	OK	25.4609	13.3885	-0.92729	-4.40244	5e-05	0.000752139
AT3G09350	AT3G09350	3:2871044-2873312	WTflg22	gtl1-2flg22	OK	19.9095	10.4485	-0.930163	-4.01858	5e-05	0.000752139
AT3G01970	AT3G01970	3:326396-327412	WTflg22	gtl1-2flg22	OK	46.4889	24.3942	-0.930349	-4.43636	5e-05	0.000752139
AT3G28930	AT3G28930	3:10959685-10960808	WTflg22	gtl1-2flg22	OK	92.8988	48.6958	-0.93186	-4.53893	5e-05	0.000752139
AT1G04090	AT1G04090	1:1057150-1059419	WTflg22	gtl1-2flg22	OK	1.76553	0.925348	-0.932034	-2.62098	5e-05	0.000752139
AT4G11000	AT4G11000	4:6731019-6732464	WTflg22	gtl1-2flg22	OK	18.86	9.82281	-0.941125	-4.01948	5e-05	0.000752139
AT3G48640	AT3G48640	3:18021649-18022324	WTflg22	gtl1-2flg22	OK	10.3546	5.37836	-0.94503	-3.01431	5e-05	0.000752139
AT1G34150	AT1G34150	1:12435953-12439499	WTflg22	gtl1-2flg22	OK	2.02001	1.04803	-0.946673	-3.13385	5e-05	0.000752139
AT5G54080	AT5G54080	5:21945868-21952550	WTflg22	gtl1-2flg22	OK	25.4839	13.1885	-0.950303	-4.42575	5e-05	0.000752139
AT4G24450	AT4G24450	4:12635425-12642797	WTflg22	gtl1-2flg22	OK	0.399007	0.206486	-0.950371	-2.45584	5e-05	0.000752139
AT4G19370	AT4G19370	4:10566149-10567838	WTflg22	gtl1-2flg22	OK	9.89926	5.10486	-0.955448	-3.77278	5e-05	0.000752139
AT4G21903	AT4G21903	4:11620997-11623797	WTflg22	gtl1-2flg22	OK	2.04683	1.05487	-0.956327	-2.95573	5e-05	0.000752139
AT5G41960	AT5G41960	5:16789713-16791042	WTflg22	gtl1-2flg22	OK	7.11706	3.65446	-0.961623	-3.28269	5e-05	0.000752139
AT5G67340	AT5G67340	5:26864555-26867602	WTflg22	gtl1-2flg22	OK	24.9934	12.8211	-0.963028	-4.52488	5e-05	0.000752139
AT5G39000	AT5G39000	5:15611859-15614481	WTflg22	gtl1-2flg22	OK	8.00809	4.10421	-0.964352	-4.09871	5e-05	0.000752139
AT3G56400	AT3G56400	3:20908927-20910481	WTflg22	gtl1-2flg22	OK	16.3716	8.39036	-0.964393	-4.12324	5e-05	0.000752139
AT4G18430	AT4G18430	4:10183716-10185280	WTflg22	gtl1-2flg22	OK	10.6283	5.43137	-0.968526	-3.77617	5e-05	0.000752139
AT2G42060	AT2G42060	2:17548094-17549069	WTflg22	gtl1-2flg22	OK	24.9796	12.7544	-0.969763	-3.97055	5e-05	0.000752139
AT1G51850	AT1G51850	1:19252846-19256783	WTflg22	gtl1-2flg22	OK	29.7532	15.1585	-0.972921	-4.61392	5e-05	0.000752139
AT3G02840	AT3G02840	3:618408-623558	WTflg22	gtl1-2flg22	OK	77.9596	39.709	-0.973263	-4.54466	5e-05	0.000752139
AT3G02800	AT3G02800	3:606470-607886	WTflg22	gtl1-2flg22	OK	21.5186	10.9478	-0.974948	-4.29977	5e-05	0.000752139
AT1G10040	AT1G10040	1:3275890-3278697	WTflg22	gtl1-2flg22	OK	4.19606	2.1263	-0.980688	-3.64514	5e-05	0.000752139
AT1G62510	AT1G62510	1:23136368-23137191	WTflg22	gtl1-2flg22	OK	115.204	58.3683	-0.980935	-4.69098	5e-05	0.000752139
AT4G20460	AT4G20460	4:11029735-11032754	WTflg22	gtl1-2flg22	OK	3.23377	1.63757	-0.981661	-3.47412	5e-05	0.000752139
AT1G51820	AT1G51820	1:19237406-19241883	WTflg22	gtl1-2flg22	OK	60.4727	30.5957	-0.982955	-4.73745	5e-05	0.000752139
AT1G64110	AT1G64110	1:23796718-23801725	WTflg22	gtl1-2flg22	OK	0.834284	0.422026	-0.983209	-2.66213	5e-05	0.000752139
AT3G21520	AT3G21520	3:7581958-7584583	WTflg22	gtl1-2flg22	OK	31.175	15.6673	-0.992636	-3.39518	5e-05	0.000752139
AT1G66090	AT1G66090	1:24602145-24604763	WTflg22	gtl1-2flg22	OK	20.2937	10.1958	-0.993052	-4.68482	5e-05	0.000752139
AT2G15042	AT2G15042	2:6510164-6512637	WTflg22	gtl1-2flg22	OK	29.6749	14.9033	-0.993615	-4.69579	5e-05	0.000752139
AT1G29395	AT1G29395	1:10288196-10289621	WTflg22	gtl1-2flg22	OK	28.8868	14.4799	-0.996357	-4.51963	5e-05	0.000752139
AT2G29100	AT2G29100	2:12501091-12504912	WTflg22	gtl1-2flg22	OK	2.32	1.15011	-1.01235	-3.55946	5e-05	0.000752139
AT5G46295	AT5G46295	5:18779795-18780205	WTflg22	gtl1-2flg22	OK	115.844	57.4034	-1.01297	-4.49074	5e-05	0.000752139
AT3G43850	AT3G43850	3:15702084-15704152	WTflg22	gtl1-2flg22	OK	7.52346	3.71798	-1.01688	-3.9366	5e-05	0.000752139
AT1G36622	AT1G36622	1:13836130-13836954	WTflg22	gtl1-2flg22	OK	32.8727	16.2398	-1.01736	-4.34263	5e-05	0.000752139
AT1G73540	AT1G73540	1:27645657-27646698	WTflg22	gtl1-2flg22	OK	21.9258	10.815	-1.0196	-4.23521	5e-05	0.000752139
AT1G30825	AT1G30825	1:10960940-10963182	WTflg22	gtl1-2flg22	OK	1.89747	0.93276	-1.0245	-2.98472	5e-05	0.000752139
AT1G53160	AT1G53160	1:19806418-19807608	WTflg22	gtl1-2flg22	OK	4.30145	2.11213	-1.02612	-3.03539	5e-05	0.000752139
AT3G28580	AT3G28580	3:10715622-10717329	WTflg22	gtl1-2flg22	OK	3.96708	1.94669	-1.02705	-3.68702	5e-05	0.000752139
AT4G34380	AT4G34380	4:16438523-16440641	WTflg22	gtl1-2flg22	OK	2.3034	1.13018	-1.02722	-3.39579	5e-05	0.000752139
AT4G15530	AT4G15530	4:8864827-8870967	WTflg22	gtl1-2flg22	OK	55.3031	27.0647	-1.03095	-4.83801	5e-05	0.000752139
AT1G02450	AT1G02450	1:497975-498516	WTflg22	gtl1-2flg22	OK	5.95347	2.89598	-1.03968	-2.96553	0.0001	0.00136077
AT4G22030	AT4G22030	4:11672395-11675575	WTflg22	gtl1-2flg22	OK	1.07505	0.521846	-1.04271	-2.77886	5e-05	0.000752139
AT4G40020	AT4G40020	4:18553452-18555300	WTflg22	gtl1-2flg22	OK	10.852	5.25609	-1.0459	-4.95359	5e-05	0.000752139
AT1G21270	AT1G21270	1:7444930-7448463	WTflg22	gtl1-2flg22	OK	15.4131	7.43996	-1.05079	-3.90282	5e-05	0.000752139
AT5G24210	AT5G24210	5:8217334-8219619	WTflg22	gtl1-2flg22	OK	13.1333	6.33837	-1.05104	-4.51945	5e-05	0.000752139
AT2G45760	AT2G45760	2:18847006-18847821	WTflg22	gtl1-2flg22	OK	14.7963	7.1035	-1.05863	-3.83888	5e-05	0.000752139
AT2G26150	AT2G26150	2:11135681-11137396	WTflg22	gtl1-2flg22	OK	10.7419	5.10657	-1.07282	-4.24427	5e-05	0.000752139
AT4G24570	AT4G24570	4:12686458-12687650	WTflg22	gtl1-2flg22	OK	162.52	77.0492	-1.07676	-5.30451	5e-05	0.000752139
AT1G65800	AT1G65800	1:24473120-24476715	WTflg22	gtl1-2flg22	OK	5.65186	2.66308	-1.08563	-4.47925	5e-05	0.000752139
AT4G23260	AT4G23260	4:12167353-12170086	WTflg22	gtl1-2flg22	OK	31.5492	14.8089	-1.09114	-5.15431	5e-05	0.000752139
AT4G08280	AT4G08280	4:5230325-5232196	WTflg22	gtl1-2flg22	OK	5.7517	2.6857	-1.09869	-4.06854	5e-05	0.000752139
AT1G76705	AT1G76705	1:28786449-28787328	WTflg22	gtl1-2flg22	OK	9.1065	4.23849	-1.10335	-3.59086	5e-05	0.000752139
AT5G39670	AT5G39670	5:15883178-15886388	WTflg22	gtl1-2flg22	OK	16.8108	7.796	-1.10858	-3.29509	5e-05	0.000752139
AT3G22460	AT3G22460	3:7963536-7965907	WTflg22	gtl1-2flg22	OK	3.37588	1.56193	-1.11193	-3.71135	5e-05	0.000752139
AT1G65260	AT1G65260	1:24236257-24240705	WTflg22	gtl1-2flg22	OK	20.2524	9.36786	-1.1123	-5.53522	5e-05	0.000752139
AT2G35520	AT2G35520	2:14921491-14922845	WTflg22	gtl1-2flg22	OK	2.18328	1.00736	-1.11592	-2.77196	5e-05	0.000752139
AT3G50310	AT3G50310	3:18648150-18649521	WTflg22	gtl1-2flg22	OK	1.91912	0.884809	-1.11701	-2.63432	0.0001	0.00136077
AT4G39610	AT4G39610	4:18393569-18394745	WTflg22	gtl1-2flg22	OK	3.62434	1.66699	-1.12047	-3.38966	5e-05	0.000752139
AT5G42530	AT5G42530	5:17004737-17005393	WTflg22	gtl1-2flg22	OK	48.7321	22.4062	-1.12097	-4.53662	5e-05	0.000752139
AT3G07730	AT3G07730	3:2468184-2469606	WTflg22	gtl1-2flg22	OK	3.34139	1.52934	-1.12754	-3.48086	5e-05	0.000752139
AT4G28085	AT4G28085	4:13959969-13960574	WTflg22	gtl1-2flg22	OK	179.44	81.9068	-1.13145	-5.29445	5e-05	0.000752139
AT1G02390	AT1G02390	1:480851-483292	WTflg22	gtl1-2flg22	OK	1.00893	0.456314	-1.14473	-2.6328	5e-05	0.000752139
AT1G52040	AT1G52040	1:19350374-19352782	WTflg22	gtl1-2flg22	OK	3.47775	1.5672	-1.14997	-3.85793	5e-05	0.000752139
AT3G13950	AT3G13950	3:4604148-4605425	WTflg22	gtl1-2flg22	OK	7.38883	3.32478	-1.15209	-3.85055	5e-05	0.000752139
AT4G39970	AT4G39970	4:18533754-18538506	WTflg22	gtl1-2flg22	OK	21.3138	9.57967	-1.15374	-2.28441	5e-05	0.000752139
AT3G26830	AT3G26830	3:9887947-9889705	WTflg22	gtl1-2flg22	OK	50.5045	22.6161	-1.15906	-5.63669	5e-05	0.000752139
AT4G15417	AT4G15417	4:8821716-8823076	WTflg22	gtl1-2flg22	OK	9.6457	4.3095	-1.16236	-4.27002	5e-05	0.000752139
AT3G29000	AT3G29000	3:11005778-11006414	WTflg22	gtl1-2flg22	OK	24.2132	10.8022	-1.16447	-4.20237	5e-05	0.000752139
AT1G16090	AT1G16090	1:5516258-5517822	WTflg22	gtl1-2flg22	OK	11.4673	5.11563	-1.16454	-4.59558	5e-05	0.000752139
AT5G41750	AT5G41750	5:16693908-16698943	WTflg22	gtl1-2flg22	OK	15.2811	6.79898	-1.16836	-5.4368	5e-05	0.000752139
AT1G13340	AT1G13340	1:4567934-4571118	WTflg22	gtl1-2flg22	OK	11.8109	5.22462	-1.17672	-4.79208	5e-05	0.000752139
AT1G14540	AT1G14540	1:4974066-4975705	WTflg22	gtl1-2flg22	OK	108.674	47.9151	-1.18146	-5.60819	5e-05	0.000752139
AT2G17740	AT2G17740	2:7706895-7707861	WTflg22	gtl1-2flg22	OK	350.056	154.103	-1.18369	-5.95748	5e-05	0.000752139
AT1G21320	AT1G21320	1:7462833-7466164	WTflg22	gtl1-2flg22	OK	1.58741	0.697804	-1.18578	-3.52915	5e-05	0.000752139
AT5G25260	AT5G25260	5:8752683-8754485	WTflg22	gtl1-2flg22	OK	29.9751	13.1445	-1.18931	-5.81841	5e-05	0.000752139
AT2G15390	AT2G15390	2:6709259-6711156	WTflg22	gtl1-2flg22	OK	105.652	45.6458	-1.21077	-5.72761	5e-05	0.000752139
AT5G40780	AT5G40780	5:16323650-16327281	WTflg22	gtl1-2flg22	OK	17.329	7.43382	-1.22101	-5.95493	5e-05	0.000752139
AT5G52300	AT5G52300	5:21237055-21239529	WTflg22	gtl1-2flg22	OK	1.17088	0.500818	-1.22524	-3.40827	5e-05	0.000752139
AT2G25510	AT2G25510	2:10856371-10857156	WTflg22	gtl1-2flg22	OK	23.1885	9.87303	-1.23184	-4.11414	5e-05	0.000752139
AT2G14560	AT2G14560	2:6213971-6215901	WTflg22	gtl1-2flg22	OK	3.37904	1.43818	-1.23237	-3.43798	5e-05	0.000752139
AT1G79680	AT1G79680	1:29979972-29982773	WTflg22	gtl1-2flg22	OK	35.7662	15.204	-1.23415	-5.71041	5e-05	0.000752139
AT4G10530	AT4G10530	4:6508599-6511670	WTflg22	gtl1-2flg22	OK	1.73216	0.73523	-1.23631	-3.63041	5e-05	0.000752139
AT1G66060	AT1G66060	1:24593914-24595544	WTflg22	gtl1-2flg22	OK	2.31118	0.969448	-1.2534	-3.28106	5e-05	0.000752139
AT1G21250	AT1G21250	1:7439265-7442113	WTflg22	gtl1-2flg22	OK	5.84131	2.39268	-1.28767	-5.22706	5e-05	0.000752139
AT2G24850	AT2G24850	2:10582829-10585216	WTflg22	gtl1-2flg22	OK	22.266	9.07784	-1.29442	-5.64586	5e-05	0.000752139
AT2G41342	AT2G41342	2:17230532-17231037	WTflg22	gtl1-2flg22	OK	17.2533	6.92808	-1.31634	-4.00685	5e-05	0.000752139
AT1G51890	AT1G51890	1:19274657-19278528	WTflg22	gtl1-2flg22	OK	13.892	5.56934	-1.31867	-6.02159	5e-05	0.000752139
AT3G22235	AT3G22235	3:7854418-7855814	WTflg22	gtl1-2flg22	OK	7.88483	3.14575	-1.32568	-4.47455	5e-05	0.000752139
AT1G67980	AT1G67980	1:25487713-25489231	WTflg22	gtl1-2flg22	OK	18.0089	7.16004	-1.33067	-5.53177	5e-05	0.000752139
AT1G56130	AT1G56130	1:20994930-21000887	WTflg22	gtl1-2flg22	OK	2.53457	0.998592	-1.34378	-5.18784	5e-05	0.000752139
AT2G40740	AT2G40740	2:16997176-16999277	WTflg22	gtl1-2flg22	OK	0.875301	0.343988	-1.34742	-2.68909	5e-05	0.000752139
AT1G01560	AT1G01560	1:202135-204335	WTflg22	gtl1-2flg22	OK	15.0013	5.88401	-1.35021	-5.92758	5e-05	0.000752139
AT5G44990	AT5G44990	5:18163131-18164768	WTflg22	gtl1-2flg22	OK	1.46196	0.570029	-1.3588	-2.95364	5e-05	0.000752139
AT2G46440	AT2G46440	2:19061860-19064881	WTflg22	gtl1-2flg22	OK	3.30323	1.28251	-1.36491	-4.695	5e-05	0.000752139
AT3G46090	AT3G46090	3:16926215-16926850	WTflg22	gtl1-2flg22	OK	4.5261	1.73648	-1.3821	-3.05	5e-05	0.000752139
AT5G37490	AT5G37490	5:14887477-14889151	WTflg22	gtl1-2flg22	OK	12.6545	4.80323	-1.39758	-5.69242	5e-05	0.000752139
AT3G30720	AT3G30720	3:12349046-12349832	WTflg22	gtl1-2flg22	OK	4.52291	1.6731	-1.43473	-3.2694	5e-05	0.000752139
AT2G29470	AT2G29470	2:12628540-12629543	WTflg22	gtl1-2flg22	OK	5.31831	1.95236	-1.44575	-3.99076	5e-05	0.000752139
AT1G67520	AT1G67520	1:25302725-25305857	WTflg22	gtl1-2flg22	OK	2.62722	0.955764	-1.45881	-4.72683	5e-05	0.000752139
AT5G01320	AT5G01320	5:129301-131625	WTflg22	gtl1-2flg22	OK	0.845048	0.305151	-1.46951	-3.0631	5e-05	0.000752139
AT2G31083	AT2G31083	2:13252218-13252765	WTflg22	gtl1-2flg22	OK	10.901	3.92409	-1.47403	-3.64229	5e-05	0.000752139
AT5G45090	AT5G45090	5:18202752-18205000	WTflg22	gtl1-2flg22	OK	0.895268	0.320005	-1.48423	-2.91525	5e-05	0.000752139
AT4G04480	AT4G04480	4:2229648-2230845	WTflg22	gtl1-2flg22	OK	1.23617	0.434056	-1.50992	-2.78735	0.0001	0.00136077
AT2G29110	AT2G29110	2:12506879-12510552	WTflg22	gtl1-2flg22	OK	0.767566	0.261963	-1.55093	-3.5258	5e-05	0.000752139
AT1G14550	AT1G14550	1:4979027-4980324	WTflg22	gtl1-2flg22	OK	8.03168	2.72613	-1.55884	-5.13487	5e-05	0.000752139
AT3G23480	AT3G23480	3:8418800-8422916	WTflg22	gtl1-2flg22	OK	1.40184	0.472649	-1.56848	-4.62971	5e-05	0.000752139
AT2G28270	AT2G28270	2:12053541-12054398	WTflg22	gtl1-2flg22	OK	16.9069	5.55114	-1.60676	-5.92683	5e-05	0.000752139
AT5G52670	AT5G52670	5:21363654-21364302	WTflg22	gtl1-2flg22	OK	4.81608	1.57267	-1.61464	-3.21854	5e-05	0.000752139
AT4G03450	AT4G03450	4:1529445-1531780	WTflg22	gtl1-2flg22	OK	7.4593	2.3389	-1.67321	-6.30885	5e-05	0.000752139
AT2G23890	AT2G23890	2:10170600-10173927	WTflg22	gtl1-2flg22	OK	2.84824	0.832376	-1.77477	-5.78881	5e-05	0.000752139
AT1G53870	AT1G53870	1:20112261-20113522	WTflg22	gtl1-2flg22	OK	25.2243	7.26287	-1.79621	-7.31778	5e-05	0.000752139
AT5G07570	AT5G07570	5:2391721-2396329	WTflg22	gtl1-2flg22	OK	0.647715	0.18249	-1.82754	-4.01277	5e-05	0.000752139
AT1G53990	AT1G53990	1:20151015-20152752	WTflg22	gtl1-2flg22	OK	4.38138	1.19458	-1.87488	-5.47823	5e-05	0.000752139
AT5G11210	AT5G11210	5:3571213-3574537	WTflg22	gtl1-2flg22	OK	1.9749	0.515625	-1.93739	-5.54026	5e-05	0.000752139
AT4G13572	AT4G13572	4:7887439-7888638	WTflg22	gtl1-2flg22	OK	4.63332	1.18994	-1.96116	-5.0383	5e-05	0.000752139
AT1G09500	AT1G09500	1:3066698-3068598	WTflg22	gtl1-2flg22	OK	0.894929	0.225287	-1.99001	-3.39677	5e-05	0.000752139
AT4G04990	AT4G04990	4:2555089-2557046	WTflg22	gtl1-2flg22	OK	6.1342	1.53391	-1.99966	-6.46895	5e-05	0.000752139
AT1G53890	AT1G53890	1:20124826-20126109	WTflg22	gtl1-2flg22	OK	24.453	6.09365	-2.00463	-7.9842	5e-05	0.000752139
AT5G52710	AT5G52710	5:21375752-21378172	WTflg22	gtl1-2flg22	OK	0.724821	0.178413	-2.0224	-3.6259	5e-05	0.000752139
AT3G22231	AT3G22231	3:7845822-7846605	WTflg22	gtl1-2flg22	OK	13.9806	3.38569	-2.04591	-5.77776	5e-05	0.000752139
AT2G23270	AT2G23270	2:9903214-9903845	WTflg22	gtl1-2flg22	OK	15.0901	3.60457	-2.06571	-5.91551	5e-05	0.000752139
AT2G19190	AT2G19190	2:8326048-8329944	WTflg22	gtl1-2flg22	OK	22.4721	4.8793	-2.20339	-10.0297	5e-05	0.000752139
AT4G18540	AT4G18540	4:10221202-10223028	WTflg22	gtl1-2flg22	OK	1.05599	0.197206	-2.42082	-3.89909	5e-05	0.000752139
AT5G59310	AT5G59310	5:23925084-23925852	WTflg22	gtl1-2flg22	OK	2.10459	0.345079	-2.60854	-3.59336	0.0001	0.00136077

## Sheet: GO down-regulated genes
GO term of down-regulated genes
					gtl1-2 flg22 (655 genes)	WT flg22 (28397 genes)
		GO term	Ontology	Description	Number in input list	Number in BG/Ref	p-value	FDR
		GO:0010200	P	response to chitin	70	421	2.8e-35	9.8e-32
		GO:0010033	P	response to organic substance	162	2754	4.8e-28	5.7e-25
		GO:0042221	P	response to chemical stimulus	203	3978	4.8e-28	5.7e-25
		GO:0045087	P	innate immune response	88	930	1.5e-27	1.4e-24
		GO:0006952	P	defense response	118	1653	1.2e-26	8.2e-24
		GO:0002376	P	immune system process	88	984	6e-26	3e-23
		GO:0006955	P	immune response	88	984	6e-26	3e-23
		GO:0050896	P	response to stimulus	261	6292	8.3e-24	3.7e-21
		GO:0009743	P	response to carbohydrate stimulus	75	812	6.1e-23	2.2e-20
		GO:0009620	P	response to fungus	59	499	5.7e-23	2.2e-20
		GO:0006950	P	response to stress	193	4089	1.5e-22	4.8e-20
		GO:0050832	P	defense response to fungus	49	342	2e-22	5.9e-20
		GO:0051704	P	multi-organism process	116	1820	2.4e-22	6.5e-20
		GO:0009814	P	defense response, incompatible interaction	58	536	6.9e-21	1.7e-18
		GO:0051707	P	response to other organism	97	1421	1.4e-20	3.3e-18
		GO:0009607	P	response to biotic stimulus	106	1687	5.7e-20	1.3e-17
		GO:0009697	P	SA biosynthetic process	37	209	6.4e-20	1.3e-17
		GO:0009751	P	response to salicylic acid stimulus	52	470	3.3e-19	6.4e-17
		GO:0009696	P	salicylic acid metabolic process	37	222	3.8e-19	7.1e-17
		GO:0045088	P	regulation of innate immune response	48	415	1.6e-18	2.8e-16
		GO:0031347	P	regulation of defense response	54	529	1.7e-18	2.9e-16
		GO:0002682	P	regulation of immune system process	48	419	2.3e-18	3.5e-16
		GO:0050776	P	regulation of immune response	48	419	2.3e-18	3.5e-16
		GO:0009863	P	SA signaling pathway	44	349	2.4e-18	3.6e-16
		GO:0071446	P	cellular response to salicylic acid stimulus	44	351	2.9e-18	4.2e-16
		GO:0031348	P	negative regulation of defense response	39	273	4.8e-18	6.5e-16
		GO:0002679	P	respiratory burst during defense response	28	121	5.2e-18	6.5e-16
		GO:0080134	P	regulation of response to stress	54	544	5.3e-18	6.5e-16
		GO:0045730	P	respiratory burst	28	121	5.2e-18	6.5e-16
		GO:0007243	P	protein kinase cascade	35	223	1.9e-17	2.2e-15
		GO:0000165	P	MAPKKK cascade	34	209	2.1e-17	2.3e-15
		GO:0009627	P	systemic acquired resistance	48	445	2e-17	2.3e-15
		GO:0009626	P	plant-type hypersensitive response	45	401	5.5e-17	5.8e-15
		GO:0009617	P	response to bacterium	54	577	5.6e-17	5.8e-15
		GO:0034050	P	host programmed cell death induced by symbiont	45	402	6e-17	6e-15
		GO:0008219	P	cell death	50	500	7.3e-17	6.9e-15
		GO:0016265	P	death	50	500	7.3e-17	6.9e-15
		GO:0070887	P	cellular response to chemical stimulus	89	1417	8.6e-17	8e-15
		GO:0012501	P	programmed cell death	47	451	1.5e-16	1.4e-14
		GO:0010363	P	regulation of plant-type hypersensitive response	42	371	4.7e-16	4.1e-14
		GO:0009862	P	systemic acquired resistance, salicylic acid mediated signaling pathway	35	251	4.9e-16	4.2e-14
		GO:0006612	P	protein targeting to membrane	43	392	5.8e-16	4.9e-14
		GO:0043067	P	regulation of programmed cell death	43	397	8.7e-16	7.2e-14
		GO:0080135	P	regulation of cellular response to stress	42	379	9.2e-16	7.4e-14
		GO:0043069	P	negative regulation of programmed cell death	29	170	1.6e-15	1.3e-13
		GO:0048585	P	negative regulation of response to stimulus	40	349	1.6e-15	1.3e-13
		GO:0010941	P	regulation of cell death	43	405	1.7e-15	1.3e-13
		GO:0060548	P	negative regulation of cell death	29	174	2.7e-15	2e-13
		GO:0009753	P	response to jasmonic acid stimulus	46	471	2.9e-15	2.1e-13
		GO:0048583	P	regulation of response to stimulus	55	667	4.2e-15	3e-13
		GO:0023052	P	signaling	118	2376	7.5e-15	5.2e-13
		GO:0009723	P	response to ethylene stimulus	39	353	1.1e-14	7.5e-13
		GO:0071310	P	cellular response to organic substance	77	1234	1.8e-14	1.2e-12
		GO:0051716	P	cellular response to stimulus	116	2355	2.3e-14	1.5e-12
		GO:0042742	P	defense response to bacterium	40	394	6.3e-14	4.1e-12
		GO:0019438	P	aromatic compound biosynthetic process	53	680	1.1e-13	7e-12
		GO:0033554	P	cellular response to stress	84	1473	1.1e-13	7.1e-12
		GO:0009867	P	jasmonic acid mediated signaling pathway	33	282	3e-13	1.8e-11
		GO:0071395	P	cellular response to jasmonic acid stimulus	33	282	3e-13	1.8e-11
		GO:0010310	P	regulation of hydrogen peroxide metabolic process	27	187	5.4e-13	3.2e-11
		GO:0080010	P	regulation of oxygen and reactive oxygen species metabolic process	27	188	6e-13	3.5e-11
		GO:0006468	P	protein amino acid phosphorylation	69	1134	1.4e-12	8e-11
		GO:0007165	P	signal transduction	88	1670	1.8e-12	9.9e-11
		GO:0009719	P	response to endogenous stimulus	86	1615	1.9e-12	1.1e-10
		GO:0006796	P	phosphate metabolic process	84	1571	2.9e-12	1.6e-10
		GO:0006793	P	phosphorus metabolic process	84	1572	3e-12	1.6e-10
		GO:0016310	P	phosphorylation	76	1354	4e-12	2.1e-10
		GO:0009692	P	ethylene metabolic process	22	131	5.5e-12	2.8e-10
		GO:0009693	P	ethylene biosynthetic process	22	131	5.5e-12	2.8e-10
		GO:0043449	P	cellular alkene metabolic process	22	133	7.2e-12	3.6e-10
		GO:0043450	P	alkene biosynthetic process	22	133	7.2e-12	3.6e-10
		GO:0009737	P	response to abscisic acid stimulus	47	621	7.5e-12	3.7e-10
		GO:0023060	P	signal transmission	89	1767	1.3e-11	6.3e-10
		GO:0023046	P	signaling process	89	1768	1.3e-11	6.4e-10
		GO:0007242	P	intracellular signaling cascade	70	1252	3.6e-11	1.7e-09
		GO:0044283	P	small molecule biosynthetic process	91	1865	3.7e-11	1.7e-09
		GO:0009595	P	detection of biotic stimulus	19	104	4.3e-11	2e-09
		GO:0009738	P	abscisic acid mediated signaling pathway	28	252	5.7e-11	2.6e-09
		GO:0071495	P	cellular response to endogenous stimulus	53	815	6.9e-11	3.1e-09
		GO:0006865	P	amino acid transport	28	266	1.8e-10	7.9e-09
		GO:0071215	P	cellular response to abscisic acid stimulus	28	267	1.9e-10	8.5e-09
		GO:0042538	P	hyperosmotic salinity response	22	162	2.2e-10	9.5e-09
		GO:0015837	P	amine transport	28	272	2.9e-10	1.2e-08
		GO:0002252	P	immune effector process	28	273	3.1e-10	1.3e-08
		GO:0006725	P	cellular aromatic compound metabolic process	59	1022	4.5e-10	1.9e-08
		GO:0034620	P	cellular response to unfolded protein	23	187	5e-10	2e-08
		GO:0006986	P	response to unfolded protein	23	187	5e-10	2e-08
		GO:0046942	P	carboxylic acid transport	28	283	6.5e-10	2.6e-08
		GO:0006800	P	oxygen and reactive oxygen species metabolic process	31	347	7.9e-10	3.2e-08
		GO:0071445	P	cellular response to protein stimulus	23	194	9.6e-10	3.8e-08
		GO:0015849	P	organic acid transport	28	289	1e-09	3.9e-08
		GO:0034976	P	response to endoplasmic reticulum stress	31	352	1.1e-09	4.2e-08
		GO:0071216	P	cellular response to biotic stimulus	23	197	1.3e-09	4.8e-08
		GO:0042743	P	hydrogen peroxide metabolic process	30	335	1.4e-09	5.3e-08
		GO:0030968	P	endoplasmic reticulum unfolded protein response	22	185	2.1e-09	7.8e-08
		GO:0006984	P	ER-nuclear signaling pathway	22	193	4.3e-09	1.6e-07
		GO:0051606	P	detection of stimulus	19	148	8.5e-09	3.1e-07
		GO:0008037	P	cell recognition	11	39	1.2e-08	4.1e-07
		GO:0043436	P	oxoacid metabolic process	91	2103	1.2e-08	4.1e-07
		GO:0048544	P	recognition of pollen	11	39	1.2e-08	4.1e-07
		GO:0019752	P	carboxylic acid metabolic process	91	2103	1.2e-08	4.1e-07
		GO:0042398	P	cellular amino acid derivative biosynthetic process	37	534	1.2e-08	4.2e-07
		GO:0009414	P	response to water deprivation	32	416	1.2e-08	4.2e-07
		GO:0006082	P	organic acid metabolic process	91	2105	1.2e-08	4.2e-07
		GO:0042180	P	cellular ketone metabolic process	91	2123	1.8e-08	6.1e-07
		GO:0009415	P	response to water	32	424	1.9e-08	6.3e-07
		GO:0046394	P	carboxylic acid biosynthetic process	58	1116	2.3e-08	7.6e-07
		GO:0016053	P	organic acid biosynthetic process	58	1116	2.3e-08	7.6e-07
		GO:0006555	P	methionine metabolic process	23	236	2.8e-08	9.2e-07
		GO:0071456	P	cellular response to hypoxia	9	24	3.4e-08	1.1e-06
		GO:0009875	P	pollen-pistil interaction	11	44	3.4e-08	1.1e-06
		GO:0006575	P	cellular amino acid derivative metabolic process	43	714	3.7e-08	1.2e-06
		GO:0009725	P	response to hormone stimulus	66	1375	4.3e-08	1.3e-06
		GO:0071453	P	cellular response to oxygen levels	9	26	6e-08	1.8e-06
		GO:0002237	P	response to molecule of bacterial origin	15	102	6.4e-08	2e-06
		GO:0006972	P	hyperosmotic response	23	251	8e-08	2.4e-06
		GO:0006605	P	protein targeting	48	906	2.3e-07	7e-06
		GO:0043900	P	regulation of multi-organism process	15	118	3.5e-07	1.1e-05
		GO:0043687	P	post-translational protein modification	85	2075	3.7e-07	1.1e-05
		GO:0009066	P	aspartate family amino acid metabolic process	23	278	4.3e-07	1.3e-05
		GO:0023034	P	intracellular signaling pathway	29	433	8.8e-07	2.6e-05
		GO:0009987	P	cellular process	393	14419	1.7e-06	4.9e-05
		GO:0032787	P	monocarboxylic acid metabolic process	64	1481	2.2e-06	6.4e-05
		GO:0048519	P	negative regulation of biological process	56	1243	3.1e-06	8.8e-05
		GO:0034613	P	cellular protein localization	50	1059	3.1e-06	8.9e-05
		GO:0009611	P	response to wounding	24	340	3.3e-06	9.3e-05
		GO:0070727	P	cellular macromolecule localization	51	1093	3.4e-06	9.5e-05
		GO:0006790	P	sulfur metabolic process	37	683	3.6e-06	9.8e-05
		GO:0023033	P	signaling pathway	31	519	3.5e-06	9.8e-05
		GO:0006886	P	intracellular protein transport	49	1044	4.6e-06	0.00013
		GO:0052542	P	callose deposition during defense response	10	62	4.8e-06	0.00013
		GO:0051789	P	response to protein stimulus	25	376	5.6e-06	0.00015
		GO:0009642	P	response to light intensity	21	282	6.3e-06	0.00017
		GO:0009646	P	response to absence of light	8	37	6.6e-06	0.00017
		GO:0051179	P	localization	129	3819	7.3e-06	0.00019
		GO:0006464	P	protein modification process	100	2773	7.8e-06	0.0002
		GO:0001666	P	response to hypoxia	12	100	8.8e-06	0.00023
		GO:0009266	P	response to temperature stimulus	45	962	1.2e-05	0.00031
		GO:0070482	P	response to oxygen levels	12	104	1.3e-05	0.00032
		GO:0009628	P	response to abiotic stimulus	95	2635	1.4e-05	0.00035
		GO:0051234	P	establishment of localization	123	3652	1.4e-05	0.00036
		GO:0009755	P	hormone-mediated signaling pathway	32	600	2.2e-05	0.00054
		GO:0006810	P	transport	120	3577	2.2e-05	0.00055
		GO:0009581	P	detection of external stimulus	9	60	2.4e-05	0.00059
		GO:0033036	P	macromolecule localization	62	1541	2.7e-05	0.00065
		GO:0008104	P	protein localization	52	1216	2.7e-05	0.00066
		GO:0045184	P	establishment of protein localization	50	1160	3.2e-05	0.00076
		GO:0015031	P	protein transport	50	1160	3.2e-05	0.00076
		GO:0009409	P	response to cold	32	629	5.1e-05	0.0012
		GO:0007154	P	cell communication	36	758	6.8e-05	0.0016
		GO:0032870	P	cellular response to hormone stimulus	32	641	7.1e-05	0.0017
		GO:0008152	P	metabolic process	364	13633	7.5e-05	0.0017
		GO:0009605	P	response to external stimulus	46	1087	0.0001	0.0023
		GO:0052545	P	callose localization	10	93	0.00011	0.0026
		GO:0050794	P	regulation of cellular process	143	4595	0.00012	0.0026
		GO:0006970	P	response to osmotic stress	38	842	0.00012	0.0027
		GO:0033037	P	polysaccharide localization	10	94	0.00012	0.0028
		GO:0009651	P	response to salt stress	36	788	0.00014	0.0032
		GO:0006979	P	response to oxidative stress	29	582	0.00016	0.0035
		GO:0000302	P	response to reactive oxygen species	20	338	0.00021	0.0046
		GO:0042542	P	response to hydrogen peroxide	17	263	0.00023	0.0051
		GO:0043412	P	macromolecule modification	104	3199	0.00027	0.006
		GO:0048523	P	negative regulation of cellular process	35	789	0.00029	0.0064
		GO:0009816	P	defense response to bacterium, incompatible interaction	6	35	0.00029	0.0064
		GO:0000096	P	sulfur amino acid metabolic process	24	465	0.00035	0.0076
		GO:0006519	P	cellular amino acid and derivative metabolic process	51	1324	0.00037	0.008
		GO:0051641	P	cellular localization	59	1613	0.00047	0.0099
		GO:0051649	P	establishment of localization in cell	57	1554	0.00055	0.012
		GO:0009625	P	response to insect	8	76	0.00062	0.013
		GO:0044237	P	cellular metabolic process	307	11509	0.00067	0.014
		GO:0015804	P	neutral amino acid transport	8	77	0.00067	0.014
		GO:0009856	P	pollination	20	376	0.00075	0.015
		GO:0061025	P	membrane fusion	16	275	0.001	0.021
		GO:0006944	P	cellular membrane fusion	16	275	0.001	0.021
		GO:0046907	P	intracellular transport	52	1423	0.001	0.021
		GO:0010286	P	heat acclimation	8	84	0.0011	0.023
		GO:0061024	P	membrane organization	25	543	0.0013	0.025
		GO:0016044	P	cellular membrane organization	25	543	0.0013	0.025
		GO:0044106	P	cellular amine metabolic process	37	947	0.0018	0.036
		GO:0050789	P	regulation of biological process	151	5235	0.002	0.038
		GO:0044281	P	small molecule metabolic process	121	4065	0.0022	0.042
		GO:0015824	P	proline transport	7	74	0.0024	0.046
		GO:0004674	F	protein serine/threonine kinase activity	67	940	3e-15	2.1e-12
		GO:0004672	F	protein kinase activity	71	1113	7.6e-14	2.1e-11
		GO:0016301	F	kinase activity	80	1356	8.8e-14	2.1e-11
		GO:0016772	F	transferase activity, transferring phosphorus-containing groups	84	1590	5.3e-12	9.2e-10
		GO:0016773	F	phosphotransferase activity, alcohol group as acceptor	72	1275	1.2e-11	1.7e-09
		GO:0004713	F	protein tyrosine kinase activity	33	333	1.8e-11	1.8e-09
		GO:0003824	F	catalytic activity	285	8787	1.6e-11	1.8e-09
		GO:0001883	F	purine nucleoside binding	102	2333	7.8e-10	6e-08
		GO:0030554	F	adenyl nucleotide binding	102	2331	7.4e-10	6e-08
		GO:0001882	F	nucleoside binding	102	2341	9.3e-10	6.4e-08
		GO:0032559	F	adenyl ribonucleotide binding	96	2169	1.5e-09	9.3e-08
		GO:0017076	F	purine nucleotide binding	107	2595	6.1e-09	3.5e-07
		GO:0016740	F	transferase activity	119	3012	7.7e-09	4.1e-07
		GO:0005524	F	ATP binding	88	1996	9.3e-09	4.6e-07
		GO:0032555	F	purine ribonucleotide binding	100	2429	2.3e-08	9.8e-07
		GO:0032553	F	ribonucleotide binding	100	2429	2.3e-08	9.8e-07
		GO:0000166	F	nucleotide binding	125	3438	2.8e-07	1.2e-05
		GO:0030246	F	carbohydrate binding	19	190	3.1e-07	1.2e-05
		GO:0005509	F	calcium ion binding	22	258	4.8e-07	1.7e-05
		GO:0005488	F	binding	303	11247	0.00037	0.013
		GO:0005506	F	iron ion binding	25	499	0.00041	0.014
		GO:0004888	F	transmembrane receptor activity	7	58	0.00064	0.02
		GO:0005516	F	calmodulin binding	13	190	0.00075	0.023
		GO:0043167	F	ion binding	96	3030	0.0011	0.03
		GO:0043169	F	cation binding	96	3029	0.0011	0.03
		GO:0005216	F	ion channel activity	8	87	0.0014	0.037
		GO:0019825	F	oxygen binding	14	234	0.0016	0.042
		GO:0005886	C	plasma membrane	120	3740	0.00014	0.043
